# Supplementary material for: Microalgal Phenolics: Systematic Review with a Focus on Methodological Assessment and Meta-Analysis
Source: Mar Drugs. 2024 Oct 7;22(10):460. doi: 10.3390/md22100460 (PMC11509163; doi:10.3390/md22100460)
Supplement: Supplementary file 1 [file marinedrugs-22-00460-s001.zip]

Archive with 4 entries (4 files):
- Limits for chlorophyll interference.pdf
- Supplementary Data.xlsx
- Supplementary Figures.pdf
- Table S1.xlsx
