# Supplementary material for: Microalgal Phenolics: Systematic Review with a Focus on Methodological Assessment and Meta-Analysis
Source: Mar Drugs. 2024 Oct 7;22(10):460. doi: 10.3390/md22100460 (PMC11509163; doi:10.3390/md22100460)
Supplement: Supplementary file 1 [file marinedrugs-22-00460-s001.zip › Supplementary Data.xlsx]

## Sheet: DW_Data
Reference	Reference index	Phylum	Class	Order	Family	Genus	Species	Cell Wall	Salinity	Defined Medium	Organic Carbon	Light Colour	Heavy Metal Stress	Nutrient Stress	Stress	Pretreatment Type	Pre-Treatment	Extraction Method	Extraction Temperature	Pressurized Extracion	Solvent Type	TPC	units
Abidizadegan et al., 2022	79	Cryptista	Cryptophyceae	Pyrenomonadales	Pyrenomonadaceae	Rhodomonas	salina	No	SW	Yes	No	Blue	No	No	No	No	No	US assisted	35-45°C	No	MeOH >= 80%	2.12264	mg GAE/g DW
Abidizadegan et al., 2022	79	Cryptista	Cryptophyceae	Pyrenomonadales	Pyrenomonadaceae	Rhodomonas	salina	No	SW	Yes	No	Green	No	No	No	No	No	US assisted	35-45°C	No	MeOH >= 80%	7.53538	mg GAE/g DW
Abidizadegan et al., 2022	79	Cryptista	Cryptophyceae	Pyrenomonadales	Pyrenomonadaceae	Rhodomonas	salina	No	SW	Yes	No	White	No	No	No	No	No	US assisted	35-45°C	No	MeOH >= 80%	3.71462	mg GAE/g DW
Abidizadegan et al., 2022	79	Cryptista	Cryptophyceae	Pyrenomonadales	Pyrenomonadaceae	Rhodomonas	salina	No	SW	Yes	No	Blue	No	No	No	No	No	US assisted	35-45°C	No	MeOH >= 80%	2.12264	mg GAE/g DW
Abidizadegan et al., 2022	79	Cryptista	Cryptophyceae	Pyrenomonadales	Pyrenomonadaceae	Rhodomonas	salina	No	SW	Yes	No	Green	No	No	No	No	No	US assisted	35-45°C	No	MeOH >= 80%	7.53538	mg GAE/g DW
Abidizadegan et al., 2022	79	Cryptista	Cryptophyceae	Pyrenomonadales	Pyrenomonadaceae	Rhodomonas	salina	No	SW	Yes	No	White	No	No	No	No	No	US assisted	35-45°C	No	MeOH >= 80%	3.71462	mg GAE/g DW
Abidizadegan et al., 2022	79	Cryptista	Cryptophyceae	Cryptomonadales	Cryptomonadaceae	Cryptomonas	curvata	No	FW	Yes	No	Blue	No	No	No	No	No	US assisted	35-45°C	No	MeOH >= 80%	25.5778	mg GAE/g DW
Abidizadegan et al., 2022	79	Cryptista	Cryptophyceae	Cryptomonadales	Cryptomonadaceae	Cryptomonas	ozolinii	No	FW	Yes	No	Blue	No	No	No	No	No	US assisted	35-45°C	No	MeOH >= 80%	66.2264	mg GAE/g DW
Abidizadegan et al., 2022	79	Cryptista	Cryptophyceae	Cryptomonadales	Cryptomonadaceae	Cryptomonas	pyrenoidifera	No	FW	Yes	No	Blue	No	No	No	No	No	US assisted	35-45°C	No	MeOH >= 80%	20.4835	mg GAE/g DW
Abidizadegan et al., 2022	79	Cryptista	Cryptophyceae	Cryptomonadales	Cryptomonadaceae	Cryptomonas	sp.	No	FW	Yes	No	Blue	No	No	No	No	No	US assisted	35-45°C	No	MeOH >= 80%	18.9976	mg GAE/g DW
Abidizadegan et al., 2022	79	Cryptista	Cryptophyceae	Cryptomonadales	Cryptomonadaceae	Cryptomonas	curvata	No	FW	Yes	No	Green	No	No	No	No	No	US assisted	35-45°C	No	MeOH >= 80%	45.7429	mg GAE/g DW
Abidizadegan et al., 2022	79	Cryptista	Cryptophyceae	Cryptomonadales	Cryptomonadaceae	Cryptomonas	ozolinii	No	FW	Yes	No	Green	No	No	No	No	No	US assisted	35-45°C	No	MeOH >= 80%	34.9175	mg GAE/g DW
Abidizadegan et al., 2022	79	Cryptista	Cryptophyceae	Cryptomonadales	Cryptomonadaceae	Cryptomonas	pyrenoidifera	No	FW	Yes	No	Green	No	No	No	No	No	US assisted	35-45°C	No	MeOH >= 80%	69.1981	mg GAE/g DW
Abidizadegan et al., 2022	79	Cryptista	Cryptophyceae	Cryptomonadales	Cryptomonadaceae	Cryptomonas	sp.	No	FW	Yes	No	Green	No	No	No	No	No	US assisted	35-45°C	No	MeOH >= 80%	11.1439	mg GAE/g DW
Abidizadegan et al., 2022	79	Cryptista	Cryptophyceae	Cryptomonadales	Cryptomonadaceae	Cryptomonas	curvata	No	FW	Yes	No	White	No	No	No	No	No	US assisted	35-45°C	No	MeOH >= 80%	74.6108	mg GAE/g DW
Abidizadegan et al., 2022	79	Cryptista	Cryptophyceae	Cryptomonadales	Cryptomonadaceae	Cryptomonas	ozolinii	No	FW	Yes	No	White	No	No	No	No	No	US assisted	35-45°C	No	MeOH >= 80%	17.5118	mg GAE/g DW
Abidizadegan et al., 2022	79	Cryptista	Cryptophyceae	Cryptomonadales	Cryptomonadaceae	Cryptomonas	pyrenoidifera	No	FW	Yes	No	White	No	No	No	No	No	US assisted	35-45°C	No	MeOH >= 80%	5.83726	mg GAE/g DW
Abidizadegan et al., 2022	79	Cryptista	Cryptophyceae	Cryptomonadales	Cryptomonadaceae	Cryptomonas	sp.	No	FW	Yes	No	White	No	No	No	No	No	US assisted	35-45°C	No	MeOH >= 80%	11.5684	mg GAE/g DW
Ahmed et al., 2014	56	Chlorophyta	Chlorophyceae	Chlamydomonadales	Dunaliellaceae	Dunaliella	salina	No	SW	Yes	No	White	No	No	No	No	No	Mixing	<10°C	No	Acetone, EtoAC or DCM	1.55	mg GAE/g DW
Ahmed et al., 2014	56	Chlorophyta	Chlorophyceae	Chlamydomonadales	Dunaliellaceae	Dunaliella	tertiolecta	No	SW	Yes	No	White	No	No	No	No	No	Mixing	<10°C	No	Acetone, EtoAC or DCM	0.18	mg GAE/g DW
Ahmed et al., 2014	56	Chlorophyta	Chlorodendrophyceae	Chlorodendrales	Chlorodendraceae	Tetraselmis	chui	Yes	SW	Yes	No	White	No	No	No	No	No	Mixing	<10°C	No	Acetone, EtoAC or DCM	0.57	mg GAE/g DW
Ahmed et al., 2014	56	Chlorophyta	Chlorodendrophyceae	Chlorodendrales	Chlorodendraceae	Tetraselmis	sp.	Yes	SW	Yes	No	White	No	No	No	No	No	Mixing	<10°C	No	Acetone, EtoAC or DCM	0.5	mg GAE/g DW
Ahmed et al., 2014	56	Chlorophyta	Chlorodendrophyceae	Chlorodendrales	Chlorodendraceae	Tetraselmis	suecica	Yes	SW	Yes	No	White	No	No	No	No	No	Mixing	<10°C	No	Acetone, EtoAC or DCM	0.78	mg GAE/g DW
Ahmed et al., 2014	56	Chlorophyta	Chlorophyceae	Chlamydomonadales	Dunaliellaceae	Dunaliella	salina	No	SW	Yes	No	White	No	No	No	No	No	Mixing	<10°C	No	Non-Polar solvents	0.32	mg GAE/g DW
Ahmed et al., 2014	56	Chlorophyta	Chlorophyceae	Chlamydomonadales	Dunaliellaceae	Dunaliella	tertiolecta	No	SW	Yes	No	White	No	No	No	No	No	Mixing	<10°C	No	Non-Polar solvents	0.07	mg GAE/g DW
Ahmed et al., 2014	56	Chlorophyta	Chlorodendrophyceae	Chlorodendrales	Chlorodendraceae	Tetraselmis	chui	Yes	SW	Yes	No	White	No	No	No	No	No	Mixing	<10°C	No	Non-Polar solvents	0.17	mg GAE/g DW
Ahmed et al., 2014	56	Chlorophyta	Chlorodendrophyceae	Chlorodendrales	Chlorodendraceae	Tetraselmis	sp.	Yes	SW	Yes	No	White	No	No	No	No	No	Mixing	<10°C	No	Non-Polar solvents	0.18	mg GAE/g DW
Ahmed et al., 2014	56	Chlorophyta	Chlorodendrophyceae	Chlorodendrales	Chlorodendraceae	Tetraselmis	suecica	Yes	SW	Yes	No	White	No	No	No	No	No	Mixing	<10°C	No	Non-Polar solvents	0.305	mg GAE/g DW
Ahmed et al., 2014	56	Chlorophyta	Chlorophyceae	Chlamydomonadales	Dunaliellaceae	Dunaliella	salina	No	SW	Yes	No	White	No	No	No	No	No	Mixing	<10°C	No	Water	0.21	mg GAE/g DW
Ahmed et al., 2014	56	Chlorophyta	Chlorophyceae	Chlamydomonadales	Dunaliellaceae	Dunaliella	tertiolecta	No	SW	Yes	No	White	No	No	No	No	No	Mixing	<10°C	No	Water	0.17	mg GAE/g DW
Ahmed et al., 2014	56	Chlorophyta	Chlorodendrophyceae	Chlorodendrales	Chlorodendraceae	Tetraselmis	chui	Yes	SW	Yes	No	White	No	No	No	No	No	Mixing	<10°C	No	Water	0.12	mg GAE/g DW
Ahmed et al., 2014	56	Chlorophyta	Chlorodendrophyceae	Chlorodendrales	Chlorodendraceae	Tetraselmis	sp.	Yes	SW	Yes	No	White	No	No	No	No	No	Mixing	<10°C	No	Water	0.12	mg GAE/g DW
Ahmed et al., 2014	56	Chlorophyta	Chlorodendrophyceae	Chlorodendrales	Chlorodendraceae	Tetraselmis	suecica	Yes	SW	Yes	No	White	No	No	No	No	No	Mixing	<10°C	No	Water	0.205	mg GAE/g DW
Ahmed et al., 2014	56	Haptophyta	Coccolithophyceae	Isochrysidales	Isochrysidaceae	Isochrysis	galbana	Yes	SW	Yes	No	White	No	No	No	No	No	Mixing	<10°C	No	Acetone, EtoAC or DCM	0.3	mg GAE/g DW
Ahmed et al., 2014	56	Haptophyta	Pavlovophyceae	Pavlovales	Pavlovaceae	Pavlova	lutheri	Yes	SW	Yes	No	White	No	No	No	No	No	Mixing	<10°C	No	Acetone, EtoAC or DCM	0.25	mg GAE/g DW
Ahmed et al., 2014	56	Haptophyta	Pavlovophyceae	Pavlovales	Pavlovaceae	Pavlova	salina	Yes	SW	Yes	No	White	No	No	No	No	No	Mixing	<10°C	No	Acetone, EtoAC or DCM	0.3	mg GAE/g DW
Ahmed et al., 2014	56	Haptophyta	Coccolithophyceae	Isochrysidales	Isochrysidaceae	Isochrysis	galbana	Yes	SW	Yes	No	White	No	No	No	No	No	Mixing	<10°C	No	Non-Polar solvents	0.105	mg GAE/g DW
Ahmed et al., 2014	56	Haptophyta	Pavlovophyceae	Pavlovales	Pavlovaceae	Pavlova	lutheri	Yes	SW	Yes	No	White	No	No	No	No	No	Mixing	<10°C	No	Non-Polar solvents	0.09	mg GAE/g DW
Ahmed et al., 2014	56	Haptophyta	Pavlovophyceae	Pavlovales	Pavlovaceae	Pavlova	salina	Yes	SW	Yes	No	White	No	No	No	No	No	Mixing	<10°C	No	Non-Polar solvents	0.073	mg GAE/g DW
Ahmed et al., 2014	56	Haptophyta	Coccolithophyceae	Isochrysidales	Isochrysidaceae	Isochrysis	galbana	Yes	SW	Yes	No	White	No	No	No	No	No	Mixing	<10°C	No	Water	0.23	mg GAE/g DW
Ahmed et al., 2014	56	Haptophyta	Pavlovophyceae	Pavlovales	Pavlovaceae	Pavlova	lutheri	Yes	SW	Yes	No	White	No	No	No	No	No	Mixing	<10°C	No	Water	0.22	mg GAE/g DW
Ahmed et al., 2014	56	Haptophyta	Pavlovophyceae	Pavlovales	Pavlovaceae	Pavlova	salina	Yes	SW	Yes	No	White	No	No	No	No	No	Mixing	<10°C	No	Water	0.168	mg GAE/g DW
Ahmed et al., 2014	56	Heterokontophyta	Eustigmatophyceae	Eustigmatales	Monodopsidaceae	Nannochloropsis	sp.	Yes	SW	Yes	No	White	No	No	No	No	No	Mixing	<10°C	No	Acetone, EtoAC or DCM	0.59	mg GAE/g DW
Ahmed et al., 2014	56	Heterokontophyta	Mediophyceae	Chaetocerotales	Chaetocerotaceae	Chaetoceros	muelleri	Yes	SW	Yes	No	White	No	No	No	No	No	Mixing	<10°C	No	Acetone, EtoAC or DCM	0.24	mg GAE/g DW
Ahmed et al., 2014	56	Heterokontophyta	Eustigmatophyceae	Eustigmatales	Monodopsidaceae	Nannochloropsis	sp.	Yes	SW	Yes	No	White	No	No	No	No	No	Mixing	<10°C	No	Non-Polar solvents	0.151	mg GAE/g DW
Ahmed et al., 2014	56	Heterokontophyta	Mediophyceae	Chaetocerotales	Chaetocerotaceae	Chaetoceros	muelleri	Yes	SW	Yes	No	White	No	No	No	No	No	Mixing	<10°C	No	Non-Polar solvents	0.7	mg GAE/g DW
Ahmed et al., 2014	56	Heterokontophyta	Eustigmatophyceae	Eustigmatales	Monodopsidaceae	Nannochloropsis	sp.	Yes	SW	Yes	No	White	No	No	No	No	No	Mixing	<10°C	No	Water	0.08	mg GAE/g DW
Ahmed et al., 2014	56	Heterokontophyta	Mediophyceae	Chaetocerotales	Chaetocerotaceae	Chaetoceros	muelleri	Yes	SW	Yes	No	White	No	No	No	No	No	Mixing	<10°C	No	Water	0.195	mg GAE/g DW
Al-Rashed et al., 2016	49	Chlorophyta	Chlorophyceae	Chlamydomonadales	Dunaliellaceae	Dunaliella	salina	No	SW	Yes	No	White	No	No	No	No	No	Mixing	20-25°C	No	MeOH >= 80%	3.22	mg GAE/g DW
Al-Rashed et al., 2016	49	Chlorophyta	Chlorophyceae	Chlamydomonadales	Dunaliellaceae	Dunaliella	salina	No	SW	Yes	No	White	No	No	No	No	No	Mixing	20-25°C	No	MeOH >= 80%	4.71	mg GAE/g DW
Al-Rashed et al., 2016	49	Chlorophyta	Chlorophyceae	Chlamydomonadales	Dunaliellaceae	Dunaliella	salina	No	SW	Yes	No	White	No	Yes	Yes	No	No	Mixing	20-25°C	No	MeOH >= 80%	3.95	mg GAE/g DW
Al-Rashed et al., 2016	49	Chlorophyta	Chlorophyceae	Chlamydomonadales	Dunaliellaceae	Dunaliella	salina	No	SW	Yes	No	White	No	Yes	Yes	No	No	Mixing	20-25°C	No	MeOH >= 80%	5.87	mg GAE/g DW
Andriopoulos et al., 2022a	40	Chlorophyta	Chlorophyceae	Chlamydomonadales	Dunaliellaceae	Dunaliella	salina	No	SW	Yes	No	White	No	No	No	No	No	Mixing	20-25°C	No	MeOH >= 80%	1.30382	mg GAE/g DW
Andriopoulos et al., 2022a	40	Chlorophyta	Chlorophyceae	Chlamydomonadales	Dunaliellaceae	Dunaliella	salina	No	SW	Yes	No	White	No	No	No	No	No	Mixing	20-25°C	No	MeOH >= 80%	2.25327	mg GAE/g DW
Andriopoulos et al., 2022a	40	Chlorophyta	Trebouxiophyceae	Chlorellales	Chlorellaceae	Chlorella	minutissima	Yes	SW	Yes	No	White	No	No	No	No	No	Mixing	20-25°C	No	MeOH >= 80%	6.23256	mg GAE/g DW
Andriopoulos et al., 2022a	40	Chlorophyta	Trebouxiophyceae	Chlorellales	Chlorellaceae	Chlorella	minutissima	Yes	SW	Yes	No	White	No	No	No	No	No	Mixing	20-25°C	No	MeOH >= 80%	9.04333	mg GAE/g DW
Andriopoulos et al., 2022a	40	Chlorophyta	Chlorophyceae	Chlamydomonadales	Dunaliellaceae	Dunaliella	salina	No	SW	Yes	No	White	No	No	No	No	No	Mixing	70-90°C	No	Water	6.43642	mg GAE/g DW
Andriopoulos et al., 2022a	40	Chlorophyta	Chlorophyceae	Chlamydomonadales	Dunaliellaceae	Dunaliella	salina	No	SW	Yes	No	White	No	No	No	No	No	Mixing	70-90°C	No	Water	8.77591	mg GAE/g DW
Andriopoulos et al., 2022a	40	Chlorophyta	Trebouxiophyceae	Chlorellales	Chlorellaceae	Chlorella	minutissima	Yes	SW	Yes	No	White	No	No	No	No	No	Mixing	70-90°C	No	Water	2.81423	mg GAE/g DW
Andriopoulos et al., 2022a	40	Chlorophyta	Trebouxiophyceae	Chlorellales	Chlorellaceae	Chlorella	minutissima	Yes	SW	Yes	No	White	No	No	No	No	No	Mixing	70-90°C	No	Water	2.99862	mg GAE/g DW
Andriopoulos et al., 2022a	40	Haptophyta	Coccolithophyceae	Isochrysidales	Isochrysidaceae	Isochrysis	galbana	Yes	SW	Yes	No	White	No	No	No	No	No	Mixing	20-25°C	No	MeOH >= 80%	1.78127	mg GAE/g DW
Andriopoulos et al., 2022a	40	Haptophyta	Coccolithophyceae	Isochrysidales	Isochrysidaceae	Isochrysis	galbana	Yes	SW	Yes	No	White	No	No	No	No	No	Mixing	20-25°C	No	MeOH >= 80%	2.03274	mg GAE/g DW
Andriopoulos et al., 2022a	40	Haptophyta	Coccolithophyceae	Isochrysidales	Isochrysidaceae	Tisochrysis	lutea	Yes	SW	Yes	No	White	No	No	No	No	No	Mixing	20-25°C	No	MeOH >= 80%	1.25152	mg GAE/g DW
Andriopoulos et al., 2022a	40	Haptophyta	Coccolithophyceae	Isochrysidales	Isochrysidaceae	Tisochrysis	lutea	Yes	SW	Yes	No	White	No	No	No	No	No	Mixing	20-25°C	No	MeOH >= 80%	2.32251	mg GAE/g DW
Andriopoulos et al., 2022a	40	Haptophyta	Coccolithophyceae	Isochrysidales	Isochrysidaceae	Isochrysis	galbana	Yes	SW	Yes	No	White	No	No	No	No	No	Mixing	70-90°C	No	Water	6.49197	mg GAE/g DW
Andriopoulos et al., 2022a	40	Haptophyta	Coccolithophyceae	Isochrysidales	Isochrysidaceae	Isochrysis	galbana	Yes	SW	Yes	No	White	No	No	No	No	No	Mixing	70-90°C	No	Water	8.13417	mg GAE/g DW
Andriopoulos et al., 2022a	40	Haptophyta	Coccolithophyceae	Isochrysidales	Isochrysidaceae	Tisochrysis	lutea	Yes	SW	Yes	No	White	No	No	No	No	No	Mixing	70-90°C	No	Water	4.42641	mg GAE/g DW
Andriopoulos et al., 2022a	40	Haptophyta	Coccolithophyceae	Isochrysidales	Isochrysidaceae	Tisochrysis	lutea	Yes	SW	Yes	No	White	No	No	No	No	No	Mixing	70-90°C	No	Water	4.75061	mg GAE/g DW
Andriopoulos et al., 2022a	40	Heterokontophyta	Eustigmatophyceae	Eustigmatales	Monodopsidaceae	Nannochloropsis	oculata	Yes	SW	Yes	No	White	No	No	No	No	No	Mixing	20-25°C	No	MeOH >= 80%	1.29536	mg GAE/g DW
Andriopoulos et al., 2022a	40	Heterokontophyta	Eustigmatophyceae	Eustigmatales	Monodopsidaceae	Nannochloropsis	oculata	Yes	SW	Yes	No	White	No	No	No	No	No	Mixing	20-25°C	No	MeOH >= 80%	3.32427	mg GAE/g DW
Andriopoulos et al., 2022a	40	Heterokontophyta	Eustigmatophyceae	Eustigmatales	Monodopsidaceae	Nannochloropsis	oculata	Yes	SW	Yes	No	White	No	No	No	No	No	Mixing	70-90°C	No	Water	3.46328	mg GAE/g DW
Andriopoulos et al., 2022a	40	Heterokontophyta	Eustigmatophyceae	Eustigmatales	Monodopsidaceae	Nannochloropsis	oculata	Yes	SW	Yes	No	White	No	No	No	No	No	Mixing	70-90°C	No	Water	3.80756	mg GAE/g DW
Bernard and Guéguen, 2022	69	Euglenozoa	Euglenophyceae	Euglenales	Euglenaceae	Euglena	gracilis	No	FW	Yes	No	White	No	No	No	No	No	US assisted	20-25°C	No	Dilute MeOH of EtOH	2.09787	mg GAE/g DW
Bernard and Guéguen, 2022	69	Euglenozoa	Euglenophyceae	Euglenales	Euglenaceae	Euglena	gracilis	No	FW	Yes	No	White	No	No	No	No	No	US assisted	20-25°C	No	Dilute MeOH of EtOH	1.50213	mg GAE/g DW
Bernard and Guéguen, 2022	69	Euglenozoa	Euglenophyceae	Euglenales	Euglenaceae	Euglena	gracilis	No	FW	Yes	No	White	No	No	No	No	No	US assisted	20-25°C	No	Dilute MeOH of EtOH	2.14894	mg GAE/g DW
Bernard and Guéguen, 2022	69	Euglenozoa	Euglenophyceae	Euglenales	Euglenaceae	Euglena	gracilis	No	FW	Yes	No	White	No	No	No	No	No	US assisted	20-25°C	No	Dilute MeOH of EtOH	2.40851	mg GAE/g DW
Bernard and Guéguen, 2022	69	Euglenozoa	Euglenophyceae	Euglenales	Euglenaceae	Euglena	gracilis	No	FW	Yes	No	White	No	No	No	No	No	US assisted	20-25°C	No	EtOH 70 - 80%	1.4383	mg GAE/g DW
Bernard and Guéguen, 2022	69	Euglenozoa	Euglenophyceae	Euglenales	Euglenaceae	Euglena	gracilis	No	FW	Yes	No	White	No	No	No	No	No	US assisted	20-25°C	No	EtOH 70 - 80%	1.4383	mg GAE/g DW
Bernard and Guéguen, 2022	69	Euglenozoa	Euglenophyceae	Euglenales	Euglenaceae	Euglena	gracilis	No	FW	Yes	No	White	No	No	No	No	No	US assisted	20-25°C	No	MeOH >= 80%	2.45106	mg GAE/g DW
Bernard and Guéguen, 2022	69	Euglenozoa	Euglenophyceae	Euglenales	Euglenaceae	Euglena	gracilis	No	FW	Yes	No	White	No	No	No	No	No	US assisted	20-25°C	No	MeOH >= 80%	2.45106	mg GAE/g DW
Bernard and Guéguen, 2022	69	Euglenozoa	Euglenophyceae	Euglenales	Euglenaceae	Euglena	gracilis	No	FW	Yes	Yes	White	No	No	No	No	No	US assisted	20-25°C	No	MeOH >= 80%	4.03175	mg GAE/g DW
Bernard and Guéguen, 2022	69	Euglenozoa	Euglenophyceae	Euglenales	Euglenaceae	Euglena	gracilis	No	FW	Yes	Yes	White	No	No	No	No	No	US assisted	20-25°C	No	MeOH >= 80%	5.10053	mg GAE/g DW
Bernard and Guéguen, 2022	69	Euglenozoa	Euglenophyceae	Euglenales	Euglenaceae	Euglena	gracilis	No	FW	Yes	Yes	White	No	No	No	No	No	US assisted	20-25°C	No	MeOH >= 80%	5.10053	mg GAE/g DW
Bernard and Guéguen, 2022	69	Euglenozoa	Euglenophyceae	Euglenales	Euglenaceae	Euglena	gracilis	No	FW	Yes	Yes	White	No	No	No	No	No	US assisted	20-25°C	No	MeOH >= 80%	6.08466	mg GAE/g DW
Bulut et al., 2019	68	Chlorophyta	Chlorophyceae	Sphaeropleales	Scenedesmaceae	Scenedesmus	sp.	Yes	FW	Yes	Yes	White	No	No	No	No	No	US assisted	20-25°C	No	Acetone, EtoAC or DCM	3.73	mg GAE/g DW
Bulut et al., 2019	68	Chlorophyta	Chlorophyceae	Sphaeropleales	Scenedesmaceae	Scenedesmus	sp.	Yes	FW	Yes	Yes	White	No	No	No	No	No	US assisted	20-25°C	No	EtOH 70 - 80%	5.4	mg GAE/g DW
Bulut et al., 2019	68	Chlorophyta	Chlorophyceae	Sphaeropleales	Scenedesmaceae	Scenedesmus	sp.	Yes	FW	Yes	Yes	White	No	No	No	No	No	US assisted	20-25°C	No	Non-Polar solvents	1.13	mg GAE/g DW
Bulut et al., 2019	68	Chlorophyta	Chlorophyceae	Sphaeropleales	Scenedesmaceae	Scenedesmus	sp.	Yes	FW	Yes	Yes	White	No	No	No	No	No	US assisted	20-25°C	No	Water	1.97	mg GAE/g DW
Bulut et al., 2023	67	Chlorophyta	Trebouxiophyceae	Chlorellales	Chlorellaceae	Hindakia	tetrachotoma	Yes	FW	Yes	Yes	White	No	No	No	No	No	US assisted	20-25°C	No	Acetone, EtoAC or DCM	7.75	mg GAE/g DW
Bulut et al., 2023	67	Chlorophyta	Trebouxiophyceae	Chlorellales	Chlorellaceae	Hindakia	tetrachotoma	Yes	FW	Yes	Yes	White	No	No	No	No	No	US assisted	20-25°C	No	EtOH 70 - 80%	18.3	mg GAE/g DW
Bulut et al., 2023	67	Chlorophyta	Trebouxiophyceae	Chlorellales	Chlorellaceae	Hindakia	tetrachotoma	Yes	FW	Yes	Yes	White	No	No	No	No	No	US assisted	20-25°C	No	Non-Polar solvents	3.21	mg GAE/g DW
Bulut et al., 2023	67	Chlorophyta	Trebouxiophyceae	Chlorellales	Chlorellaceae	Hindakia	tetrachotoma	Yes	FW	Yes	Yes	White	No	No	No	No	No	US assisted	20-25°C	No	Water	4.91	mg GAE/g DW
Canelli et al., 2022	77	Chlorophyta	Trebouxiophyceae	Chlorellales	Chlorellaceae	Chlorella	vulgaris	Yes	FW	Yes	Yes	White	No	No	No	No	No	Mixing	20-25°C	No	MeOH >= 80%	2.86624	mg GAE/g DW
Canelli et al., 2022	77	Chlorophyta	Trebouxiophyceae	Chlorellales	Chlorellaceae	Chlorella	vulgaris	Yes	FW	Yes	Yes	White	No	No	No	No	No	Mixing	20-25°C	No	MeOH >= 80%	3.05732	mg GAE/g DW
Canelli et al., 2022	77	Chlorophyta	Trebouxiophyceae	Chlorellales	Chlorellaceae	Chlorella	vulgaris	Yes	FW	Yes	Yes	White	No	No	No	No	No	Mixing	20-25°C	No	MeOH >= 80%	3.26115	mg GAE/g DW
Canelli et al., 2022	77	Chlorophyta	Trebouxiophyceae	Chlorellales	Chlorellaceae	Chlorella	vulgaris	Yes	FW	Yes	Yes	White	No	No	No	No	No	Mixing	20-25°C	No	MeOH >= 80%	5.3758	mg GAE/g DW
Canelli et al., 2022	77	Chlorophyta	Trebouxiophyceae	Chlorellales	Chlorellaceae	Chlorella	vulgaris	Yes	FW	Yes	Yes	White	No	Yes	Yes	High Pressure or Steam Explosion	Yes	Mixing	20-25°C	No	MeOH >= 80%	9.69427	mg GAE/g DW
Canelli et al., 2022	77	Chlorophyta	Trebouxiophyceae	Chlorellales	Chlorellaceae	Chlorella	vulgaris	Yes	FW	Yes	Yes	White	No	Yes	Yes	High Pressure or Steam Explosion	Yes	Mixing	20-25°C	No	MeOH >= 80%	10.6242	mg GAE/g DW
Canelli et al., 2022	77	Chlorophyta	Trebouxiophyceae	Chlorellales	Chlorellaceae	Chlorella	vulgaris	Yes	FW	Yes	Yes	White	No	Yes	Yes	No	No	Mixing	20-25°C	No	MeOH >= 80%	2.8535	mg GAE/g DW
Canelli et al., 2022	77	Chlorophyta	Trebouxiophyceae	Chlorellales	Chlorellaceae	Chlorella	vulgaris	Yes	FW	Yes	Yes	White	No	Yes	Yes	No	No	Mixing	20-25°C	No	MeOH >= 80%	3.03185	mg GAE/g DW
Canelli et al., 2022	77	Chlorophyta	Trebouxiophyceae	Chlorellales	Chlorellaceae	Chlorella	vulgaris	Yes	FW	Yes	Yes	White	No	Yes	Yes	No	No	Mixing	20-25°C	No	MeOH >= 80%	4.43312	mg GAE/g DW
Canelli et al., 2022	77	Chlorophyta	Trebouxiophyceae	Chlorellales	Chlorellaceae	Chlorella	vulgaris	Yes	FW	Yes	Yes	White	No	Yes	Yes	No	No	Mixing	20-25°C	No	MeOH >= 80%	4.99363	mg GAE/g DW
Canelli et al., 2022	77	Chlorophyta	Trebouxiophyceae	Chlorellales	Chlorellaceae	Chlorella	vulgaris	Yes	FW	Yes	Yes	White	No	Yes	Yes	US or PEF	Yes	Mixing	20-25°C	No	MeOH >= 80%	9.70701	mg GAE/g DW
Canelli et al., 2022	77	Chlorophyta	Trebouxiophyceae	Chlorellales	Chlorellaceae	Chlorella	vulgaris	Yes	FW	Yes	Yes	White	No	Yes	Yes	US or PEF	Yes	Mixing	20-25°C	No	MeOH >= 80%	10.1656	mg GAE/g DW
Cardoso et al., 2020	61	Chlorophyta	Chlorodendrophyceae	Chlorodendrales	Chlorodendraceae	Tetraselmis	sp. IMP3	Yes	SW	Yes	No	White	No	No	No	No	No	Bead milling or Homogenizer	20-25°C	No	EtOH >= 90%	1.72	mg GAE/g DW
Cardoso et al., 2020	61	Chlorophyta	Chlorodendrophyceae	Chlorodendrales	Chlorodendraceae	Tetraselmis	sp. IMP3	Yes	SW	Yes	No	White	No	No	No	No	No	Bead milling or Homogenizer	20-25°C	No	EtOH >= 90%	1.72	mg GAE/g DW
Cardoso et al., 2020	61	Chlorophyta	Chlorodendrophyceae	Chlorodendrales	Chlorodendraceae	Tetraselmis	sp. CTP4	Yes	SW	Yes	No	Natural	No	No	No	No	No	Bead milling or Homogenizer	20-25°C	No	EtOH >= 90%	0.24	mg GAE/g DW
Cardoso et al., 2020	61	Chlorophyta	Chlorodendrophyceae	Chlorodendrales	Chlorodendraceae	Tetraselmis	sp. IMP3	Yes	SW	Yes	No	White	No	No	No	No	No	Bead milling or Homogenizer	20-25°C	No	Water	2.31	mg GAE/g DW
Cardoso et al., 2020	61	Chlorophyta	Chlorodendrophyceae	Chlorodendrales	Chlorodendraceae	Tetraselmis	sp. IMP3	Yes	SW	Yes	No	White	No	No	No	No	No	Bead milling or Homogenizer	20-25°C	No	Water	2.31	mg GAE/g DW
Cardoso et al., 2020	61	Chlorophyta	Chlorodendrophyceae	Chlorodendrales	Chlorodendraceae	Tetraselmis	sp. CTP4	Yes	SW	Yes	No	Natural	No	No	No	No	No	Bead milling or Homogenizer	20-25°C	No	Water	0.76	mg GAE/g DW
Cardoso et al., 2020	61	Heterokontophyta	Mediophyceae	Thalassiosirales	Skeletonemataceae	Skeletonema	sp.	Yes	SW	Yes	No	Natural	No	No	No	No	No	Bead milling or Homogenizer	20-25°C	No	EtOH >= 90%	3.68	mg GAE/g DW
Cardoso et al., 2020	61	Heterokontophyta	Mediophyceae	Thalassiosirales	Skeletonemataceae	Skeletonema	sp.	Yes	SW	Yes	No	Natural	No	No	No	No	No	Bead milling or Homogenizer	20-25°C	No	Water	2.82	mg GAE/g DW
Cha et al., 2010	35	Chlorophyta	Trebouxiophyceae	Chlorellales	Chlorellaceae	Chlorella	vulgaris	Yes	FW	Yes	No	Natural	No	No	No	No	No	Mixing	20-25°C	No	EtOH >= 90%	1.90229	mg GAE/g DW
Cha et al., 2010	35	Chlorophyta	Trebouxiophyceae	Chlorellales	Chlorellaceae	Chlorella	vulgaris	Yes	FW	Yes	No	Natural	No	No	No	No	No	PLE	35-45°C	Yes	EtOH >= 90%	0.468674	mg GAE/g DW
Cha et al., 2010	35	Chlorophyta	Trebouxiophyceae	Chlorellales	Chlorellaceae	Chlorella	vulgaris	Yes	FW	Yes	No	Natural	No	No	No	No	No	PLE	50-60°C	Yes	EtOH >= 90%	1.87091	mg GAE/g DW
Cha et al., 2010	35	Chlorophyta	Trebouxiophyceae	Chlorellales	Chlorellaceae	Chlorella	vulgaris	Yes	FW	Yes	No	Natural	No	No	No	No	No	PLE	70-90°C	Yes	EtOH >= 90%	2.86561	mg GAE/g DW
Cha et al., 2010	35	Chlorophyta	Trebouxiophyceae	Chlorellales	Chlorellaceae	Chlorella	vulgaris	Yes	FW	Yes	No	Natural	No	No	No	No	No	US assisted	20-25°C	No	EtOH >= 90%	2.38176	mg GAE/g DW
Cha et al., 2010	35	Chlorophyta	Trebouxiophyceae	Chlorellales	Chlorellaceae	Chlorella	vulgaris	Yes	FW	Yes	No	Natural	No	No	No	No	No	Mixing	20-25°C	No	EtOH >= 90%	1.90229	mg GAE/g DW
Cha et al., 2010	35	Chlorophyta	Trebouxiophyceae	Chlorellales	Chlorellaceae	Chlorella	vulgaris	Yes	FW	Yes	No	Natural	No	No	No	No	No	PLE	35-45°C	Yes	EtOH >= 90%	0.468674	mg GAE/g DW
Cha et al., 2010	35	Chlorophyta	Trebouxiophyceae	Chlorellales	Chlorellaceae	Chlorella	vulgaris	Yes	FW	Yes	No	Natural	No	No	No	No	No	PLE	50-60°C	Yes	EtOH >= 90%	1.87091	mg GAE/g DW
Cha et al., 2010	35	Chlorophyta	Trebouxiophyceae	Chlorellales	Chlorellaceae	Chlorella	vulgaris	Yes	FW	Yes	No	Natural	No	No	No	No	No	PLE	70-90°C	Yes	EtOH >= 90%	2.86561	mg GAE/g DW
Cha et al., 2010	35	Chlorophyta	Trebouxiophyceae	Chlorellales	Chlorellaceae	Chlorella	vulgaris	Yes	FW	Yes	No	Natural	No	No	No	No	No	US assisted	20-25°C	No	EtOH >= 90%	2.38176	mg GAE/g DW
Cha et al., 2010	35	Chlorophyta	Trebouxiophyceae	Chlorellales	Chlorellaceae	Chlorella	vulgaris	Yes	FW	Yes	No	Natural	No	No	No	No	No	PLE	100-170°C	Yes	EtOH >= 90%	3.78172	mg GAE/g DW
Cha et al., 2010	35	Chlorophyta	Trebouxiophyceae	Chlorellales	Chlorellaceae	Chlorella	vulgaris	Yes	FW	Yes	No	Natural	No	No	No	No	No	PLE	100-170°C	Yes	EtOH >= 90%	4.47016	mg GAE/g DW
Cha et al., 2010	35	Chlorophyta	Trebouxiophyceae	Chlorellales	Chlorellaceae	Chlorella	vulgaris	Yes	FW	Yes	No	Natural	No	No	No	No	No	PLE	100-170°C	Yes	EtOH >= 90%	6.53852	mg GAE/g DW
Choochote et al., 2014	66	Chlorophyta	Chlorophyceae	Chlamydomonadales	Chlorococcaceae	Chlorococcum	sp.	Yes	FW	Yes	No	White	No	No	No	No	No	Mixing	20-25°C	No	EtOH >= 90%	3.62623	mg GAE/g DW
Choochote et al., 2014	66	Chlorophyta	Trebouxiophyceae	Chlorellales	Chlorellaceae	Chlorella	sp. E53	Yes	FW	Yes	No	White	No	No	No	No	No	Mixing	20-25°C	No	EtOH >= 90%	6.80162	mg GAE/g DW
Choochote et al., 2014	66	Chlorophyta	Trebouxiophyceae	Chlorellales	Chlorellaceae	Chlorella	sp. ED53	Yes	FW	Yes	No	White	No	No	No	No	No	Mixing	20-25°C	No	EtOH >= 90%	3.9318	mg GAE/g DW
Choochote et al., 2014	66	Chlorophyta	Chlorophyceae	Chlamydomonadales	Chlorococcaceae	Chlorococcum	sp.	Yes	FW	Yes	No	White	No	No	No	No	No	Mixing	70-90°C	No	Water	2.05316	mg GAE/g DW
Choochote et al., 2014	66	Chlorophyta	Trebouxiophyceae	Chlorellales	Chlorellaceae	Chlorella	sp. E53	Yes	FW	Yes	No	White	No	No	No	No	No	Mixing	70-90°C	No	Water	2.7506	mg GAE/g DW
Choochote et al., 2014	66	Chlorophyta	Trebouxiophyceae	Chlorellales	Chlorellaceae	Chlorella	sp. ED53	Yes	FW	Yes	No	White	No	No	No	No	No	Mixing	70-90°C	No	Water	2.38046	mg GAE/g DW
Cobos et al., 2020	78	Chlorophyta	Chlorodendrophyceae	Chlorodendrales	Chlorodendraceae	Tetraselmis	sp.	Yes	SW	Yes	No	White	No	No	No	No	No	Mixing	25-30°C	No	MeOH >= 80%	19	mg GAE/g DW
Cobos et al., 2020	78	Chlorophyta	Chlorodendrophyceae	Chlorodendrales	Chlorodendraceae	Tetraselmis	sp.	Yes	SW	Yes	No	White	No	No	No	No	No	Mixing	25-30°C	No	MeOH >= 80%	19	mg GAE/g DW
Cobos et al., 2020	78	Chlorophyta	Chlorophyceae	Sphaeropleales	Sphaeropleaceae	Ankistrodesmus	sp.	Yes	FW	Yes	No	White	No	No	No	No	No	Mixing	25-30°C	No	MeOH >= 80%	27.7	mg GAE/g DW
Cobos et al., 2020	78	Chlorophyta	Chlorophyceae	Chlamydomonadales	Haematococcaceae	Haematococcus	sp. 1	Yes	FW	Yes	No	White	No	No	No	No	No	Mixing	25-30°C	No	MeOH >= 80%	13	mg GAE/g DW
Cobos et al., 2020	78	Chlorophyta	Chlorophyceae	Chlamydomonadales	Haematococcaceae	Haematococcus	sp. 2	Yes	FW	Yes	No	White	No	No	No	No	No	Mixing	25-30°C	No	MeOH >= 80%	17.6	mg GAE/g DW
Cobos et al., 2020	78	Chlorophyta	Chlorophyceae	Sphaeropleales	Scenedesmaceae	Scenedesmus	sp.1	Yes	FW	Yes	No	White	No	No	No	No	No	Mixing	25-30°C	No	MeOH >= 80%	30.05	mg GAE/g DW
Cobos et al., 2020	78	Chlorophyta	Chlorophyceae	Sphaeropleales	Scenedesmaceae	Scenedesmus	sp.2	Yes	FW	Yes	No	White	No	No	No	No	No	Mixing	25-30°C	No	MeOH >= 80%	42.4	mg GAE/g DW
Cobos et al., 2020	78	Chlorophyta	Trebouxiophyceae	Chlorellales	Chlorellaceae	Chlorella	sp. 1	Yes	FW	Yes	No	White	No	No	No	No	No	Mixing	25-30°C	No	MeOH >= 80%	37.8	mg GAE/g DW
Cobos et al., 2020	78	Chlorophyta	Trebouxiophyceae	Chlorellales	Chlorellaceae	Chlorella	sp. 2	Yes	FW	Yes	No	White	No	No	No	No	No	Mixing	25-30°C	No	MeOH >= 80%	25.05	mg GAE/g DW
Custódio et al., 2012	37	Chlorophyta	Chlorodendrophyceae	Chlorodendrales	Chlorodendraceae	Tetraselmis	chuii	Yes	SW	Yes	No	White	No	No	No	No	No	Mixing	20-25°C	No	MeOH >= 80%	8.6	mg GAE/g DW
Custódio et al., 2012	37	Chlorophyta	Trebouxiophyceae	Chlorellales	Chlorellaceae	Chlorella	minutissima	Yes	SW	Yes	No	White	No	No	No	No	No	Mixing	20-25°C	No	MeOH >= 80%	3.1	mg GAE/g DW
Custódio et al., 2012	37	Chlorophyta	Chlorodendrophyceae	Chlorodendrales	Chlorodendraceae	Tetraselmis	chuii	Yes	SW	Yes	No	White	No	No	No	No	No	Mixing	20-25°C	No	Non-Polar solvents	0	mg GAE/g DW
Custódio et al., 2012	37	Chlorophyta	Trebouxiophyceae	Chlorellales	Chlorellaceae	Chlorella	minutissima	Yes	SW	Yes	No	White	No	No	No	No	No	Mixing	20-25°C	No	Non-Polar solvents	0	mg GAE/g DW
Custódio et al., 2012	37	Cryptista	Cryptophyceae	Pyrenomonadales	Pyrenomonadaceae	Rhodomonas	salina	No	SW	Yes	No	White	No	No	No	No	No	Mixing	20-25°C	No	MeOH >= 80%	0	mg GAE/g DW
Custódio et al., 2012	37	Cryptista	Cryptophyceae	Pyrenomonadales	Pyrenomonadaceae	Rhodomonas	salina	No	SW	Yes	No	White	No	No	No	No	No	Mixing	20-25°C	No	Non-Polar solvents	0	mg GAE/g DW
Custódio et al., 2012	37	Cryptista	Cryptophyceae	Pyrenomonadales	Pyrenomonadaceae	Rhodomonas	salina	No	SW	Yes	No	White	No	No	No	No	No	Mixing	20-25°C	No	Non-Polar solvents	0	mg GAE/g DW
Custódio et al., 2012	37	Heterokontophyta	Eustigmatophyceae	Eustigmatales	Monodopsidaceae	Nannochloropsis	oculata	Yes	SW	Yes	No	Natural	No	No	No	No	No	Mixing	20-25°C	No	MeOH >= 80%	4.1	mg GAE/g DW
Custódio et al., 2012	37	Heterokontophyta	Eustigmatophyceae	Eustigmatales	Monodopsidaceae	Nannochloropsis	oculata	Yes	SW	Yes	No	Natural	No	No	No	No	No	Mixing	20-25°C	No	MeOH >= 80%	4.1	mg GAE/g DW
Custódio et al., 2012	37	Heterokontophyta	Eustigmatophyceae	Eustigmatales	Monodopsidaceae	Nannochloropsis	oculata	Yes	SW	Yes	No	Natural	No	No	No	No	No	Mixing	20-25°C	No	Non-Polar solvents	0	mg GAE/g DW
Custódio et al., 2012	37	Heterokontophyta	Eustigmatophyceae	Eustigmatales	Monodopsidaceae	Nannochloropsis	oculata	Yes	SW	Yes	No	Natural	No	No	No	No	No	Mixing	20-25°C	No	Non-Polar solvents	0	mg GAE/g DW
Corrêa da Silva et al., 2022	65	Chlorophyta	Chlorophyceae	Sphaeropleales	Hydrodictyaceae	Pediastrum	boryanum	Yes	FW	Yes	No	White	No	No	No	No	No	Mixing	25-30°C	No	MeOH >= 80%	0.912	mg GAE/g DW
Corrêa da Silva et al., 2022	65	Chlorophyta	Chlorophyceae	Sphaeropleales	Hydrodictyaceae	Pediastrum	boryanum	Yes	FW	Yes	No	White	No	No	No	No	No	Mixing	25-30°C	No	MeOH >= 80%	1.385	mg GAE/g DW
Corrêa da Silva et al., 2022	65	Chlorophyta	Chlorophyceae	Sphaeropleales	Hydrodictyaceae	Pediastrum	boryanum	Yes	FW	Yes	No	White	No	No	No	No	No	Mixing	25-30°C	No	MeOH >= 80%	1.731	mg GAE/g DW
Corrêa da Silva et al., 2022	65	Chlorophyta	Chlorophyceae	Sphaeropleales	Hydrodictyaceae	Pediastrum	boryanum	Yes	FW	Yes	No	White	No	No	No	No	No	Mixing	25-30°C	No	MeOH >= 80%	1.948	mg GAE/g DW
Corrêa da Silva et al., 2022	65	Chlorophyta	Chlorophyceae	Sphaeropleales	Hydrodictyaceae	Pediastrum	boryanum	Yes	FW	Yes	No	White	No	No	No	No	No	Mixing	25-30°C	No	MeOH >= 80%	1.958	mg GAE/g DW
Corrêa da Silva et al., 2022	65	Chlorophyta	Chlorophyceae	Sphaeropleales	Hydrodictyaceae	Pediastrum	boryanum	Yes	FW	Yes	No	White	No	No	No	No	No	Mixing	25-30°C	No	MeOH >= 80%	3.18	mg GAE/g DW
Gam et al., 2019	75	Chlorophyta	Chlorodendrophyceae	Chlorodendrales	Chlorodendraceae	Tetraselmis	sp.	Yes	SW	Yes	No	White	No	No	No	No	No	US assisted	50-60°C	No	Dilute MeOH of EtOH	5.39	mg GAE/g DW
Gam et al., 2019	75	Chlorophyta	Chlorodendrophyceae	Chlorodendrales	Chlorodendraceae	Tetraselmis	sp.	Yes	SW	Yes	No	White	No	No	No	No	No	US assisted	50-60°C	No	Dilute MeOH of EtOH	5.07	mg GAE/g DW
Gam et al., 2019	75	Chlorophyta	Chlorodendrophyceae	Chlorodendrales	Chlorodendraceae	Tetraselmis	sp.	Yes	SW	Yes	No	White	No	No	No	No	No	US assisted	50-60°C	No	Dilute MeOH of EtOH	5.72	mg GAE/g DW
Gam et al., 2019	75	Chlorophyta	Chlorodendrophyceae	Chlorodendrales	Chlorodendraceae	Tetraselmis	sp.	Yes	SW	Yes	No	White	No	No	No	No	No	US assisted	50-60°C	No	Dilute MeOH of EtOH	6.28	mg GAE/g DW
Gam et al., 2019	75	Chlorophyta	Chlorodendrophyceae	Chlorodendrales	Chlorodendraceae	Tetraselmis	sp.	Yes	SW	Yes	No	White	No	No	No	No	No	US assisted	50-60°C	No	Dilute MeOH of EtOH	7.4	mg GAE/g DW
Gam et al., 2019	75	Chlorophyta	Chlorodendrophyceae	Chlorodendrales	Chlorodendraceae	Tetraselmis	sp.	Yes	SW	Yes	No	White	No	No	No	No	No	US assisted	70-90°C	No	Dilute MeOH of EtOH	5.1	mg GAE/g DW
Gam et al., 2019	75	Chlorophyta	Chlorodendrophyceae	Chlorodendrales	Chlorodendraceae	Tetraselmis	sp.	Yes	SW	Yes	No	White	No	No	No	No	No	US assisted	70-90°C	No	Dilute MeOH of EtOH	5.26	mg GAE/g DW
Gam et al., 2019	75	Chlorophyta	Chlorodendrophyceae	Chlorodendrales	Chlorodendraceae	Tetraselmis	sp.	Yes	SW	Yes	No	White	No	No	No	No	No	US assisted	70-90°C	No	Dilute MeOH of EtOH	8.24	mg GAE/g DW
Gam et al., 2019	75	Chlorophyta	Chlorodendrophyceae	Chlorodendrales	Chlorodendraceae	Tetraselmis	sp.	Yes	SW	Yes	No	White	No	No	No	No	No	US assisted	70-90°C	No	Dilute MeOH of EtOH	8.63	mg GAE/g DW
Gam et al., 2019	75	Chlorophyta	Chlorodendrophyceae	Chlorodendrales	Chlorodendraceae	Tetraselmis	sp.	Yes	SW	Yes	No	White	No	No	No	No	No	US assisted	70-90°C	No	Dilute MeOH of EtOH	8.68	mg GAE/g DW
Gam et al., 2019	75	Chlorophyta	Chlorodendrophyceae	Chlorodendrales	Chlorodendraceae	Tetraselmis	sp.	Yes	SW	Yes	No	White	No	No	No	No	No	US assisted	70-90°C	No	Dilute MeOH of EtOH	8.68	mg GAE/g DW
Gam et al., 2019	75	Chlorophyta	Chlorodendrophyceae	Chlorodendrales	Chlorodendraceae	Tetraselmis	sp.	Yes	SW	Yes	No	White	No	No	No	No	No	US assisted	70-90°C	No	Dilute MeOH of EtOH	8.72	mg GAE/g DW
Gam et al., 2019	75	Chlorophyta	Chlorodendrophyceae	Chlorodendrales	Chlorodendraceae	Tetraselmis	sp.	Yes	SW	Yes	No	White	No	No	No	No	No	US assisted	70-90°C	No	Dilute MeOH of EtOH	8.77	mg GAE/g DW
Gam et al., 2019	75	Chlorophyta	Chlorodendrophyceae	Chlorodendrales	Chlorodendraceae	Tetraselmis	sp.	Yes	SW	Yes	No	White	No	No	No	No	No	US assisted	70-90°C	No	Dilute MeOH of EtOH	6.66	mg GAE/g DW
Gam et al., 2019	75	Chlorophyta	Chlorodendrophyceae	Chlorodendrales	Chlorodendraceae	Tetraselmis	sp.	Yes	SW	Yes	No	White	No	No	No	No	No	US assisted	70-90°C	No	Dilute MeOH of EtOH	7.64	mg GAE/g DW
Gam et al., 2019	75	Chlorophyta	Chlorodendrophyceae	Chlorodendrales	Chlorodendraceae	Tetraselmis	sp.	Yes	SW	Yes	No	White	No	No	No	No	No	US assisted	70-90°C	No	Dilute MeOH of EtOH	7.78	mg GAE/g DW
Gam et al., 2019	75	Chlorophyta	Chlorodendrophyceae	Chlorodendrales	Chlorodendraceae	Tetraselmis	sp.	Yes	SW	Yes	No	White	No	No	No	No	No	US assisted	70-90°C	No	Dilute MeOH of EtOH	9.06	mg GAE/g DW
Gam et al., 2019	75	Chlorophyta	Chlorodendrophyceae	Chlorodendrales	Chlorodendraceae	Tetraselmis	sp.	Yes	SW	Yes	No	White	No	No	No	No	No	US assisted	70-90°C	No	Dilute MeOH of EtOH	9.23	mg GAE/g DW
Gam et al., 2019	75	Chlorophyta	Chlorodendrophyceae	Chlorodendrales	Chlorodendraceae	Tetraselmis	sp.	Yes	SW	Yes	No	White	No	No	No	No	No	US assisted	70-90°C	No	EtOH >= 90%	6.5	mg GAE/g DW
Gam et al., 2019	75	Chlorophyta	Chlorodendrophyceae	Chlorodendrales	Chlorodendraceae	Tetraselmis	sp.	Yes	SW	Yes	No	White	No	No	No	No	No	US assisted	70-90°C	No	EtOH >= 90%	6.5	mg GAE/g DW
Gam et al., 2019	75	Chlorophyta	Chlorodendrophyceae	Chlorodendrales	Chlorodendraceae	Tetraselmis	sp.	Yes	SW	Yes	No	White	No	No	No	No	No	US assisted	50-60°C	No	EtOH 70 - 80%	6.47	mg GAE/g DW
Gam et al., 2019	75	Chlorophyta	Chlorodendrophyceae	Chlorodendrales	Chlorodendraceae	Tetraselmis	sp.	Yes	SW	Yes	No	White	No	No	No	No	No	US assisted	50-60°C	No	EtOH 70 - 80%	6.51	mg GAE/g DW
Gam et al., 2019	75	Chlorophyta	Chlorodendrophyceae	Chlorodendrales	Chlorodendraceae	Tetraselmis	sp.	Yes	SW	Yes	No	White	No	No	No	No	No	US assisted	50-60°C	No	EtOH 70 - 80%	6.88	mg GAE/g DW
Gam et al., 2019	75	Chlorophyta	Chlorodendrophyceae	Chlorodendrales	Chlorodendraceae	Tetraselmis	sp.	Yes	SW	Yes	No	White	No	No	No	No	No	US assisted	50-60°C	No	EtOH 70 - 80%	8.33	mg GAE/g DW
Gam et al., 2019	75	Chlorophyta	Chlorodendrophyceae	Chlorodendrales	Chlorodendraceae	Tetraselmis	sp.	Yes	SW	Yes	No	White	No	No	No	No	No	US assisted	70-90°C	No	EtOH 70 - 80%	6.05	mg GAE/g DW
Gam et al., 2019	75	Chlorophyta	Chlorodendrophyceae	Chlorodendrales	Chlorodendraceae	Tetraselmis	sp.	Yes	SW	Yes	No	White	No	No	No	No	No	US assisted	70-90°C	No	EtOH 70 - 80%	7.21	mg GAE/g DW
Gam et al., 2019	75	Chlorophyta	Chlorodendrophyceae	Chlorodendrales	Chlorodendraceae	Tetraselmis	sp.	Yes	SW	Yes	No	White	No	No	No	No	No	US assisted	70-90°C	No	EtOH 70 - 80%	7.48	mg GAE/g DW
Gam et al., 2019	75	Chlorophyta	Chlorodendrophyceae	Chlorodendrales	Chlorodendraceae	Tetraselmis	sp.	Yes	SW	Yes	No	White	No	No	No	No	No	US assisted	70-90°C	No	EtOH 70 - 80%	9.41	mg GAE/g DW
Georgiopoulou et al., 2021	51	Chlorophyta	Trebouxiophyceae	Chlorellales	Chlorellaceae	Chlorella	vulgaris	Yes	FW	Yes	No	White	No	No	No	No	No	Mixing	25-30°C	No	EtOH >= 90%	1.53175	mg GAE/g DW
Georgiopoulou et al., 2021	51	Chlorophyta	Trebouxiophyceae	Chlorellales	Chlorellaceae	Chlorella	vulgaris	Yes	FW	Yes	No	White	No	No	No	No	No	Mixing	25-30°C	No	EtOH >= 90%	1.89679	mg GAE/g DW
Georgiopoulou et al., 2021	51	Chlorophyta	Trebouxiophyceae	Chlorellales	Chlorellaceae	Chlorella	vulgaris	Yes	FW	Yes	No	White	No	No	No	No	No	Mixing	25-30°C	No	EtOH >= 90%	2.68316	mg GAE/g DW
Georgiopoulou et al., 2021	51	Chlorophyta	Trebouxiophyceae	Chlorellales	Chlorellaceae	Chlorella	vulgaris	Yes	FW	Yes	No	White	No	No	No	No	No	Mixing	25-30°C	No	EtOH >= 90%	3.3691	mg GAE/g DW
Georgiopoulou et al., 2021	51	Chlorophyta	Trebouxiophyceae	Chlorellales	Chlorellaceae	Chlorella	vulgaris	Yes	FW	Yes	No	White	No	No	No	No	No	Mixing	25-30°C	No	EtOH >= 90%	4.07789	mg GAE/g DW
Georgiopoulou et al., 2021	51	Chlorophyta	Trebouxiophyceae	Chlorellales	Chlorellaceae	Chlorella	vulgaris	Yes	FW	Yes	No	White	No	No	No	No	No	Mixing	35-45°C	No	EtOH >= 90%	1.7258	mg GAE/g DW
Georgiopoulou et al., 2021	51	Chlorophyta	Trebouxiophyceae	Chlorellales	Chlorellaceae	Chlorella	vulgaris	Yes	FW	Yes	No	White	No	No	No	No	No	Mixing	35-45°C	No	EtOH >= 90%	1.89696	mg GAE/g DW
Georgiopoulou et al., 2021	51	Chlorophyta	Trebouxiophyceae	Chlorellales	Chlorellaceae	Chlorella	vulgaris	Yes	FW	Yes	No	White	No	No	No	No	No	Mixing	35-45°C	No	EtOH >= 90%	2.94425	mg GAE/g DW
Georgiopoulou et al., 2021	51	Chlorophyta	Trebouxiophyceae	Chlorellales	Chlorellaceae	Chlorella	vulgaris	Yes	FW	Yes	No	White	No	No	No	No	No	Mixing	35-45°C	No	EtOH >= 90%	2.59044	mg GAE/g DW
Georgiopoulou et al., 2021	51	Chlorophyta	Trebouxiophyceae	Chlorellales	Chlorellaceae	Chlorella	vulgaris	Yes	FW	Yes	No	White	No	No	No	No	No	Mixing	35-45°C	No	EtOH >= 90%	2.5868	mg GAE/g DW
Georgiopoulou et al., 2021	51	Chlorophyta	Trebouxiophyceae	Chlorellales	Chlorellaceae	Chlorella	vulgaris	Yes	FW	Yes	No	White	No	No	No	No	No	Mixing	35-45°C	No	EtOH >= 90%	2.36163	mg GAE/g DW
Georgiopoulou et al., 2021	51	Chlorophyta	Trebouxiophyceae	Chlorellales	Chlorellaceae	Chlorella	vulgaris	Yes	FW	Yes	No	White	No	No	No	No	No	Mixing	35-45°C	No	EtOH >= 90%	1.59408	mg GAE/g DW
Georgiopoulou et al., 2021	51	Chlorophyta	Trebouxiophyceae	Chlorellales	Chlorellaceae	Chlorella	vulgaris	Yes	FW	Yes	No	White	No	No	No	No	No	Mixing	35-45°C	No	EtOH >= 90%	2.06579	mg GAE/g DW
Georgiopoulou et al., 2021	51	Chlorophyta	Trebouxiophyceae	Chlorellales	Chlorellaceae	Chlorella	vulgaris	Yes	FW	Yes	No	White	No	No	No	No	No	Mixing	50-60°C	No	EtOH >= 90%	1.95205	mg GAE/g DW
Georgiopoulou et al., 2021	51	Chlorophyta	Trebouxiophyceae	Chlorellales	Chlorellaceae	Chlorella	vulgaris	Yes	FW	Yes	No	White	No	No	No	No	No	Mixing	50-60°C	No	EtOH >= 90%	2.10714	mg GAE/g DW
Georgiopoulou et al., 2021	51	Chlorophyta	Trebouxiophyceae	Chlorellales	Chlorellaceae	Chlorella	vulgaris	Yes	FW	Yes	No	White	No	No	No	No	No	Mixing	50-60°C	No	EtOH >= 90%	1.34877	mg GAE/g DW
Georgiopoulou et al., 2021	51	Chlorophyta	Trebouxiophyceae	Chlorellales	Chlorellaceae	Chlorella	vulgaris	Yes	FW	Yes	No	White	No	No	No	No	No	Mixing	50-60°C	No	EtOH >= 90%	1.48541	mg GAE/g DW
Georgiopoulou et al., 2021	51	Chlorophyta	Trebouxiophyceae	Chlorellales	Chlorellaceae	Chlorella	vulgaris	Yes	FW	Yes	No	White	No	No	No	No	No	Mixing	50-60°C	No	EtOH >= 90%	2.85032	mg GAE/g DW
Georgiopoulou et al., 2022	42	Chlorophyta	Trebouxiophyceae	Chlorellales	Chlorellaceae	Chlorella	vulgaris	Yes	FW	Yes	No	White	No	No	No	No	No	SFE	35-45°C	Yes	SCO2	0.090875	mg GAE/g DW
Georgiopoulou et al., 2022	42	Chlorophyta	Trebouxiophyceae	Chlorellales	Chlorellaceae	Chlorella	vulgaris	Yes	FW	Yes	No	White	No	No	No	No	No	SFE	35-45°C	Yes	SCO2	0.250101	mg GAE/g DW
Georgiopoulou et al., 2022	42	Chlorophyta	Trebouxiophyceae	Chlorellales	Chlorellaceae	Chlorella	vulgaris	Yes	FW	Yes	No	White	No	No	No	No	No	SFE	35-45°C	Yes	SCO2	0.185416	mg GAE/g DW
Georgiopoulou et al., 2022	42	Chlorophyta	Trebouxiophyceae	Chlorellales	Chlorellaceae	Chlorella	vulgaris	Yes	FW	Yes	No	White	No	No	No	No	No	SFE	35-45°C	Yes	SCO2	0.098552	mg GAE/g DW
Georgiopoulou et al., 2022	42	Chlorophyta	Trebouxiophyceae	Chlorellales	Chlorellaceae	Chlorella	vulgaris	Yes	FW	Yes	No	White	No	No	No	No	No	SFE	35-45°C	Yes	SCO2	0.379908	mg GAE/g DW
Georgiopoulou et al., 2022	42	Chlorophyta	Trebouxiophyceae	Chlorellales	Chlorellaceae	Chlorella	vulgaris	Yes	FW	Yes	No	White	No	No	No	No	No	SFE	50-60°C	Yes	SCO2	0.17423	mg GAE/g DW
Georgiopoulou et al., 2022	42	Chlorophyta	Trebouxiophyceae	Chlorellales	Chlorellaceae	Chlorella	vulgaris	Yes	FW	Yes	No	White	No	No	No	No	No	SFE	50-60°C	Yes	SCO2	0.09947	mg GAE/g DW
Georgiopoulou et al., 2022	42	Chlorophyta	Trebouxiophyceae	Chlorellales	Chlorellaceae	Chlorella	vulgaris	Yes	FW	Yes	No	White	No	No	No	No	No	SFE	50-60°C	Yes	SCO2	0.134794	mg GAE/g DW
Georgiopoulou et al., 2022	42	Chlorophyta	Trebouxiophyceae	Chlorellales	Chlorellaceae	Chlorella	vulgaris	Yes	FW	Yes	No	White	No	No	No	No	No	SFE	50-60°C	Yes	SCO2	0.152985	mg GAE/g DW
Georgiopoulou et al., 2022	42	Chlorophyta	Trebouxiophyceae	Chlorellales	Chlorellaceae	Chlorella	vulgaris	Yes	FW	Yes	No	White	No	No	No	No	No	SFE	50-60°C	Yes	SCO2	0.26375	mg GAE/g DW
Georgiopoulou et al., 2022	42	Chlorophyta	Trebouxiophyceae	Chlorellales	Chlorellaceae	Chlorella	vulgaris	Yes	FW	Yes	No	White	No	No	No	No	No	SFE	50-60°C	Yes	SCO2	0.198156	mg GAE/g DW
Georgiopoulou et al., 2022	42	Chlorophyta	Trebouxiophyceae	Chlorellales	Chlorellaceae	Chlorella	vulgaris	Yes	FW	Yes	No	White	No	No	No	No	No	SFE	50-60°C	Yes	SCO2	0.283774	mg GAE/g DW
Georgiopoulou et al., 2022	42	Chlorophyta	Trebouxiophyceae	Chlorellales	Chlorellaceae	Chlorella	vulgaris	Yes	FW	Yes	No	White	No	No	No	No	No	SFE	50-60°C	Yes	SCO2	0.18921	mg GAE/g DW
Georgiopoulou et al., 2022	42	Chlorophyta	Trebouxiophyceae	Chlorellales	Chlorellaceae	Chlorella	vulgaris	Yes	FW	Yes	No	White	No	No	No	No	No	SFE	50-60°C	Yes	SCO2	0.171039	mg GAE/g DW
Georgiopoulou et al., 2022	42	Chlorophyta	Trebouxiophyceae	Chlorellales	Chlorellaceae	Chlorella	vulgaris	Yes	FW	Yes	No	White	No	No	No	No	No	SFE	50-60°C	Yes	SCO2	0.22265	mg GAE/g DW
Georgiopoulou et al., 2022	42	Chlorophyta	Trebouxiophyceae	Chlorellales	Chlorellaceae	Chlorella	vulgaris	Yes	FW	Yes	No	White	No	No	No	No	No	SFE	50-60°C	Yes	SCO2	0.28775	mg GAE/g DW
Georgiopoulou et al., 2022	42	Chlorophyta	Trebouxiophyceae	Chlorellales	Chlorellaceae	Chlorella	vulgaris	Yes	FW	Yes	No	White	No	No	No	No	No	SFE	50-60°C	Yes	SCO2	0.722644	mg GAE/g DW
Georgiopoulou et al., 2022	42	Chlorophyta	Trebouxiophyceae	Chlorellales	Chlorellaceae	Chlorella	vulgaris	Yes	FW	Yes	No	White	No	No	No	No	No	SFE	50-60°C	Yes	SCO2&EtOH	0.616373	mg GAE/g DW
Georgiopoulou et al., 2023 a	45	Chlorophyta	Trebouxiophyceae	Chlorellales	Chlorellaceae	Chlorella	vulgaris	Yes	FW	Yes	No	White	No	No	No	No	No	MW assisted	35-45°C	No	EtOH >= 90%	0.383736	mg GAE/g DW
Georgiopoulou et al., 2023 a	45	Chlorophyta	Trebouxiophyceae	Chlorellales	Chlorellaceae	Chlorella	vulgaris	Yes	FW	Yes	No	White	No	No	No	No	No	MW assisted	35-45°C	No	EtOH >= 90%	0.419446	mg GAE/g DW
Georgiopoulou et al., 2023 a	45	Chlorophyta	Trebouxiophyceae	Chlorellales	Chlorellaceae	Chlorella	vulgaris	Yes	FW	Yes	No	White	No	No	No	No	No	MW assisted	35-45°C	No	EtOH >= 90%	0.755988	mg GAE/g DW
Georgiopoulou et al., 2023 a	45	Chlorophyta	Trebouxiophyceae	Chlorellales	Chlorellaceae	Chlorella	vulgaris	Yes	FW	Yes	No	White	No	No	No	No	No	MW assisted	35-45°C	No	EtOH >= 90%	0.668556	mg GAE/g DW
Georgiopoulou et al., 2023 a	45	Chlorophyta	Trebouxiophyceae	Chlorellales	Chlorellaceae	Chlorella	vulgaris	Yes	FW	Yes	No	White	No	No	No	No	No	MW assisted	35-45°C	No	EtOH >= 90%	1.52081	mg GAE/g DW
Georgiopoulou et al., 2023 a	45	Chlorophyta	Trebouxiophyceae	Chlorellales	Chlorellaceae	Chlorella	vulgaris	Yes	FW	Yes	No	White	No	No	No	No	No	MW assisted	35-45°C	No	EtOH >= 90%	0.686412	mg GAE/g DW
Georgiopoulou et al., 2023 a	45	Chlorophyta	Trebouxiophyceae	Chlorellales	Chlorellaceae	Chlorella	vulgaris	Yes	FW	Yes	No	White	No	No	No	No	No	MW assisted	35-45°C	No	EtOH >= 90%	0.850915	mg GAE/g DW
Georgiopoulou et al., 2023 a	45	Chlorophyta	Trebouxiophyceae	Chlorellales	Chlorellaceae	Chlorella	vulgaris	Yes	FW	Yes	No	White	No	No	No	No	No	MW assisted	35-45°C	No	EtOH >= 90%	0.832598	mg GAE/g DW
Georgiopoulou et al., 2023 a	45	Chlorophyta	Trebouxiophyceae	Chlorellales	Chlorellaceae	Chlorella	vulgaris	Yes	FW	Yes	No	White	No	No	No	No	No	MW assisted	35-45°C	No	EtOH >= 90%	1.03189	mg GAE/g DW
Georgiopoulou et al., 2023 a	45	Chlorophyta	Trebouxiophyceae	Chlorellales	Chlorellaceae	Chlorella	vulgaris	Yes	FW	Yes	No	White	No	No	No	No	No	MW assisted	50-60°C	No	EtOH >= 90%	1.403	mg GAE/g DW
Georgiopoulou et al., 2023 a	45	Chlorophyta	Trebouxiophyceae	Chlorellales	Chlorellaceae	Chlorella	vulgaris	Yes	FW	Yes	No	White	No	No	No	No	No	MW assisted	50-60°C	No	EtOH >= 90%	0.747032	mg GAE/g DW
Georgiopoulou et al., 2023 a	45	Chlorophyta	Trebouxiophyceae	Chlorellales	Chlorellaceae	Chlorella	vulgaris	Yes	FW	Yes	No	White	No	No	No	No	No	MW assisted	50-60°C	No	EtOH >= 90%	0.818584	mg GAE/g DW
Georgiopoulou et al., 2023 a	45	Chlorophyta	Trebouxiophyceae	Chlorellales	Chlorellaceae	Chlorella	vulgaris	Yes	FW	Yes	No	White	No	No	No	No	No	MW assisted	50-60°C	No	EtOH >= 90%	1.33041	mg GAE/g DW
Georgiopoulou et al., 2023 a	45	Chlorophyta	Trebouxiophyceae	Chlorellales	Chlorellaceae	Chlorella	vulgaris	Yes	FW	Yes	No	White	No	No	No	No	No	MW assisted	50-60°C	No	EtOH >= 90%	1.56818	mg GAE/g DW
Georgiopoulou et al., 2023 a	45	Chlorophyta	Trebouxiophyceae	Chlorellales	Chlorellaceae	Chlorella	vulgaris	Yes	FW	Yes	No	White	No	No	No	No	No	MW assisted	50-60°C	No	EtOH >= 90%	1.47098	mg GAE/g DW
Georgiopoulou et al., 2023 a	45	Chlorophyta	Trebouxiophyceae	Chlorellales	Chlorellaceae	Chlorella	vulgaris	Yes	FW	Yes	No	White	No	No	No	No	No	MW assisted	50-60°C	No	EtOH >= 90%	1.39042	mg GAE/g DW
Georgiopoulou et al., 2023 a	45	Chlorophyta	Trebouxiophyceae	Chlorellales	Chlorellaceae	Chlorella	vulgaris	Yes	FW	Yes	No	White	No	No	No	No	No	MW assisted	50-60°C	No	EtOH >= 90%	1.25995	mg GAE/g DW
Georgiopoulou et al., 2023 a	45	Chlorophyta	Trebouxiophyceae	Chlorellales	Chlorellaceae	Chlorella	vulgaris	Yes	FW	Yes	No	White	No	No	No	No	No	MW assisted	50-60°C	No	EtOH >= 90%	1.24937	mg GAE/g DW
Georgiopoulou et al., 2023 a	45	Chlorophyta	Trebouxiophyceae	Chlorellales	Chlorellaceae	Chlorella	vulgaris	Yes	FW	Yes	No	White	No	No	No	No	No	MW assisted	50-60°C	No	EtOH >= 90%	1.00806	mg GAE/g DW
Georgiopoulou et al., 2023 a	45	Chlorophyta	Trebouxiophyceae	Chlorellales	Chlorellaceae	Chlorella	vulgaris	Yes	FW	Yes	No	White	No	No	No	No	No	MW assisted	50-60°C	No	EtOH >= 90%	1.28787	mg GAE/g DW
Georgiopoulou et al., 2023 a	45	Chlorophyta	Trebouxiophyceae	Chlorellales	Chlorellaceae	Chlorella	vulgaris	Yes	FW	Yes	No	White	No	No	No	No	No	MW assisted	50-60°C	No	EtOH >= 90%	0.89284	mg GAE/g DW
Georgiopoulou et al., 2023 a	45	Chlorophyta	Trebouxiophyceae	Chlorellales	Chlorellaceae	Chlorella	vulgaris	Yes	FW	Yes	No	White	No	No	No	No	No	MW assisted	50-60°C	No	EtOH >= 90%	0.995392	mg GAE/g DW
Georgiopoulou et al., 2023 a	45	Chlorophyta	Trebouxiophyceae	Chlorellales	Chlorellaceae	Chlorella	vulgaris	Yes	FW	Yes	No	White	No	No	No	No	No	MW assisted	50-60°C	No	EtOH >= 90%	1.61315	mg GAE/g DW
Georgiopoulou et al., 2023 a	45	Chlorophyta	Trebouxiophyceae	Chlorellales	Chlorellaceae	Chlorella	vulgaris	Yes	FW	Yes	No	White	No	No	No	No	No	MW assisted	50-60°C	No	EtOH >= 90%	0.973379	mg GAE/g DW
Georgiopoulou et al., 2023 a	45	Chlorophyta	Trebouxiophyceae	Chlorellales	Chlorellaceae	Chlorella	vulgaris	Yes	FW	Yes	No	White	No	No	No	No	No	MW assisted	50-60°C	No	EtOH >= 90%	0.854756	mg GAE/g DW
Georgiopoulou et al., 2023 a	45	Chlorophyta	Trebouxiophyceae	Chlorellales	Chlorellaceae	Chlorella	vulgaris	Yes	FW	Yes	No	White	No	No	No	No	No	MW assisted	50-60°C	No	EtOH >= 90%	1.21157	mg GAE/g DW
Georgiopoulou et al., 2023 a	45	Chlorophyta	Trebouxiophyceae	Chlorellales	Chlorellaceae	Chlorella	vulgaris	Yes	FW	Yes	No	White	No	No	No	No	No	MW assisted	50-60°C	No	EtOH >= 90%	1.69108	mg GAE/g DW
Georgiopoulou et al., 2023 b	52	Chlorophyta	Chlorophyceae	Sphaeropleales	Scenedesmaceae	Scenedesmus	obliquus	Yes	FW	Yes	No	White	No	No	No	No	No	Mixing	25-30°C	No	EtOH >= 90%	0.735966	mg GAE/g DW
Georgiopoulou et al., 2023 b	52	Chlorophyta	Chlorophyceae	Sphaeropleales	Scenedesmaceae	Scenedesmus	obliquus	Yes	FW	Yes	No	White	No	No	No	No	No	Mixing	25-30°C	No	EtOH >= 90%	2.02014	mg GAE/g DW
Georgiopoulou et al., 2023 b	52	Chlorophyta	Chlorophyceae	Sphaeropleales	Scenedesmaceae	Scenedesmus	obliquus	Yes	FW	Yes	No	White	No	No	No	No	No	Mixing	25-30°C	No	EtOH >= 90%	1.67426	mg GAE/g DW
Georgiopoulou et al., 2023 b	52	Chlorophyta	Chlorophyceae	Sphaeropleales	Scenedesmaceae	Scenedesmus	obliquus	Yes	FW	Yes	No	White	No	No	No	No	No	Mixing	25-30°C	No	EtOH >= 90%	2.42445	mg GAE/g DW
Georgiopoulou et al., 2023 b	52	Chlorophyta	Chlorophyceae	Sphaeropleales	Scenedesmaceae	Scenedesmus	obliquus	Yes	FW	Yes	No	White	No	No	No	No	No	Mixing	35-45°C	No	EtOH >= 90%	1.73306	mg GAE/g DW
Georgiopoulou et al., 2023 b	52	Chlorophyta	Chlorophyceae	Sphaeropleales	Scenedesmaceae	Scenedesmus	obliquus	Yes	FW	Yes	No	White	No	No	No	No	No	Mixing	35-45°C	No	EtOH >= 90%	1.40197	mg GAE/g DW
Georgiopoulou et al., 2023 b	52	Chlorophyta	Chlorophyceae	Sphaeropleales	Scenedesmaceae	Scenedesmus	obliquus	Yes	FW	Yes	No	White	No	No	No	No	No	Mixing	35-45°C	No	EtOH >= 90%	1.41679	mg GAE/g DW
Georgiopoulou et al., 2023 b	52	Chlorophyta	Chlorophyceae	Sphaeropleales	Scenedesmaceae	Scenedesmus	obliquus	Yes	FW	Yes	No	White	No	No	No	No	No	Mixing	50-60°C	No	EtOH >= 90%	2.93102	mg GAE/g DW
Georgiopoulou et al., 2023 b	52	Chlorophyta	Chlorophyceae	Sphaeropleales	Scenedesmaceae	Scenedesmus	obliquus	Yes	FW	Yes	No	White	No	No	No	No	No	Mixing	50-60°C	No	EtOH >= 90%	4.17273	mg GAE/g DW
Georgiopoulou et al., 2023 b	52	Chlorophyta	Chlorophyceae	Sphaeropleales	Scenedesmaceae	Scenedesmus	obliquus	Yes	FW	Yes	No	White	No	No	No	No	No	Mixing	50-60°C	No	EtOH >= 90%	2.35867	mg GAE/g DW
Georgiopoulou et al., 2023 b	52	Chlorophyta	Chlorophyceae	Sphaeropleales	Scenedesmaceae	Scenedesmus	obliquus	Yes	FW	Yes	No	White	No	No	No	No	No	Mixing	50-60°C	No	EtOH >= 90%	3.60652	mg GAE/g DW
Georgiopoulou et al., 2023 b	52	Chlorophyta	Chlorophyceae	Sphaeropleales	Scenedesmaceae	Scenedesmus	obliquus	Yes	FW	Yes	No	White	No	No	No	No	No	MW assisted	35-45°C	No	EtOH >= 90%	0.597163	mg GAE/g DW
Georgiopoulou et al., 2023 b	52	Chlorophyta	Chlorophyceae	Sphaeropleales	Scenedesmaceae	Scenedesmus	obliquus	Yes	FW	Yes	No	White	No	No	No	No	No	MW assisted	35-45°C	No	EtOH >= 90%	1.80642	mg GAE/g DW
Georgiopoulou et al., 2023 b	52	Chlorophyta	Chlorophyceae	Sphaeropleales	Scenedesmaceae	Scenedesmus	obliquus	Yes	FW	Yes	No	White	No	No	No	No	No	MW assisted	35-45°C	No	EtOH >= 90%	2.02257	mg GAE/g DW
Georgiopoulou et al., 2023 b	52	Chlorophyta	Chlorophyceae	Sphaeropleales	Scenedesmaceae	Scenedesmus	obliquus	Yes	FW	Yes	No	White	No	No	No	No	No	MW assisted	35-45°C	No	EtOH >= 90%	2.47425	mg GAE/g DW
Georgiopoulou et al., 2023 b	52	Chlorophyta	Chlorophyceae	Sphaeropleales	Scenedesmaceae	Scenedesmus	obliquus	Yes	FW	Yes	No	White	No	No	No	No	No	MW assisted	35-45°C	No	EtOH >= 90%	2.07085	mg GAE/g DW
Georgiopoulou et al., 2023 b	52	Chlorophyta	Chlorophyceae	Sphaeropleales	Scenedesmaceae	Scenedesmus	obliquus	Yes	FW	Yes	No	White	No	No	No	No	No	MW assisted	35-45°C	No	EtOH >= 90%	1.44466	mg GAE/g DW
Georgiopoulou et al., 2023 b	52	Chlorophyta	Chlorophyceae	Sphaeropleales	Scenedesmaceae	Scenedesmus	obliquus	Yes	FW	Yes	No	White	No	No	No	No	No	MW assisted	35-45°C	No	EtOH >= 90%	2.93684	mg GAE/g DW
Georgiopoulou et al., 2023 b	52	Chlorophyta	Chlorophyceae	Sphaeropleales	Scenedesmaceae	Scenedesmus	obliquus	Yes	FW	Yes	No	White	No	No	No	No	No	MW assisted	35-45°C	No	EtOH >= 90%	2.55979	mg GAE/g DW
Georgiopoulou et al., 2023 b	52	Chlorophyta	Chlorophyceae	Sphaeropleales	Scenedesmaceae	Scenedesmus	obliquus	Yes	FW	Yes	No	White	No	No	No	No	No	MW assisted	50-60°C	No	EtOH >= 90%	4.06411	mg GAE/g DW
Georgiopoulou et al., 2023 b	52	Chlorophyta	Chlorophyceae	Sphaeropleales	Scenedesmaceae	Scenedesmus	obliquus	Yes	FW	Yes	No	White	No	No	No	No	No	MW assisted	50-60°C	No	EtOH >= 90%	2.8119	mg GAE/g DW
Georgiopoulou et al., 2023 b	52	Chlorophyta	Chlorophyceae	Sphaeropleales	Scenedesmaceae	Scenedesmus	obliquus	Yes	FW	Yes	No	White	No	No	No	No	No	MW assisted	50-60°C	No	EtOH >= 90%	3.30921	mg GAE/g DW
Georgiopoulou et al., 2023 b	52	Chlorophyta	Chlorophyceae	Sphaeropleales	Scenedesmaceae	Scenedesmus	obliquus	Yes	FW	Yes	No	White	No	No	No	No	No	MW assisted	50-60°C	No	EtOH >= 90%	1.46324	mg GAE/g DW
Georgiopoulou et al., 2023 b	52	Chlorophyta	Chlorophyceae	Sphaeropleales	Scenedesmaceae	Scenedesmus	obliquus	Yes	FW	Yes	No	White	No	No	No	No	No	MW assisted	50-60°C	No	EtOH >= 90%	3.20294	mg GAE/g DW
Georgiopoulou et al., 2023 b	52	Chlorophyta	Chlorophyceae	Sphaeropleales	Scenedesmaceae	Scenedesmus	obliquus	Yes	FW	Yes	No	White	No	No	No	No	No	MW assisted	50-60°C	No	EtOH >= 90%	3.66293	mg GAE/g DW
Georgiopoulou et al., 2023 b	52	Chlorophyta	Chlorophyceae	Sphaeropleales	Scenedesmaceae	Scenedesmus	obliquus	Yes	FW	Yes	No	White	No	No	No	No	No	MW assisted	50-60°C	No	EtOH >= 90%	3.85569	mg GAE/g DW
Georgiopoulou et al., 2023 b	52	Chlorophyta	Chlorophyceae	Sphaeropleales	Scenedesmaceae	Scenedesmus	obliquus	Yes	FW	Yes	No	White	No	No	No	No	No	MW assisted	50-60°C	No	EtOH >= 90%	2.76869	mg GAE/g DW
Georgiopoulou et al., 2023 b	52	Chlorophyta	Chlorophyceae	Sphaeropleales	Scenedesmaceae	Scenedesmus	obliquus	Yes	FW	Yes	No	White	No	No	No	No	No	MW assisted	50-60°C	No	EtOH >= 90%	3.52222	mg GAE/g DW
Georgiopoulou et al., 2023 b	52	Chlorophyta	Chlorophyceae	Sphaeropleales	Scenedesmaceae	Scenedesmus	obliquus	Yes	FW	Yes	No	White	No	No	No	No	No	MW assisted	50-60°C	No	EtOH >= 90%	3.40053	mg GAE/g DW
Georgiopoulou et al., 2023 b	52	Chlorophyta	Chlorophyceae	Sphaeropleales	Scenedesmaceae	Scenedesmus	obliquus	Yes	FW	Yes	No	White	No	No	No	No	No	MW assisted	50-60°C	No	EtOH >= 90%	4.02303	mg GAE/g DW
Georgiopoulou et al., 2023 b	52	Chlorophyta	Chlorophyceae	Sphaeropleales	Scenedesmaceae	Scenedesmus	obliquus	Yes	FW	Yes	No	White	No	No	No	No	No	SFE	35-45°C	Yes	SCO2	0.018914	mg GAE/g DW
Georgiopoulou et al., 2023 b	52	Chlorophyta	Chlorophyceae	Sphaeropleales	Scenedesmaceae	Scenedesmus	obliquus	Yes	FW	Yes	No	White	No	No	No	No	No	SFE	35-45°C	Yes	SCO2	0.00858	mg GAE/g DW
Georgiopoulou et al., 2023 b	52	Chlorophyta	Chlorophyceae	Sphaeropleales	Scenedesmaceae	Scenedesmus	obliquus	Yes	FW	Yes	No	White	No	No	No	No	No	SFE	35-45°C	Yes	SCO2	0.128095	mg GAE/g DW
Georgiopoulou et al., 2023 b	52	Chlorophyta	Chlorophyceae	Sphaeropleales	Scenedesmaceae	Scenedesmus	obliquus	Yes	FW	Yes	No	White	No	No	No	No	No	SFE	35-45°C	Yes	SCO2	0.164141	mg GAE/g DW
Georgiopoulou et al., 2023 b	52	Chlorophyta	Chlorophyceae	Sphaeropleales	Scenedesmaceae	Scenedesmus	obliquus	Yes	FW	Yes	No	White	No	No	No	No	No	SFE	50-60°C	Yes	SCO2	0.054963	mg GAE/g DW
Georgiopoulou et al., 2023 b	52	Chlorophyta	Chlorophyceae	Sphaeropleales	Scenedesmaceae	Scenedesmus	obliquus	Yes	FW	Yes	No	White	No	No	No	No	No	SFE	50-60°C	Yes	SCO2	0.059768	mg GAE/g DW
Georgiopoulou et al., 2023 b	52	Chlorophyta	Chlorophyceae	Sphaeropleales	Scenedesmaceae	Scenedesmus	obliquus	Yes	FW	Yes	No	White	No	No	No	No	No	SFE	50-60°C	Yes	SCO2	0.16472	mg GAE/g DW
Georgiopoulou et al., 2023 b	52	Chlorophyta	Chlorophyceae	Sphaeropleales	Scenedesmaceae	Scenedesmus	obliquus	Yes	FW	Yes	No	White	No	No	No	No	No	SFE	50-60°C	Yes	SCO2	0.120105	mg GAE/g DW
Georgiopoulou et al., 2023 b	52	Chlorophyta	Chlorophyceae	Sphaeropleales	Scenedesmaceae	Scenedesmus	obliquus	Yes	FW	Yes	No	White	No	No	No	No	No	SFE	50-60°C	Yes	SCO2	0.113436	mg GAE/g DW
Georgiopoulou et al., 2023 b	52	Chlorophyta	Chlorophyceae	Sphaeropleales	Scenedesmaceae	Scenedesmus	obliquus	Yes	FW	Yes	No	White	No	No	No	No	No	SFE	50-60°C	Yes	SCO2	0.50652	mg GAE/g DW
Georgiopoulou et al., 2023 b	52	Chlorophyta	Chlorophyceae	Sphaeropleales	Scenedesmaceae	Scenedesmus	obliquus	Yes	FW	Yes	No	White	No	No	No	No	No	SFE	50-60°C	Yes	SCO2	0.466732	mg GAE/g DW
Georgiopoulou et al., 2023 b	52	Chlorophyta	Chlorophyceae	Sphaeropleales	Scenedesmaceae	Scenedesmus	obliquus	Yes	FW	Yes	No	White	No	No	No	No	No	SFE	50-60°C	Yes	SCO2&EtOH	1.7511	mg GAE/g DW
Gilbert-López et al., 2017	76	Heterokontophyta	Bacillariophyceae	Naviculales	Phaeodactylaceae	Phaeodactylum	tricornutum	Yes	SW	Yes	No	Natural	No	No	No	High Pressure or Steam Explosion	Yes	PLE	50-60°C	Yes	Dilute MeOH of EtOH	4.07271	mg GAE/g DW
Gilbert-López et al., 2017	76	Heterokontophyta	Bacillariophyceae	Naviculales	Phaeodactylaceae	Phaeodactylum	tricornutum	Yes	SW	Yes	No	Natural	No	No	No	High Pressure or Steam Explosion	Yes	PLE	50-60°C	Yes	Dilute MeOH of EtOH	4.07271	mg GAE/g DW
Gilbert-López et al., 2017	76	Heterokontophyta	Bacillariophyceae	Naviculales	Phaeodactylaceae	Phaeodactylum	tricornutum	Yes	SW	Yes	No	Natural	No	No	No	High Pressure or Steam Explosion	Yes	MW assisted	100-170°C	Yes	Dilute MeOH of EtOH	2.89548	mg GAE/g DW
Gilbert-López et al., 2017	76	Heterokontophyta	Bacillariophyceae	Naviculales	Phaeodactylaceae	Phaeodactylum	tricornutum	Yes	SW	Yes	No	Natural	No	No	No	High Pressure or Steam Explosion	Yes	MW assisted	100-170°C	Yes	Dilute MeOH of EtOH	3.121	mg GAE/g DW
Gilbert-López et al., 2017	76	Heterokontophyta	Bacillariophyceae	Naviculales	Phaeodactylaceae	Phaeodactylum	tricornutum	Yes	SW	Yes	No	Natural	No	No	No	High Pressure or Steam Explosion	Yes	MW assisted	100-170°C	Yes	Dilute MeOH of EtOH	3.17512	mg GAE/g DW
Gilbert-López et al., 2017	76	Heterokontophyta	Bacillariophyceae	Naviculales	Phaeodactylaceae	Phaeodactylum	tricornutum	Yes	SW	Yes	No	Natural	No	No	No	High Pressure or Steam Explosion	Yes	MW assisted	100-170°C	Yes	Dilute MeOH of EtOH	3.48391	mg GAE/g DW
Gilbert-López et al., 2017	76	Heterokontophyta	Bacillariophyceae	Naviculales	Phaeodactylaceae	Phaeodactylum	tricornutum	Yes	SW	Yes	No	Natural	No	No	No	High Pressure or Steam Explosion	Yes	MW assisted	100-170°C	Yes	Dilute MeOH of EtOH	3.56377	mg GAE/g DW
Gilbert-López et al., 2017	76	Heterokontophyta	Bacillariophyceae	Naviculales	Phaeodactylaceae	Phaeodactylum	tricornutum	Yes	SW	Yes	No	Natural	No	No	No	High Pressure or Steam Explosion	Yes	MW assisted	100-170°C	Yes	Dilute MeOH of EtOH	3.81697	mg GAE/g DW
Gilbert-López et al., 2017	76	Heterokontophyta	Bacillariophyceae	Naviculales	Phaeodactylaceae	Phaeodactylum	tricornutum	Yes	SW	Yes	No	Natural	No	No	No	High Pressure or Steam Explosion	Yes	MW assisted	100-170°C	Yes	Dilute MeOH of EtOH	3.86478	mg GAE/g DW
Gilbert-López et al., 2017	76	Heterokontophyta	Bacillariophyceae	Naviculales	Phaeodactylaceae	Phaeodactylum	tricornutum	Yes	SW	Yes	No	Natural	No	No	No	High Pressure or Steam Explosion	Yes	MW assisted	100-170°C	Yes	Dilute MeOH of EtOH	7.18784	mg GAE/g DW
Gilbert-López et al., 2017	76	Heterokontophyta	Bacillariophyceae	Naviculales	Phaeodactylaceae	Phaeodactylum	tricornutum	Yes	SW	Yes	No	Natural	No	No	No	High Pressure or Steam Explosion	Yes	MW assisted	100-170°C	Yes	Dilute MeOH of EtOH	11.5104	mg GAE/g DW
Gilbert-López et al., 2017	76	Heterokontophyta	Bacillariophyceae	Naviculales	Phaeodactylaceae	Phaeodactylum	tricornutum	Yes	SW	Yes	No	Natural	No	No	No	High Pressure or Steam Explosion	Yes	MW assisted	100-170°C	Yes	Dilute MeOH of EtOH	12.8631	mg GAE/g DW
Gilbert-López et al., 2017	76	Heterokontophyta	Bacillariophyceae	Naviculales	Phaeodactylaceae	Phaeodactylum	tricornutum	Yes	SW	Yes	No	Natural	No	No	No	High Pressure or Steam Explosion	Yes	MW assisted	25-30°C	Yes	Dilute MeOH of EtOH	2.16448	mg GAE/g DW
Gilbert-López et al., 2017	76	Heterokontophyta	Bacillariophyceae	Naviculales	Phaeodactylaceae	Phaeodactylum	tricornutum	Yes	SW	Yes	No	Natural	No	No	No	High Pressure or Steam Explosion	Yes	MW assisted	25-30°C	Yes	Dilute MeOH of EtOH	2.45184	mg GAE/g DW
Gilbert-López et al., 2017	76	Heterokontophyta	Bacillariophyceae	Naviculales	Phaeodactylaceae	Phaeodactylum	tricornutum	Yes	SW	Yes	No	Natural	No	No	No	High Pressure or Steam Explosion	Yes	MW assisted	25-30°C	Yes	Dilute MeOH of EtOH	3.29688	mg GAE/g DW
Gilbert-López et al., 2017	76	Heterokontophyta	Bacillariophyceae	Naviculales	Phaeodactylaceae	Phaeodactylum	tricornutum	Yes	SW	Yes	No	Natural	No	No	No	High Pressure or Steam Explosion	Yes	PLE	100-170°C	Yes	Dilute MeOH of EtOH	8.39764	mg GAE/g DW
Gilbert-López et al., 2017	76	Heterokontophyta	Bacillariophyceae	Naviculales	Phaeodactylaceae	Phaeodactylum	tricornutum	Yes	SW	Yes	No	Natural	No	No	No	High Pressure or Steam Explosion	Yes	PLE	100-170°C	Yes	Dilute MeOH of EtOH	8.8288	mg GAE/g DW
Gilbert-López et al., 2017	76	Heterokontophyta	Bacillariophyceae	Naviculales	Phaeodactylaceae	Phaeodactylum	tricornutum	Yes	SW	Yes	No	Natural	No	No	No	High Pressure or Steam Explosion	Yes	PLE	100-170°C	Yes	Dilute MeOH of EtOH	11.7473	mg GAE/g DW
Gilbert-López et al., 2017	76	Heterokontophyta	Bacillariophyceae	Naviculales	Phaeodactylaceae	Phaeodactylum	tricornutum	Yes	SW	Yes	No	Natural	No	No	No	High Pressure or Steam Explosion	Yes	PLE	100-170°C	Yes	Dilute MeOH of EtOH	10.4275	mg GAE/g DW
Gilbert-López et al., 2017	76	Heterokontophyta	Bacillariophyceae	Naviculales	Phaeodactylaceae	Phaeodactylum	tricornutum	Yes	SW	Yes	No	Natural	No	No	No	High Pressure or Steam Explosion	Yes	PLE	100-170°C	Yes	Dilute MeOH of EtOH	12.5126	mg GAE/g DW
Gilbert-López et al., 2017	76	Heterokontophyta	Bacillariophyceae	Naviculales	Phaeodactylaceae	Phaeodactylum	tricornutum	Yes	SW	Yes	No	Natural	No	No	No	High Pressure or Steam Explosion	Yes	PLE	50-60°C	Yes	EtOH >= 90%	10.1437	mg GAE/g DW
Gilbert-López et al., 2017	76	Heterokontophyta	Bacillariophyceae	Naviculales	Phaeodactylaceae	Phaeodactylum	tricornutum	Yes	SW	Yes	No	Natural	No	No	No	High Pressure or Steam Explosion	Yes	PLE	50-60°C	Yes	EtOH >= 90%	10.1437	mg GAE/g DW
Gilbert-López et al., 2017	76	Heterokontophyta	Bacillariophyceae	Naviculales	Phaeodactylaceae	Phaeodactylum	tricornutum	Yes	SW	Yes	No	Natural	No	No	No	High Pressure or Steam Explosion	Yes	MW assisted	100-170°C	Yes	EtOH >= 90%	6.633	mg GAE/g DW
Gilbert-López et al., 2017	76	Heterokontophyta	Bacillariophyceae	Naviculales	Phaeodactylaceae	Phaeodactylum	tricornutum	Yes	SW	Yes	No	Natural	No	No	No	High Pressure or Steam Explosion	Yes	MW assisted	100-170°C	Yes	EtOH >= 90%	6.6868	mg GAE/g DW
Gilbert-López et al., 2017	76	Heterokontophyta	Bacillariophyceae	Naviculales	Phaeodactylaceae	Phaeodactylum	tricornutum	Yes	SW	Yes	No	Natural	No	No	No	High Pressure or Steam Explosion	Yes	MW assisted	100-170°C	Yes	EtOH >= 90%	6.72252	mg GAE/g DW
Gilbert-López et al., 2017	76	Heterokontophyta	Bacillariophyceae	Naviculales	Phaeodactylaceae	Phaeodactylum	tricornutum	Yes	SW	Yes	No	Natural	No	No	No	High Pressure or Steam Explosion	Yes	MW assisted	100-170°C	Yes	EtOH >= 90%	7.1174	mg GAE/g DW
Gilbert-López et al., 2017	76	Heterokontophyta	Bacillariophyceae	Naviculales	Phaeodactylaceae	Phaeodactylum	tricornutum	Yes	SW	Yes	No	Natural	No	No	No	High Pressure or Steam Explosion	Yes	MW assisted	100-170°C	Yes	EtOH >= 90%	7.58371	mg GAE/g DW
Gilbert-López et al., 2017	76	Heterokontophyta	Bacillariophyceae	Naviculales	Phaeodactylaceae	Phaeodactylum	tricornutum	Yes	SW	Yes	No	Natural	No	No	No	High Pressure or Steam Explosion	Yes	MW assisted	100-170°C	Yes	EtOH >= 90%	8.16852	mg GAE/g DW
Gilbert-López et al., 2017	76	Heterokontophyta	Bacillariophyceae	Naviculales	Phaeodactylaceae	Phaeodactylum	tricornutum	Yes	SW	Yes	No	Natural	No	No	No	High Pressure or Steam Explosion	Yes	MW assisted	25-30°C	Yes	EtOH >= 90%	5.4978	mg GAE/g DW
Gilbert-López et al., 2017	76	Heterokontophyta	Bacillariophyceae	Naviculales	Phaeodactylaceae	Phaeodactylum	tricornutum	Yes	SW	Yes	No	Natural	No	No	No	High Pressure or Steam Explosion	Yes	MW assisted	25-30°C	Yes	EtOH >= 90%	6.51004	mg GAE/g DW
Gilbert-López et al., 2017	76	Heterokontophyta	Bacillariophyceae	Naviculales	Phaeodactylaceae	Phaeodactylum	tricornutum	Yes	SW	Yes	No	Natural	No	No	No	High Pressure or Steam Explosion	Yes	MW assisted	25-30°C	Yes	EtOH >= 90%	6.6502	mg GAE/g DW
Gilbert-López et al., 2017	76	Heterokontophyta	Bacillariophyceae	Naviculales	Phaeodactylaceae	Phaeodactylum	tricornutum	Yes	SW	Yes	No	Natural	No	No	No	High Pressure or Steam Explosion	Yes	PLE	100-170°C	Yes	EtOH >= 90%	8.91489	mg GAE/g DW
Gilbert-López et al., 2017	76	Heterokontophyta	Bacillariophyceae	Naviculales	Phaeodactylaceae	Phaeodactylum	tricornutum	Yes	SW	Yes	No	Natural	No	No	No	High Pressure or Steam Explosion	Yes	PLE	100-170°C	Yes	EtOH >= 90%	10.7393	mg GAE/g DW
Gilbert-López et al., 2017	76	Heterokontophyta	Bacillariophyceae	Naviculales	Phaeodactylaceae	Phaeodactylum	tricornutum	Yes	SW	Yes	No	Natural	No	No	No	High Pressure or Steam Explosion	Yes	PLE	50-60°C	Yes	Water	1.0807	mg GAE/g DW
Gilbert-López et al., 2017	76	Heterokontophyta	Bacillariophyceae	Naviculales	Phaeodactylaceae	Phaeodactylum	tricornutum	Yes	SW	Yes	No	Natural	No	No	No	High Pressure or Steam Explosion	Yes	PLE	50-60°C	Yes	Water	1.0807	mg GAE/g DW
Gilbert-López et al., 2017	76	Heterokontophyta	Bacillariophyceae	Naviculales	Phaeodactylaceae	Phaeodactylum	tricornutum	Yes	SW	Yes	No	Natural	No	No	No	High Pressure or Steam Explosion	Yes	MW assisted	100-170°C	Yes	Water	1.97682	mg GAE/g DW
Gilbert-López et al., 2017	76	Heterokontophyta	Bacillariophyceae	Naviculales	Phaeodactylaceae	Phaeodactylum	tricornutum	Yes	SW	Yes	No	Natural	No	No	No	High Pressure or Steam Explosion	Yes	MW assisted	100-170°C	Yes	Water	2.38521	mg GAE/g DW
Gilbert-López et al., 2017	76	Heterokontophyta	Bacillariophyceae	Naviculales	Phaeodactylaceae	Phaeodactylum	tricornutum	Yes	SW	Yes	No	Natural	No	No	No	High Pressure or Steam Explosion	Yes	MW assisted	100-170°C	Yes	Water	2.49512	mg GAE/g DW
Gilbert-López et al., 2017	76	Heterokontophyta	Bacillariophyceae	Naviculales	Phaeodactylaceae	Phaeodactylum	tricornutum	Yes	SW	Yes	No	Natural	No	No	No	High Pressure or Steam Explosion	Yes	MW assisted	100-170°C	Yes	Water	5.97371	mg GAE/g DW
Gilbert-López et al., 2017	76	Heterokontophyta	Bacillariophyceae	Naviculales	Phaeodactylaceae	Phaeodactylum	tricornutum	Yes	SW	Yes	No	Natural	No	No	No	High Pressure or Steam Explosion	Yes	MW assisted	100-170°C	Yes	Water	8.16909	mg GAE/g DW
Gilbert-López et al., 2017	76	Heterokontophyta	Bacillariophyceae	Naviculales	Phaeodactylaceae	Phaeodactylum	tricornutum	Yes	SW	Yes	No	Natural	No	No	No	High Pressure or Steam Explosion	Yes	MW assisted	100-170°C	Yes	Water	8.81533	mg GAE/g DW
Gilbert-López et al., 2017	76	Heterokontophyta	Bacillariophyceae	Naviculales	Phaeodactylaceae	Phaeodactylum	tricornutum	Yes	SW	Yes	No	Natural	No	No	No	High Pressure or Steam Explosion	Yes	MW assisted	25-30°C	Yes	Water	5.3326	mg GAE/g DW
Gilbert-López et al., 2017	76	Heterokontophyta	Bacillariophyceae	Naviculales	Phaeodactylaceae	Phaeodactylum	tricornutum	Yes	SW	Yes	No	Natural	No	No	No	High Pressure or Steam Explosion	Yes	MW assisted	25-30°C	Yes	Water	5.64339	mg GAE/g DW
Gilbert-López et al., 2017	76	Heterokontophyta	Bacillariophyceae	Naviculales	Phaeodactylaceae	Phaeodactylum	tricornutum	Yes	SW	Yes	No	Natural	No	No	No	High Pressure or Steam Explosion	Yes	MW assisted	25-30°C	Yes	Water	5.75115	mg GAE/g DW
Gilbert-López et al., 2017	76	Heterokontophyta	Bacillariophyceae	Naviculales	Phaeodactylaceae	Phaeodactylum	tricornutum	Yes	SW	Yes	No	Natural	No	No	No	High Pressure or Steam Explosion	Yes	PLE	100-170°C	Yes	Water	2.17364	mg GAE/g DW
Gilbert-López et al., 2017	76	Heterokontophyta	Bacillariophyceae	Naviculales	Phaeodactylaceae	Phaeodactylum	tricornutum	Yes	SW	Yes	No	Natural	No	No	No	High Pressure or Steam Explosion	Yes	PLE	100-170°C	Yes	Water	12.276	mg GAE/g DW
Gkioni et al., 2022	64	Heterokontophyta	Eustigmatophyceae	Eustigmatales	Monodopsidaceae	Nannochloropsis	oculata	Yes	SW	Yes	No	White	No	No	No	No	No	US assisted	35-45°C	No	EtOH >= 90%	5.39	mg GAE/g DW
Gkioni et al., 2022	64	Heterokontophyta	Eustigmatophyceae	Eustigmatales	Monodopsidaceae	Nannochloropsis	oculata	Yes	SW	Yes	No	White	No	No	No	No	No	US assisted	35-45°C	No	EtOH >= 90%	5.39	mg GAE/g DW
Gkioni et al., 2022	64	Heterokontophyta	Eustigmatophyceae	Eustigmatales	Monodopsidaceae	Nannochloropsis	oculata	Yes	SW	Yes	No	White	No	No	No	No	No	US assisted	35-45°C	No	SUPRAs or DES	3.68	mg GAE/g DW
Gkioni et al., 2022	64	Heterokontophyta	Eustigmatophyceae	Eustigmatales	Monodopsidaceae	Nannochloropsis	oculata	Yes	SW	Yes	No	White	No	No	No	No	No	US assisted	35-45°C	No	SUPRAs or Des	3.68	mg GAE/g DW
Gnanakani et al., 2019	63	Heterokontophyta	Eustigmatophyceae	Eustigmatales	Monodopsidaceae	Nannochloropsis	sp.	Yes	SW	Yes	No	White	No	No	No	No	No	Mixing	35-45°C	No	Acetone, EtoAC or DCM	3.82944	mg GAE/g DW
Gnanakani et al., 2019	63	Heterokontophyta	Eustigmatophyceae	Eustigmatales	Monodopsidaceae	Nannochloropsis	sp.	Yes	SW	Yes	No	White	No	No	No	No	No	Mixing	35-45°C	No	Acetone, EtoAC or DCM	15.7892	mg GAE/g DW
Gnanakani et al., 2019	63	Heterokontophyta	Eustigmatophyceae	Eustigmatales	Monodopsidaceae	Nannochloropsis	sp.	Yes	SW	Yes	No	White	No	No	No	No	No	Mixing	35-45°C	No	EtOH >= 90%	6.16379	mg GAE/g DW
Gnanakani et al., 2019	63	Heterokontophyta	Eustigmatophyceae	Eustigmatales	Monodopsidaceae	Nannochloropsis	sp.	Yes	SW	Yes	No	White	No	No	No	No	No	Mixing	35-45°C	No	EtOH >= 90%	6.16379	mg GAE/g DW
Goiris et al., 2012	31	Bigyra	Labyrinthulea	Thraustochytrida	Thraustochytriidae	Schizochytrium	sp.	Yes	SW	Yes	No	White	No	No	No	No	No	Mixing	20-25°C	No	EtOH 70 - 80%	1.94	mg GAE/g DW
Goiris et al., 2012	31	Chlorophyta	Chlorophyceae	Chlamydomonadales	Haematococcaceae	Haematococcus	pluvialis	Yes	FW	Yes	No	White	No	No	No	No	No	Mixing	20-25°C	No	EtOH 70 - 80%	0.53	mg GAE/g DW
Goiris et al., 2012	31	Chlorophyta	Chlorophyceae	Chlamydomonadales	Haematococcaceae	Haematococcus	pluvialis	Yes	FW	Yes	No	White	No	No	No	No	No	Mixing	20-25°C	No	EtOH 70 - 80%	1.22	mg GAE/g DW
Goiris et al., 2012	31	Chlorophyta	Chlorophyceae	Sphaeropleales	Scenedesmaceae	Scenedesmus	obliquus	Yes	FW	Yes	No	White	No	No	No	No	No	Mixing	20-25°C	No	EtOH 70 - 80%	1.94	mg GAE/g DW
Goiris et al., 2012	31	Chlorophyta	Trebouxiophyceae	Trebouxiales	Botryococcaceae	Botryococcus	braunii	Yes	FW	Yes	No	White	No	No	No	No	No	Mixing	20-25°C	No	EtOH 70 - 80%	1.99	mg GAE/g DW
Goiris et al., 2012	31	Chlorophyta	Trebouxiophyceae	Chlorellales	Chlorellaceae	Chlorella	vulgaris	Yes	FW	Yes	No	White	No	No	No	No	No	Mixing	20-25°C	No	EtOH 70 - 80%	0.74	mg GAE/g DW
Goiris et al., 2012	31	Chlorophyta	Trebouxiophyceae	Chlorellales	Chlorellaceae	Chlorella	vulgaris	Yes	FW	Yes	No	White	No	No	No	No	No	Mixing	20-25°C	No	EtOH 70 - 80%	1.3	mg GAE/g DW
Goiris et al., 2012	31	Chlorophyta	Trebouxiophyceae	Chlorellales	Chlorellaceae	Chlorella	vulgaris	Yes	FW	Yes	No	White	No	No	No	No	No	Mixing	20-25°C	No	EtOH 70 - 80%	1.47	mg GAE/g DW
Goiris et al., 2012	31	Chlorophyta	Trebouxiophyceae	Chlorellales	Chlorellaceae	Chlorella	vulgaris	Yes	FW	Yes	No	White	No	No	No	No	No	Mixing	20-25°C	No	EtOH 70 - 80%	1.59	mg GAE/g DW
Goiris et al., 2012	31	Chlorophyta	Trebouxiophyceae	Chlorellales	Chlorellaceae	Chlorella	vulgaris	Yes	FW	Yes	No	White	No	No	No	No	No	Mixing	20-25°C	No	EtOH 70 - 80%	1.64	mg GAE/g DW
Goiris et al., 2012	31	Chlorophyta	Trebouxiophyceae	Chlorellales	Chlorellaceae	Chlorella	vulgaris	Yes	FW	Yes	No	White	No	No	No	No	No	Mixing	20-25°C	No	EtOH 70 - 80%	1.7	mg GAE/g DW
Goiris et al., 2012	31	Chlorophyta	Trebouxiophyceae	Chlorellales	Chlorellaceae	Parachlorella	kessleri	Yes	FW	Yes	No	White	No	No	No	No	No	Mixing	20-25°C	No	EtOH 70 - 80%	1.37	mg GAE/g DW
Goiris et al., 2012	31	Chlorophyta	Chlorodendrophyceae	Chlorodendrales	Chlorodendraceae	Tetraselmis	sp.	Yes	SW	Yes	No	White	No	No	No	No	No	Mixing	20-25°C	No	EtOH 70 - 80%	3.73	mg GAE/g DW
Goiris et al., 2012	31	Chlorophyta	Chlorodendrophyceae	Chlorodendrales	Chlorodendraceae	Tetraselmis	suecica	Yes	SW	Yes	No	White	No	No	No	No	No	Mixing	20-25°C	No	EtOH 70 - 80%	1.7	mg GAE/g DW
Goiris et al., 2012	31	Chlorophyta	Chlorophyceae	Sphaeropleales	Neochloridaceae	Neochloris	oleoabundans	Yes	SW	Yes	No	White	No	No	No	No	No	Mixing	20-25°C	No	EtOH 70 - 80%	3.72	mg GAE/g DW
Goiris et al., 2012	31	Chlorophyta	Trebouxiophyceae	Chlorellales	Chlorellaceae	Chlorella	#1	Yes	SW	Yes	No	White	No	No	No	No	No	Mixing	20-25°C	No	EtOH 70 - 80%	2.2	mg GAE/g DW
Goiris et al., 2012	31	Chlorophyta	Trebouxiophyceae	Chlorellales	Chlorellaceae	Chlorella	#2	Yes	SW	Yes	No	White	No	No	No	No	No	Mixing	20-25°C	No	EtOH 70 - 80%	1.47	mg GAE/g DW
Goiris et al., 2012	31	Haptophyta	Coccolithophyceae	Isochrysidales	Isochrysidaceae	Isochrysis	sp.	Yes	SW	Yes	No	White	No	No	No	No	No	Mixing	20-25°C	No	EtOH 70 - 80%	4.56	mg GAE/g DW
Goiris et al., 2012	31	Haptophyta	Coccolithophyceae	Isochrysidales	Isochrysidaceae	Tisochrysis	lutea	Yes	SW	Yes	No	White	No	No	No	No	No	Mixing	20-25°C	No	EtOH 70 - 80%	2.66	mg GAE/g DW
Goiris et al., 2012	31	Heterokontophyta	Bacillariophyceae	Naviculales	Phaeodactylaceae	Phaeodactylum	tricornutum	Yes	SW	Yes	No	White	No	No	No	No	No	Mixing	20-25°C	No	EtOH 70 - 80%	3.19	mg GAE/g DW
Goiris et al., 2012	31	Heterokontophyta	Bacillariophyceae	Naviculales	Phaeodactylaceae	Phaeodactylum	tricornutum	Yes	SW	Yes	No	White	No	No	No	No	No	Mixing	20-25°C	No	EtOH 70 - 80%	3.48	mg GAE/g DW
Goiris et al., 2012	31	Heterokontophyta	Bacillariophyceae	Naviculales	Phaeodactylaceae	Phaeodactylum	tricornutum	Yes	SW	Yes	No	White	No	No	No	No	No	Mixing	20-25°C	No	EtOH 70 - 80%	3.54	mg GAE/g DW
Goiris et al., 2012	31	Heterokontophyta	Bacillariophyceae	Naviculales	Phaeodactylaceae	Phaeodactylum	tricornutum	Yes	SW	Yes	No	White	No	No	No	No	No	Mixing	20-25°C	No	EtOH 70 - 80%	3.75	mg GAE/g DW
Goiris et al., 2012	31	Heterokontophyta	Eustigmatophyceae	Eustigmatales	Monodopsidaceae	Nannochloropsis	oculata	Yes	SW	Yes	No	White	No	No	No	No	No	Mixing	20-25°C	No	EtOH 70 - 80%	2.03	mg GAE/g DW
Goiris et al., 2012	31	Heterokontophyta	Eustigmatophyceae	Eustigmatales	Monodopsidaceae	Nannochloropsis	sp.	Yes	SW	Yes	No	White	No	No	No	No	No	Mixing	20-25°C	No	EtOH 70 - 80%	1.38	mg GAE/g DW
Goiris et al., 2012	31	Heterokontophyta	Mediophyceae	Chaetocerotales	Chaetocerotaceae	Chaetoceros	calcitrans	Yes	SW	Yes	No	White	No	No	No	No	No	Mixing	20-25°C	No	EtOH 70 - 80%	1.84	mg GAE/g DW
Goiris et al., 2012	31	Rhodophyta	Porphyridiophyceae	Porphyridiales	Porphyridiaceae	Porphyridium	cruentum	Yes	SW	Yes	No	White	No	No	No	No	No	Mixing	20-25°C	No	EtOH 70 - 80%	1.22	mg GAE/g DW
Goiris et al., 2015	31	Chlorophyta	Trebouxiophyceae	Chlorellales	Chlorellaceae	Chlorella	vulgaris	Yes	FW	Yes	No	White	No	No	No	No	No	Mixing	20-25°C	No	EtOH 70 - 80%	3.3	mg GAE/g DW
Goiris et al., 2015	31	Chlorophyta	Trebouxiophyceae	Chlorellales	Chlorellaceae	Chlorella	vulgaris	Yes	FW	Yes	No	White	No	Yes	Yes	No	No	Mixing	20-25°C	No	EtOH 70 - 80%	1.3	mg GAE/g DW
Goiris et al., 2015	31	Chlorophyta	Trebouxiophyceae	Chlorellales	Chlorellaceae	Chlorella	vulgaris	Yes	FW	Yes	No	White	No	Yes	Yes	No	No	Mixing	20-25°C	No	EtOH 70 - 80%	1.8	mg GAE/g DW
Goiris et al., 2015	31	Chlorophyta	Chlorodendrophyceae	Chlorodendrales	Chlorodendraceae	Tetraselmis	sueica	Yes	SW	Yes	No	White	No	No	No	No	No	Mixing	20-25°C	No	EtOH 70 - 80%	3.1	mg GAE/g DW
Goiris et al., 2015	31	Chlorophyta	Chlorodendrophyceae	Chlorodendrales	Chlorodendraceae	Tetraselmis	sueica	Yes	SW	Yes	No	White	No	Yes	Yes	No	No	Mixing	20-25°C	No	EtOH 70 - 80%	1.5	mg GAE/g DW
Goiris et al., 2015	31	Chlorophyta	Chlorodendrophyceae	Chlorodendrales	Chlorodendraceae	Tetraselmis	sueica	Yes	SW	Yes	No	White	No	Yes	Yes	No	No	Mixing	20-25°C	No	EtOH 70 - 80%	3	mg GAE/g DW
Goiris et al., 2015	31	Heterokontophyta	Bacillariophyceae	Naviculales	Phaeodactylaceae	Phaeodactylum	tricornutum	Yes	SW	Yes	No	White	No	No	No	No	No	Mixing	20-25°C	No	EtOH 70 - 80%	4.1	mg GAE/g DW
Goiris et al., 2015	31	Heterokontophyta	Bacillariophyceae	Naviculales	Phaeodactylaceae	Phaeodactylum	tricornutum	Yes	SW	Yes	No	White	No	Yes	Yes	No	No	Mixing	20-25°C	No	EtOH 70 - 80%	1.3	mg GAE/g DW
Goiris et al., 2015	31	Heterokontophyta	Bacillariophyceae	Naviculales	Phaeodactylaceae	Phaeodactylum	tricornutum	Yes	SW	Yes	No	White	No	Yes	Yes	No	No	Mixing	20-25°C	No	EtOH 70 - 80%	2	mg GAE/g DW
Ismaiel and Said, 2018	60	Chlorophyta	Trebouxiophyceae	Prasiolales	Koliellaceae	Pseudochlorella	pringsheimii	Yes	FW	Yes	No	White	No	Yes	Yes	No	No	Bead milling or Homogenizer	<10°C	No	Water	1.53571	mg GAE/g DW
Ismaiel and Said, 2018	60	Chlorophyta	Trebouxiophyceae	Prasiolales	Koliellaceae	Pseudochlorella	pringsheimii	Yes	FW	Yes	No	White	No	Yes	Yes	No	No	Bead milling or Homogenizer	<10°C	No	Water	1.53957	mg GAE/g DW
Ismaiel and Said, 2018	60	Chlorophyta	Trebouxiophyceae	Prasiolales	Koliellaceae	Pseudochlorella	pringsheimii	Yes	FW	Yes	No	White	Yes	Yes	Yes	No	No	Bead milling or Homogenizer	<10°C	No	Water	1.83571	mg GAE/g DW
Ismaiel and Said, 2018	60	Chlorophyta	Trebouxiophyceae	Prasiolales	Koliellaceae	Pseudochlorella	pringsheimii	Yes	FW	Yes	No	White	Yes	Yes	Yes	No	No	Bead milling or Homogenizer	<10°C	No	Water	1.77143	mg GAE/g DW
Ismaiel and Said, 2018	60	Chlorophyta	Trebouxiophyceae	Prasiolales	Koliellaceae	Pseudochlorella	pringsheimii	Yes	FW	Yes	No	White	Yes	Yes	Yes	No	No	Bead milling or Homogenizer	<10°C	No	Water	1.72143	mg GAE/g DW
Ismaiel and Said, 2018	60	Chlorophyta	Trebouxiophyceae	Prasiolales	Koliellaceae	Pseudochlorella	pringsheimii	Yes	FW	Yes	No	White	Yes	Yes	Yes	No	No	Bead milling or Homogenizer	<10°C	No	Water	1.42857	mg GAE/g DW
Ismaiel and Said, 2018	60	Chlorophyta	Trebouxiophyceae	Prasiolales	Koliellaceae	Pseudochlorella	pringsheimii	Yes	FW	Yes	No	White	Yes	Yes	Yes	No	No	Bead milling or Homogenizer	<10°C	No	Water	1.24286	mg GAE/g DW
Ismaiel and Said, 2018	60	Chlorophyta	Trebouxiophyceae	Prasiolales	Koliellaceae	Pseudochlorella	pringsheimii	Yes	FW	Yes	No	White	Yes	Yes	Yes	No	No	Bead milling or Homogenizer	<10°C	No	Water	1.10714	mg GAE/g DW
Ismaiel and Said, 2018	60	Chlorophyta	Trebouxiophyceae	Prasiolales	Koliellaceae	Pseudochlorella	pringsheimii	Yes	FW	Yes	No	White	Yes	Yes	Yes	No	No	Bead milling or Homogenizer	<10°C	No	Water	0.771429	mg GAE/g DW
Ismaiel and Said, 2018	60	Chlorophyta	Trebouxiophyceae	Prasiolales	Koliellaceae	Pseudochlorella	pringsheimii	Yes	FW	Yes	No	White	Yes	Yes	Yes	No	No	Bead milling or Homogenizer	<10°C	No	Water	0.471429	mg GAE/g DW
Ismaiel and Said, 2018	60	Chlorophyta	Trebouxiophyceae	Prasiolales	Koliellaceae	Pseudochlorella	pringsheimii	Yes	FW	Yes	No	White	Yes	Yes	Yes	No	No	Bead milling or Homogenizer	<10°C	No	Water	2.41007	mg GAE/g DW
Ismaiel and Said, 2018	60	Chlorophyta	Trebouxiophyceae	Prasiolales	Koliellaceae	Pseudochlorella	pringsheimii	Yes	FW	Yes	No	White	Yes	Yes	Yes	No	No	Bead milling or Homogenizer	<10°C	No	Water	2.48201	mg GAE/g DW
Ismaiel and Said, 2018	60	Chlorophyta	Trebouxiophyceae	Prasiolales	Koliellaceae	Pseudochlorella	pringsheimii	Yes	FW	Yes	No	White	Yes	Yes	Yes	No	No	Bead milling or Homogenizer	<10°C	No	Water	2.69065	mg GAE/g DW
Ismaiel and Said, 2018	60	Chlorophyta	Trebouxiophyceae	Prasiolales	Koliellaceae	Pseudochlorella	pringsheimii	Yes	FW	Yes	No	White	Yes	Yes	Yes	No	No	Bead milling or Homogenizer	<10°C	No	Water	2.41007	mg GAE/g DW
Ismaiel and Said, 2018	60	Chlorophyta	Trebouxiophyceae	Prasiolales	Koliellaceae	Pseudochlorella	pringsheimii	Yes	FW	Yes	No	White	Yes	Yes	Yes	No	No	Bead milling or Homogenizer	<10°C	No	Water	2.39568	mg GAE/g DW
Ismaiel and Said, 2018	60	Chlorophyta	Trebouxiophyceae	Prasiolales	Koliellaceae	Pseudochlorella	pringsheimii	Yes	FW	Yes	No	White	Yes	Yes	Yes	No	No	Bead milling or Homogenizer	<10°C	No	Water	1.92806	mg GAE/g DW
Ismaiel and Said, 2018	60	Chlorophyta	Trebouxiophyceae	Prasiolales	Koliellaceae	Pseudochlorella	pringsheimii	Yes	FW	Yes	No	White	Yes	Yes	Yes	No	No	Bead milling or Homogenizer	<10°C	No	Water	1.84892	mg GAE/g DW
Ismaiel and Said, 2018	60	Chlorophyta	Trebouxiophyceae	Prasiolales	Koliellaceae	Pseudochlorella	pringsheimii	Yes	FW	Yes	No	White	Yes	Yes	Yes	No	No	Bead milling or Homogenizer	<10°C	No	Water	1.33094	mg GAE/g DW
Ismaiel and Said, 2018	60	Chlorophyta	Trebouxiophyceae	Prasiolales	Koliellaceae	Pseudochlorella	pringsheimii	Yes	FW	Yes	No	White	Yes	Yes	Yes	No	No	Bead milling or Homogenizer	<10°C	No	Water	1.04317	mg GAE/g DW
Ismaiel, 2016	59	Chlorophyta	Trebouxiophyceae	Prasiolales	Koliellaceae	Pseudochlorella	pringsheimii	Yes	FW	Yes	No	White	No	No	No	No	No	Bead milling or Homogenizer	<10°C	No	Water	1.49864	mg GAE/g DW
Ismaiel, 2016	59	Chlorophyta	Trebouxiophyceae	Prasiolales	Koliellaceae	Pseudochlorella	pringsheimii	Yes	FW	Yes	No	White	No	No	No	No	No	Bead milling or Homogenizer	<10°C	No	Water	1.43052	mg GAE/g DW
Ismaiel, 2016	59	Chlorophyta	Trebouxiophyceae	Prasiolales	Koliellaceae	Pseudochlorella	pringsheimii	Yes	FW	Yes	No	White	No	No	No	No	No	Bead milling or Homogenizer	<10°C	No	Water	1.90736	mg GAE/g DW
Ismaiel, 2016	59	Chlorophyta	Trebouxiophyceae	Prasiolales	Koliellaceae	Pseudochlorella	pringsheimii	Yes	FW	Yes	No	White	No	No	No	No	No	Bead milling or Homogenizer	<10°C	No	Water	2.11172	mg GAE/g DW
Ismaiel, 2016	59	Chlorophyta	Trebouxiophyceae	Prasiolales	Koliellaceae	Pseudochlorella	pringsheimii	Yes	FW	Yes	No	White	No	No	No	No	No	Bead milling or Homogenizer	<10°C	No	Water	1.49864	mg GAE/g DW
Ismaiel, 2016	59	Chlorophyta	Trebouxiophyceae	Prasiolales	Koliellaceae	Pseudochlorella	pringsheimii	Yes	FW	Yes	No	White	No	Yes	Yes	No	No	Bead milling or Homogenizer	<10°C	No	Water	0.544959	mg GAE/g DW
Ismaiel, 2016	59	Chlorophyta	Trebouxiophyceae	Prasiolales	Koliellaceae	Pseudochlorella	pringsheimii	Yes	FW	Yes	No	White	No	Yes	Yes	No	No	Bead milling or Homogenizer	<10°C	No	Water	0.817439	mg GAE/g DW
Ismaiel, 2016	59	Chlorophyta	Trebouxiophyceae	Prasiolales	Koliellaceae	Pseudochlorella	pringsheimii	Yes	FW	Yes	No	White	No	Yes	Yes	No	No	Bead milling or Homogenizer	<10°C	No	Water	1.22616	mg GAE/g DW
Keddar et al., 2020	74	Chlorophyta	Chlorophyceae	Sphaeropleales	Scenedesmaceae	Scenedesmus	sp.	Yes	FW	Yes	No	White	No	No	No	No	No	Bead milling or Homogenizer	20-25°C	No	SUPRAs or DES	6.22222	mg GAE/g DW
Keddar et al., 2020	74	Chlorophyta	Chlorophyceae	Sphaeropleales	Scenedesmaceae	Scenedesmus	sp.	Yes	FW	Yes	No	White	No	No	No	No	No	Bead milling or Homogenizer	20-25°C	No	SUPRAs or DES	7.06599	mg GAE/g DW
Keddar et al., 2020	74	Chlorophyta	Chlorophyceae	Sphaeropleales	Scenedesmaceae	Scenedesmus	sp.	Yes	FW	Yes	No	White	No	No	No	No	No	Bead milling or Homogenizer	20-25°C	No	SUPRAs or DES	10.2335	mg GAE/g DW
Keddar et al., 2020	74	Chlorophyta	Chlorophyceae	Sphaeropleales	Scenedesmaceae	Scenedesmus	sp.	Yes	FW	Yes	No	White	No	No	No	No	No	Bead milling or Homogenizer	20-25°C	No	SUPRAs or DES	9.73913	mg GAE/g DW
Keddar et al., 2020	74	Chlorophyta	Chlorophyceae	Sphaeropleales	Scenedesmaceae	Scenedesmus	sp.	Yes	FW	Yes	No	White	No	No	No	No	No	Bead milling or Homogenizer	20-25°C	No	SUPRAs or DES	6.83092	mg GAE/g DW
Keddar et al., 2020	74	Chlorophyta	Chlorophyceae	Sphaeropleales	Scenedesmaceae	Scenedesmus	sp.	Yes	FW	Yes	No	White	No	No	No	No	No	Bead milling or Homogenizer	20-25°C	No	SUPRAs or DES	7.98068	mg GAE/g DW
Keddar et al., 2020	74	Chlorophyta	Chlorophyceae	Sphaeropleales	Scenedesmaceae	Scenedesmus	sp.	Yes	FW	Yes	No	White	No	No	No	No	No	Bead milling or Homogenizer	20-25°C	No	SUPRAs or DES	10.686	mg GAE/g DW
Keddar et al., 2020	74	Chlorophyta	Chlorophyceae	Sphaeropleales	Scenedesmaceae	Scenedesmus	sp.	Yes	FW	Yes	No	White	No	No	No	No	No	Bead milling or Homogenizer	20-25°C	No	SUPRAs or DES	7.9797	mg GAE/g DW
Keddar et al., 2020	74	Chlorophyta	Chlorophyceae	Sphaeropleales	Scenedesmaceae	Scenedesmus	sp.	Yes	FW	Yes	No	White	No	No	No	No	No	Bead milling or Homogenizer	20-25°C	No	SUPRAs or DES	8.28426	mg GAE/g DW
Keddar et al., 2020	74	Chlorophyta	Chlorophyceae	Sphaeropleales	Scenedesmaceae	Scenedesmus	sp.	Yes	FW	Yes	No	White	No	No	No	No	No	Bead milling or Homogenizer	20-25°C	No	SUPRAs or DES	7.00508	mg GAE/g DW
Li et al., 2007	30	Bigyra	Labyrinthulea	Thraustochytrida	Thraustochytriidae	Schizochytrium	mangrovei	Yes	SW	Yes	No	White	No	No	No	No	No	Mixing	20-25°C	No	Acetone, EtoAC or DCM	0.01	mg GAE/g DW
Li et al., 2007	30	Bigyra	Labyrinthulea	Thraustochytrida	Thraustochytriidae	Schizochytrium	sp.	Yes	SW	Yes	No	White	No	No	No	No	No	Mixing	20-25°C	No	Acetone, EtoAC or DCM	0.96	mg GAE/g DW
Li et al., 2007	30	Bigyra	Labyrinthulea	Thraustochytrida	Thraustochytriaceae	Thraustochytrium	sp.	Yes	SW	Yes	No	White	No	No	No	No	No	Mixing	20-25°C	No	Acetone, EtoAC or DCM	1.22	mg GAE/g DW
Li et al., 2007	30	Bigyra	Labyrinthulea	Thraustochytrida	Thraustochytriidae	Schizochytrium	mangrovei	Yes	SW	Yes	No	White	No	No	No	No	No	Mixing	20-25°C	No	Non-Polar solvents	2.22	mg GAE/g DW
Li et al., 2007	30	Bigyra	Labyrinthulea	Thraustochytrida	Thraustochytriidae	Schizochytrium	sp.	Yes	SW	Yes	No	White	No	No	No	No	No	Mixing	20-25°C	No	Non-Polar solvents	13.61	mg GAE/g DW
Li et al., 2007	30	Bigyra	Labyrinthulea	Thraustochytrida	Thraustochytriaceae	Thraustochytrium	sp.	Yes	SW	Yes	No	White	No	No	No	No	No	Mixing	20-25°C	No	Non-Polar solvents	4	mg GAE/g DW
Li et al., 2007	30	Bigyra	Labyrinthulea	Thraustochytrida	Thraustochytriidae	Schizochytrium	mangrovei	Yes	SW	Yes	No	White	No	No	No	No	No	Mixing	70-90°C	No	Water	1.37	mg GAE/g DW
Li et al., 2007	30	Bigyra	Labyrinthulea	Thraustochytrida	Thraustochytriidae	Schizochytrium	sp.	Yes	SW	Yes	No	White	No	No	No	No	No	Mixing	70-90°C	No	Water	1.37	mg GAE/g DW
Li et al., 2007	30	Bigyra	Labyrinthulea	Thraustochytrida	Thraustochytriaceae	Thraustochytrium	sp.	Yes	SW	Yes	No	White	No	No	No	No	No	Mixing	70-90°C	No	Water	1.48	mg GAE/g DW
Li et al., 2007	30	Chlorophyta	Chlorophyceae	Chlamydomonadales	Chlamydomonadaceae	Chlamydomonas	nivalis	Yes	FW	Yes	No	White	No	No	No	No	No	Mixing	20-25°C	No	Acetone, EtoAC or DCM	8.12	mg GAE/g DW
Li et al., 2007	30	Chlorophyta	Trebouxiophyceae	Chlorellales	Chlorellaceae	Chlorella	protothecoides	Yes	FW	Yes	No	White	No	No	No	No	No	Mixing	20-25°C	No	Acetone, EtoAC or DCM	2.01	mg GAE/g DW
Li et al., 2007	30	Chlorophyta	Trebouxiophyceae	Chlorellales	Chlorellaceae	Chlorella	pyrenoidosa	Yes	FW	Yes	No	White	No	No	No	No	No	Mixing	20-25°C	No	Acetone, EtoAC or DCM	2.04	mg GAE/g DW
Li et al., 2007	30	Chlorophyta	Trebouxiophyceae	Chlorellales	Chlorellaceae	Chlorella	pyrenoidosa	Yes	FW	Yes	No	White	No	No	No	No	No	Mixing	20-25°C	No	Acetone, EtoAC or DCM	2.18	mg GAE/g DW
Li et al., 2007	30	Chlorophyta	Trebouxiophyceae	Chlorellales	Chlorellaceae	Chlorella	pyrenoidosa	Yes	FW	Yes	No	White	No	No	No	No	No	Mixing	20-25°C	No	Acetone, EtoAC or DCM	4.59	mg GAE/g DW
Li et al., 2007	30	Chlorophyta	Trebouxiophyceae	Chlorellales	Chlorellaceae	Chlorella	vulgaris	Yes	FW	Yes	No	White	No	No	No	No	No	Mixing	20-25°C	No	Acetone, EtoAC or DCM	1.6	mg GAE/g DW
Li et al., 2007	30	Chlorophyta	Trebouxiophyceae	Chlorellales	Chlorellaceae	Chlorella	vulgaris	Yes	FW	Yes	No	White	No	No	No	No	No	Mixing	20-25°C	No	Acetone, EtoAC or DCM	2.22	mg GAE/g DW
Li et al., 2007	30	Chlorophyta	Trebouxiophyceae	Chlorellales	Chlorellaceae	Chlorella	vulgaris	Yes	FW	Yes	No	White	No	No	No	No	No	Mixing	20-25°C	No	Acetone, EtoAC or DCM	3.69	mg GAE/g DW
Li et al., 2007	30	Chlorophyta	Trebouxiophyceae	Chlorellales	Chlorellaceae	Chlorella	zofingiensis	Yes	FW	Yes	No	White	No	No	No	No	No	Mixing	20-25°C	No	Acetone, EtoAC or DCM	3.31	mg GAE/g DW
Li et al., 2007	30	Chlorophyta	Chlorophyceae	Chlamydomonadales	Chlamydomonadaceae	Chlamydomonas	nivalis	Yes	FW	Yes	No	White	No	No	No	No	No	Mixing	20-25°C	No	Non-Polar solvents	4.55	mg GAE/g DW
Li et al., 2007	30	Chlorophyta	Trebouxiophyceae	Chlorellales	Chlorellaceae	Chlorella	protothecoides	Yes	FW	Yes	No	White	No	No	No	No	No	Mixing	20-25°C	No	Non-Polar solvents	14.35	mg GAE/g DW
Li et al., 2007	30	Chlorophyta	Trebouxiophyceae	Chlorellales	Chlorellaceae	Chlorella	pyrenoidosa	Yes	FW	Yes	No	White	No	No	No	No	No	Mixing	20-25°C	No	Non-Polar solvents	4	mg GAE/g DW
Li et al., 2007	30	Chlorophyta	Trebouxiophyceae	Chlorellales	Chlorellaceae	Chlorella	pyrenoidosa	Yes	FW	Yes	No	White	No	No	No	No	No	Mixing	20-25°C	No	Non-Polar solvents	11.9	mg GAE/g DW
Li et al., 2007	30	Chlorophyta	Trebouxiophyceae	Chlorellales	Chlorellaceae	Chlorella	pyrenoidosa	Yes	FW	Yes	No	White	No	No	No	No	No	Mixing	20-25°C	No	Non-Polar solvents	13.9	mg GAE/g DW
Li et al., 2007	30	Chlorophyta	Trebouxiophyceae	Chlorellales	Chlorellaceae	Chlorella	vulgaris	Yes	FW	Yes	No	White	No	No	No	No	No	Mixing	20-25°C	No	Non-Polar solvents	3.12	mg GAE/g DW
Li et al., 2007	30	Chlorophyta	Trebouxiophyceae	Chlorellales	Chlorellaceae	Chlorella	vulgaris	Yes	FW	Yes	No	White	No	No	No	No	No	Mixing	20-25°C	No	Non-Polar solvents	11.43	mg GAE/g DW
Li et al., 2007	30	Chlorophyta	Trebouxiophyceae	Chlorellales	Chlorellaceae	Chlorella	vulgaris	Yes	FW	Yes	No	White	No	No	No	No	No	Mixing	20-25°C	No	Non-Polar solvents	11.57	mg GAE/g DW
Li et al., 2007	30	Chlorophyta	Trebouxiophyceae	Chlorellales	Chlorellaceae	Chlorella	zofingiensis	Yes	FW	Yes	No	White	No	No	No	No	No	Mixing	20-25°C	No	Non-Polar solvents	3.47	mg GAE/g DW
Li et al., 2007	30	Chlorophyta	Chlorophyceae	Chlamydomonadales	Chlamydomonadaceae	Chlamydomonas	nivalis	Yes	FW	Yes	No	White	No	No	No	No	No	Mixing	70-90°C	No	Water	2.4	mg GAE/g DW
Li et al., 2007	30	Chlorophyta	Trebouxiophyceae	Chlorellales	Chlorellaceae	Chlorella	protothecoides	Yes	FW	Yes	No	White	No	No	No	No	No	Mixing	70-90°C	No	Water	2.67	mg GAE/g DW
Li et al., 2007	30	Chlorophyta	Trebouxiophyceae	Chlorellales	Chlorellaceae	Chlorella	pyrenoidosa	Yes	FW	Yes	No	White	No	No	No	No	No	Mixing	70-90°C	No	Water	1.16	mg GAE/g DW
Li et al., 2007	30	Chlorophyta	Trebouxiophyceae	Chlorellales	Chlorellaceae	Chlorella	pyrenoidosa	Yes	FW	Yes	No	White	No	No	No	No	No	Mixing	70-90°C	No	Water	1.17	mg GAE/g DW
Li et al., 2007	30	Chlorophyta	Trebouxiophyceae	Chlorellales	Chlorellaceae	Chlorella	pyrenoidosa	Yes	FW	Yes	No	White	No	No	No	No	No	Mixing	70-90°C	No	Water	1.87	mg GAE/g DW
Li et al., 2007	30	Chlorophyta	Trebouxiophyceae	Chlorellales	Chlorellaceae	Chlorella	vulgaris	Yes	FW	Yes	No	White	No	No	No	No	No	Mixing	70-90°C	No	Water	0.97	mg GAE/g DW
Li et al., 2007	30	Chlorophyta	Trebouxiophyceae	Chlorellales	Chlorellaceae	Chlorella	vulgaris	Yes	FW	Yes	No	White	No	No	No	No	No	Mixing	70-90°C	No	Water	1.22	mg GAE/g DW
Li et al., 2007	30	Chlorophyta	Trebouxiophyceae	Chlorellales	Chlorellaceae	Chlorella	vulgaris	Yes	FW	Yes	No	White	No	No	No	No	No	Mixing	70-90°C	No	Water	1.77	mg GAE/g DW
Li et al., 2007	30	Chlorophyta	Trebouxiophyceae	Chlorellales	Chlorellaceae	Chlorella	zofingiensis	Yes	FW	Yes	No	White	No	No	No	No	No	Mixing	70-90°C	No	Water	1.09	mg GAE/g DW
Li et al., 2007	30	Dinoflagellata	Dinophyceae	Peridiniales	Crypthecodiniaceae	Crypthecodinium	cohnii	Yes	FW	Yes	No	White	No	No	No	No	No	Mixing	20-25°C	No	Acetone, EtoAC or DCM	0.85	mg GAE/g DW
Li et al., 2007	30	Dinoflagellata	Dinophyceae	Peridiniales	Crypthecodiniaceae	Crypthecodinium	cohnii	Yes	FW	Yes	No	White	No	No	No	No	No	Mixing	20-25°C	No	Acetone, EtoAC or DCM	1.05	mg GAE/g DW
Li et al., 2007	30	Dinoflagellata	Dinophyceae	Peridiniales	Crypthecodiniaceae	Crypthecodinium	cohnii	Yes	FW	Yes	No	White	No	No	No	No	No	Mixing	20-25°C	No	Acetone, EtoAC or DCM	1.07	mg GAE/g DW
Li et al., 2007	30	Dinoflagellata	Dinophyceae	Peridiniales	Crypthecodiniaceae	Crypthecodinium	cohnii	Yes	FW	Yes	No	White	No	No	No	No	No	Mixing	20-25°C	No	Acetone, EtoAC or DCM	1.12	mg GAE/g DW
Li et al., 2007	30	Dinoflagellata	Dinophyceae	Peridiniales	Crypthecodiniaceae	Crypthecodinium	cohnii	Yes	FW	Yes	No	White	No	No	No	No	No	Mixing	20-25°C	No	Non-Polar solvents	2.7	mg GAE/g DW
Li et al., 2007	30	Dinoflagellata	Dinophyceae	Peridiniales	Crypthecodiniaceae	Crypthecodinium	cohnii	Yes	FW	Yes	No	White	No	No	No	No	No	Mixing	20-25°C	No	Non-Polar solvents	9.07	mg GAE/g DW
Li et al., 2007	30	Dinoflagellata	Dinophyceae	Peridiniales	Crypthecodiniaceae	Crypthecodinium	cohnii	Yes	FW	Yes	No	White	No	No	No	No	No	Mixing	20-25°C	No	Non-Polar solvents	10.57	mg GAE/g DW
Li et al., 2007	30	Dinoflagellata	Dinophyceae	Peridiniales	Crypthecodiniaceae	Crypthecodinium	cohnii	Yes	FW	Yes	No	White	No	No	No	No	No	Mixing	20-25°C	No	Non-Polar solvents	12.68	mg GAE/g DW
Li et al., 2007	30	Dinoflagellata	Dinophyceae	Peridiniales	Crypthecodiniaceae	Crypthecodinium	cohnii	Yes	FW	Yes	No	White	No	No	No	No	No	Mixing	70-90°C	No	Water	0.95	mg GAE/g DW
Li et al., 2007	30	Dinoflagellata	Dinophyceae	Peridiniales	Crypthecodiniaceae	Crypthecodinium	cohnii	Yes	FW	Yes	No	White	No	No	No	No	No	Mixing	70-90°C	No	Water	1.11	mg GAE/g DW
Li et al., 2007	30	Dinoflagellata	Dinophyceae	Peridiniales	Crypthecodiniaceae	Crypthecodinium	cohnii	Yes	FW	Yes	No	White	No	No	No	No	No	Mixing	70-90°C	No	Water	1.4	mg GAE/g DW
Li et al., 2007	30	Dinoflagellata	Dinophyceae	Peridiniales	Crypthecodiniaceae	Crypthecodinium	cohnii	Yes	FW	Yes	No	White	No	No	No	No	No	Mixing	70-90°C	No	Water	2.55	mg GAE/g DW
Li et al., 2007	30	Heterokontophyta	Bacillariophyceae	Bacillariales	Bacillariaceae	Nitzschia	laevis	Yes	FW	Yes	No	White	No	No	No	No	No	Mixing	20-25°C	No	Acetone, EtoAC or DCM	2.37	mg GAE/g DW
Li et al., 2007	30	Heterokontophyta	Bacillariophyceae	Bacillariales	Bacillariaceae	Nitzschia	laevis	Yes	FW	Yes	No	White	No	No	No	No	No	Mixing	20-25°C	No	Non-Polar solvents	2.37	mg GAE/g DW
Li et al., 2007	30	Heterokontophyta	Bacillariophyceae	Bacillariales	Bacillariaceae	Nitzschia	laevis	Yes	FW	Yes	No	White	No	No	No	No	No	Mixing	70-90°C	No	Water	3.88	mg GAE/g DW
Lomakool et al., 2023	53	Charophyta	Zygnematophyceae	Desmidiales	Desmidiaceae	Euastrum	sp.	Yes	FW	Yes	No	White	No	No	No	No	No	Mixing	20-25°C	No	MeOH >= 80%	0.658674	mg GAE/g DW
Lomakool et al., 2023	53	Charophyta	Zygnematophyceae	Desmidiales	Desmidiaceae	Euastrum	sp.	Yes	FW	Yes	No	White	No	No	No	No	No	Mixing	20-25°C	No	MeOH >= 80%	0.658674	mg GAE/g DW
Maalej et al., 2024	44	Chlorophyta	Chlorophyceae	Sphaeropleales	Scenedesmaceae	Scenedesmus	sp.	Yes	FW	No	Yes	White	No	No	No	No	No	Bead milling or Homogenizer	20-25°C	No	Dilute MeOH of EtOH	4.6116	mg GAE/g DW
Maalej et al., 2024	44	Chlorophyta	Chlorophyceae	Sphaeropleales	Scenedesmaceae	Scenedesmus	sp.	Yes	FW	Yes	No	White	No	No	No	No	No	Bead milling or Homogenizer	20-25°C	No	Dilute MeOH of EtOH	1.491	mg GAE/g DW
Maalej et al., 2024	44	Chlorophyta	Chlorophyceae	Sphaeropleales	Scenedesmaceae	Scenedesmus	sp.	Yes	FW	No	Yes	White	No	No	No	No	No	Bead milling or Homogenizer	20-25°C	No	Dilute MeOH of EtOH	4.6116	mg GAE/g DW
Maalej et al., 2024	44	Chlorophyta	Chlorophyceae	Sphaeropleales	Scenedesmaceae	Scenedesmus	sp.	Yes	FW	Yes	No	White	No	No	No	No	No	Bead milling or Homogenizer	20-25°C	No	Dilute MeOH of EtOH	1.491	mg GAE/g DW
Mahmood et al., 2019	58	Chlorophyta	Trebouxiophyceae	Chlorellales	Chlorellaceae	Chlorella	vulgaris	Yes	FW	Yes	No	White	No	No	No	No	No	Mixing	35-45°C	No	Acetone, EtoAC or DCM	0.90301	mg GAE/g DW
Mahmood et al., 2019	58	Chlorophyta	Trebouxiophyceae	Chlorellales	Chlorellaceae	Chlorella	vulgaris	Yes	FW	Yes	No	White	No	No	No	No	No	Mixing	70-90°C	No	Acetone, EtoAC or DCM	1.40468	mg GAE/g DW
Mahmood et al., 2019	58	Chlorophyta	Trebouxiophyceae	Chlorellales	Chlorellaceae	Chlorella	vulgaris	Yes	FW	Yes	No	White	No	No	No	No	No	Mixing	35-45°C	No	Acetone, EtoAC or DCM	0.90301	mg GAE/g DW
Mahmood et al., 2019	58	Chlorophyta	Trebouxiophyceae	Chlorellales	Chlorellaceae	Chlorella	vulgaris	Yes	FW	Yes	No	White	No	No	No	No	No	Mixing	70-90°C	No	Acetone, EtoAC or DCM	1.40468	mg GAE/g DW
Mahmood et al., 2019	58	Chlorophyta	Trebouxiophyceae	Chlorellales	Chlorellaceae	Chlorella	vulgaris	Yes	FW	Yes	No	White	No	No	No	No	No	Mixing	50-60°C	No	Acetone, EtoAC or DCM	1.24415	mg GAE/g DW
Mahmood et al., 2019	58	Chlorophyta	Trebouxiophyceae	Chlorellales	Chlorellaceae	Chlorella	vulgaris	Yes	FW	Yes	No	White	No	No	No	No	No	Mixing	50-60°C	No	Acetone, EtoAC or DCM	1.86916	mg GAE/g DW
Mahmood et al., 2019	58	Chlorophyta	Trebouxiophyceae	Chlorellales	Chlorellaceae	Chlorella	vulgaris	Yes	FW	Yes	No	White	No	No	No	No	No	Mixing	50-60°C	No	Acetone, EtoAC or DCM	1.30841	mg GAE/g DW
Mahmood et al., 2019	58	Chlorophyta	Trebouxiophyceae	Chlorellales	Chlorellaceae	Chlorella	vulgaris	Yes	FW	Yes	No	White	No	No	No	No	No	Mixing	50-60°C	No	Acetone, EtoAC or DCM	1.32441	mg GAE/g DW
Mahmood et al., 2019	58	Chlorophyta	Trebouxiophyceae	Chlorellales	Chlorellaceae	Chlorella	vulgaris	Yes	FW	Yes	No	White	No	No	No	No	No	Mixing	50-60°C	No	Acetone, EtoAC or DCM	1.35893	mg GAE/g DW
Mahmood et al., 2019	58	Chlorophyta	Trebouxiophyceae	Chlorellales	Chlorellaceae	Chlorella	vulgaris	Yes	FW	Yes	No	White	No	No	No	No	No	Mixing	50-60°C	No	Acetone, EtoAC or DCM	1.3762	mg GAE/g DW
Mahmood et al., 2019	58	Chlorophyta	Trebouxiophyceae	Chlorellales	Chlorellaceae	Chlorella	vulgaris	Yes	FW	Yes	No	White	No	No	No	No	No	Mixing	50-60°C	No	Acetone, EtoAC or DCM	1.52591	mg GAE/g DW
Mahmood et al., 2019	58	Chlorophyta	Trebouxiophyceae	Chlorellales	Chlorellaceae	Chlorella	vulgaris	Yes	FW	Yes	No	White	No	No	No	No	No	Mixing	50-60°C	No	Acetone, EtoAC or DCM	1.58349	mg GAE/g DW
Mahmood et al., 2019	58	Chlorophyta	Trebouxiophyceae	Chlorellales	Chlorellaceae	Chlorella	vulgaris	Yes	FW	Yes	No	White	No	No	No	No	No	Mixing	50-60°C	No	Acetone, EtoAC or DCM	2.30902	mg GAE/g DW
Mahmood et al., 2019	58	Chlorophyta	Trebouxiophyceae	Chlorellales	Chlorellaceae	Chlorella	vulgaris	Yes	FW	Yes	No	White	No	No	No	No	No	Mixing	50-60°C	No	Acetone, EtoAC or DCM	0.205607	mg GAE/g DW
Mahmood et al., 2019	58	Chlorophyta	Trebouxiophyceae	Chlorellales	Chlorellaceae	Chlorella	vulgaris	Yes	FW	Yes	No	White	No	No	No	No	No	Mixing	35-45°C	No	Choline chloride	0.441472	mg GAE/g DW
Mahmood et al., 2019	58	Chlorophyta	Trebouxiophyceae	Chlorellales	Chlorellaceae	Chlorella	vulgaris	Yes	FW	Yes	No	White	No	No	No	No	No	Mixing	70-90°C	No	Choline chloride	0.481605	mg GAE/g DW
Mahmood et al., 2019	58	Chlorophyta	Trebouxiophyceae	Chlorellales	Chlorellaceae	Chlorella	vulgaris	Yes	FW	Yes	No	White	No	No	No	No	No	Mixing	35-45°C	No	Choline chloride	0.441472	mg GAE/g DW
Mahmood et al., 2019	58	Chlorophyta	Trebouxiophyceae	Chlorellales	Chlorellaceae	Chlorella	vulgaris	Yes	FW	Yes	No	White	No	No	No	No	No	Mixing	70-90°C	No	Choline chloride	0.481605	mg GAE/g DW
Mahmood et al., 2019	58	Chlorophyta	Trebouxiophyceae	Chlorellales	Chlorellaceae	Chlorella	vulgaris	Yes	FW	Yes	No	White	No	No	No	No	No	Mixing	50-60°C	No	Choline chloride	0.461538	mg GAE/g DW
Mahmood et al., 2019	58	Chlorophyta	Trebouxiophyceae	Chlorellales	Chlorellaceae	Chlorella	vulgaris	Yes	FW	Yes	No	White	No	No	No	No	No	Mixing	50-60°C	No	Choline chloride	1.38318	mg GAE/g DW
Mahmood et al., 2019	58	Chlorophyta	Trebouxiophyceae	Chlorellales	Chlorellaceae	Chlorella	vulgaris	Yes	FW	Yes	No	White	No	No	No	No	No	Mixing	50-60°C	No	Choline chloride	0.253359	mg GAE/g DW
Mahmood et al., 2019	58	Chlorophyta	Trebouxiophyceae	Chlorellales	Chlorellaceae	Chlorella	vulgaris	Yes	FW	Yes	No	White	No	No	No	No	No	Mixing	50-60°C	No	Choline chloride	0.483685	mg GAE/g DW
Mahmood et al., 2019	58	Chlorophyta	Trebouxiophyceae	Chlorellales	Chlorellaceae	Chlorella	vulgaris	Yes	FW	Yes	No	White	No	No	No	No	No	Mixing	50-60°C	No	Choline chloride	0.558541	mg GAE/g DW
Mahmood et al., 2019	58	Chlorophyta	Trebouxiophyceae	Chlorellales	Chlorellaceae	Chlorella	vulgaris	Yes	FW	Yes	No	White	No	No	No	No	No	Mixing	50-60°C	No	Choline chloride	0.728972	mg GAE/g DW
Mahmood et al., 2019	58	Chlorophyta	Trebouxiophyceae	Chlorellales	Chlorellaceae	Chlorella	vulgaris	Yes	FW	Yes	No	White	No	No	No	No	No	Mixing	50-60°C	No	Choline chloride	0.742802	mg GAE/g DW
Mahmood et al., 2019	58	Chlorophyta	Trebouxiophyceae	Chlorellales	Chlorellaceae	Chlorella	vulgaris	Yes	FW	Yes	No	White	No	No	No	No	No	Mixing	50-60°C	No	Choline chloride	0.762542	mg GAE/g DW
Mahmood et al., 2019	58	Chlorophyta	Trebouxiophyceae	Chlorellales	Chlorellaceae	Chlorella	vulgaris	Yes	FW	Yes	No	White	No	No	No	No	No	Mixing	50-60°C	No	Choline chloride	0.788868	mg GAE/g DW
Mahmood et al., 2019	58	Chlorophyta	Trebouxiophyceae	Chlorellales	Chlorellaceae	Chlorella	vulgaris	Yes	FW	Yes	No	White	No	No	No	No	No	Mixing	50-60°C	No	Choline chloride	0.0747664	mg GAE/g DW
Mahmood et al., 2019	58	Chlorophyta	Trebouxiophyceae	Chlorellales	Chlorellaceae	Chlorella	vulgaris	Yes	FW	Yes	No	White	No	No	No	No	No	Mixing	35-45°C	No	Diol or Triol	1.93645	mg GAE/g DW
Mahmood et al., 2019	58	Chlorophyta	Trebouxiophyceae	Chlorellales	Chlorellaceae	Chlorella	vulgaris	Yes	FW	Yes	No	White	No	No	No	No	No	Mixing	35-45°C	No	Diol or Triol	2.05686	mg GAE/g DW
Mahmood et al., 2019	58	Chlorophyta	Trebouxiophyceae	Chlorellales	Chlorellaceae	Chlorella	vulgaris	Yes	FW	Yes	No	White	No	No	No	No	No	Mixing	35-45°C	No	Diol or Triol	2.5786	mg GAE/g DW
Mahmood et al., 2019	58	Chlorophyta	Trebouxiophyceae	Chlorellales	Chlorellaceae	Chlorella	vulgaris	Yes	FW	Yes	No	White	No	No	No	No	No	Mixing	35-45°C	No	Diol or Triol	0.441472	mg GAE/g DW
Mahmood et al., 2019	58	Chlorophyta	Trebouxiophyceae	Chlorellales	Chlorellaceae	Chlorella	vulgaris	Yes	FW	Yes	No	White	No	No	No	No	No	Mixing	50-60°C	No	Diol or Triol	2.09699	mg GAE/g DW
Mahmood et al., 2019	58	Chlorophyta	Trebouxiophyceae	Chlorellales	Chlorellaceae	Chlorella	vulgaris	Yes	FW	Yes	No	White	No	No	No	No	No	Mixing	50-60°C	No	Diol or Triol	2.24749	mg GAE/g DW
Mahmood et al., 2019	58	Chlorophyta	Trebouxiophyceae	Chlorellales	Chlorellaceae	Chlorella	vulgaris	Yes	FW	Yes	No	White	No	No	No	No	No	Mixing	50-60°C	No	Diol or Triol	2.10702	mg GAE/g DW
Mahmood et al., 2019	58	Chlorophyta	Trebouxiophyceae	Chlorellales	Chlorellaceae	Chlorella	vulgaris	Yes	FW	Yes	No	White	No	No	No	No	No	Mixing	50-60°C	No	Diol or Triol	0.521739	mg GAE/g DW
Mahmood et al., 2019	58	Chlorophyta	Trebouxiophyceae	Chlorellales	Chlorellaceae	Chlorella	vulgaris	Yes	FW	Yes	No	White	No	No	No	No	No	Mixing	50-60°C	No	Diol or Triol	4.63551	mg GAE/g DW
Mahmood et al., 2019	58	Chlorophyta	Trebouxiophyceae	Chlorellales	Chlorellaceae	Chlorella	vulgaris	Yes	FW	Yes	No	White	No	No	No	No	No	Mixing	50-60°C	No	Diol or Triol	0.742802	mg GAE/g DW
Mahmood et al., 2019	58	Chlorophyta	Trebouxiophyceae	Chlorellales	Chlorellaceae	Chlorella	vulgaris	Yes	FW	Yes	No	White	No	No	No	No	No	Mixing	50-60°C	No	Diol or Triol	0.96737	mg GAE/g DW
Mahmood et al., 2019	58	Chlorophyta	Trebouxiophyceae	Chlorellales	Chlorellaceae	Chlorella	vulgaris	Yes	FW	Yes	No	White	No	No	No	No	No	Mixing	50-60°C	No	Diol or Triol	1.26679	mg GAE/g DW
Mahmood et al., 2019	58	Chlorophyta	Trebouxiophyceae	Chlorellales	Chlorellaceae	Chlorella	vulgaris	Yes	FW	Yes	No	White	No	No	No	No	No	Mixing	50-60°C	No	Diol or Triol	1.97505	mg GAE/g DW
Mahmood et al., 2019	58	Chlorophyta	Trebouxiophyceae	Chlorellales	Chlorellaceae	Chlorella	vulgaris	Yes	FW	Yes	No	White	No	No	No	No	No	Mixing	50-60°C	No	Diol or Triol	2.05607	mg GAE/g DW
Mahmood et al., 2019	58	Chlorophyta	Trebouxiophyceae	Chlorellales	Chlorellaceae	Chlorella	vulgaris	Yes	FW	Yes	No	White	No	No	No	No	No	Mixing	50-60°C	No	Diol or Triol	2.08696	mg GAE/g DW
Mahmood et al., 2019	58	Chlorophyta	Trebouxiophyceae	Chlorellales	Chlorellaceae	Chlorella	vulgaris	Yes	FW	Yes	No	White	No	No	No	No	No	Mixing	50-60°C	No	Diol or Triol	2.09597	mg GAE/g DW
Mahmood et al., 2019	58	Chlorophyta	Trebouxiophyceae	Chlorellales	Chlorellaceae	Chlorella	vulgaris	Yes	FW	Yes	No	White	No	No	No	No	No	Mixing	50-60°C	No	Diol or Triol	0.598131	mg GAE/g DW
Mahmood et al., 2019	58	Chlorophyta	Trebouxiophyceae	Chlorellales	Chlorellaceae	Chlorella	vulgaris	Yes	FW	Yes	No	White	No	No	No	No	No	Mixing	50-60°C	No	Diol or Triol	4.97196	mg GAE/g DW
Mahmood et al., 2019	58	Chlorophyta	Trebouxiophyceae	Chlorellales	Chlorellaceae	Chlorella	vulgaris	Yes	FW	Yes	No	White	No	No	No	No	No	Mixing	50-60°C	No	Diol or Triol	0.800384	mg GAE/g DW
Mahmood et al., 2019	58	Chlorophyta	Trebouxiophyceae	Chlorellales	Chlorellaceae	Chlorella	vulgaris	Yes	FW	Yes	No	White	No	No	No	No	No	Mixing	50-60°C	No	Diol or Triol	1.00768	mg GAE/g DW
Mahmood et al., 2019	58	Chlorophyta	Trebouxiophyceae	Chlorellales	Chlorellaceae	Chlorella	vulgaris	Yes	FW	Yes	No	White	No	No	No	No	No	Mixing	50-60°C	No	Diol or Triol	1.19194	mg GAE/g DW
Mahmood et al., 2019	58	Chlorophyta	Trebouxiophyceae	Chlorellales	Chlorellaceae	Chlorella	vulgaris	Yes	FW	Yes	No	White	No	No	No	No	No	Mixing	50-60°C	No	Diol or Triol	2.0096	mg GAE/g DW
Mahmood et al., 2019	58	Chlorophyta	Trebouxiophyceae	Chlorellales	Chlorellaceae	Chlorella	vulgaris	Yes	FW	Yes	No	White	No	No	No	No	No	Mixing	50-60°C	No	Diol or Triol	2.13084	mg GAE/g DW
Mahmood et al., 2019	58	Chlorophyta	Trebouxiophyceae	Chlorellales	Chlorellaceae	Chlorella	vulgaris	Yes	FW	Yes	No	White	No	No	No	No	No	Mixing	50-60°C	No	Diol or Triol	2.13712	mg GAE/g DW
Mahmood et al., 2019	58	Chlorophyta	Trebouxiophyceae	Chlorellales	Chlorellaceae	Chlorella	vulgaris	Yes	FW	Yes	No	White	No	No	No	No	No	Mixing	50-60°C	No	Diol or Triol	2.14779	mg GAE/g DW
Mahmood et al., 2019	58	Chlorophyta	Trebouxiophyceae	Chlorellales	Chlorellaceae	Chlorella	vulgaris	Yes	FW	Yes	No	White	No	No	No	No	No	Mixing	50-60°C	No	Diol or Triol	0.71028	mg GAE/g DW
Mahmood et al., 2019	58	Chlorophyta	Trebouxiophyceae	Chlorellales	Chlorellaceae	Chlorella	vulgaris	Yes	FW	Yes	No	White	No	No	No	No	No	Mixing	50-60°C	No	Diol or Triol	4.01869	mg GAE/g DW
Mahmood et al., 2019	58	Chlorophyta	Trebouxiophyceae	Chlorellales	Chlorellaceae	Chlorella	vulgaris	Yes	FW	Yes	No	White	No	No	No	No	No	Mixing	50-60°C	No	Diol or Triol	0.737044	mg GAE/g DW
Mahmood et al., 2019	58	Chlorophyta	Trebouxiophyceae	Chlorellales	Chlorellaceae	Chlorella	vulgaris	Yes	FW	Yes	No	White	No	No	No	No	No	Mixing	50-60°C	No	Diol or Triol	0.846449	mg GAE/g DW
Mahmood et al., 2019	58	Chlorophyta	Trebouxiophyceae	Chlorellales	Chlorellaceae	Chlorella	vulgaris	Yes	FW	Yes	No	White	No	No	No	No	No	Mixing	50-60°C	No	Diol or Triol	1.04223	mg GAE/g DW
Mahmood et al., 2019	58	Chlorophyta	Trebouxiophyceae	Chlorellales	Chlorellaceae	Chlorella	vulgaris	Yes	FW	Yes	No	White	No	No	No	No	No	Mixing	50-60°C	No	Diol or Triol	1.90595	mg GAE/g DW
Mahmood et al., 2019	58	Chlorophyta	Trebouxiophyceae	Chlorellales	Chlorellaceae	Chlorella	vulgaris	Yes	FW	Yes	No	White	No	No	No	No	No	Mixing	50-60°C	No	Diol or Triol	2.28037	mg GAE/g DW
Mahmood et al., 2019	58	Chlorophyta	Trebouxiophyceae	Chlorellales	Chlorellaceae	Chlorella	vulgaris	Yes	FW	Yes	No	White	No	No	No	No	No	Mixing	50-60°C	No	Diol or Triol	2.30769	mg GAE/g DW
Mahmood et al., 2019	58	Chlorophyta	Trebouxiophyceae	Chlorellales	Chlorellaceae	Chlorella	vulgaris	Yes	FW	Yes	No	White	No	No	No	No	No	Mixing	50-60°C	No	Diol or Triol	2.33205	mg GAE/g DW
Mahmood et al., 2019	58	Chlorophyta	Trebouxiophyceae	Chlorellales	Chlorellaceae	Chlorella	vulgaris	Yes	FW	Yes	No	White	No	No	No	No	No	Mixing	50-60°C	No	Diol or Triol	0.598131	mg GAE/g DW
Mahmood et al., 2019	58	Chlorophyta	Trebouxiophyceae	Chlorellales	Chlorellaceae	Chlorella	vulgaris	Yes	FW	Yes	No	White	No	No	No	No	No	Mixing	50-60°C	No	Diol or Triol	1.15888	mg GAE/g DW
Mahmood et al., 2019	58	Chlorophyta	Trebouxiophyceae	Chlorellales	Chlorellaceae	Chlorella	vulgaris	Yes	FW	Yes	No	White	No	No	No	No	No	Mixing	50-60°C	No	Diol or Triol	0.143954	mg GAE/g DW
Mahmood et al., 2019	58	Chlorophyta	Trebouxiophyceae	Chlorellales	Chlorellaceae	Chlorella	vulgaris	Yes	FW	Yes	No	White	No	No	No	No	No	Mixing	50-60°C	No	Diol or Triol	0.224568	mg GAE/g DW
Mahmood et al., 2019	58	Chlorophyta	Trebouxiophyceae	Chlorellales	Chlorellaceae	Chlorella	vulgaris	Yes	FW	Yes	No	White	No	No	No	No	No	Mixing	50-60°C	No	Diol or Triol	0.489443	mg GAE/g DW
Mahmood et al., 2019	58	Chlorophyta	Trebouxiophyceae	Chlorellales	Chlorellaceae	Chlorella	vulgaris	Yes	FW	Yes	No	White	No	No	No	No	No	Mixing	50-60°C	No	Diol or Triol	0.635514	mg GAE/g DW
Mahmood et al., 2019	58	Chlorophyta	Trebouxiophyceae	Chlorellales	Chlorellaceae	Chlorella	vulgaris	Yes	FW	Yes	No	White	No	No	No	No	No	Mixing	50-60°C	No	Diol or Triol	0.673704	mg GAE/g DW
Mahmood et al., 2019	58	Chlorophyta	Trebouxiophyceae	Chlorellales	Chlorellaceae	Chlorella	vulgaris	Yes	FW	Yes	No	White	No	No	No	No	No	Mixing	50-60°C	No	Diol or Triol	0.682274	mg GAE/g DW
Mahmood et al., 2019	58	Chlorophyta	Trebouxiophyceae	Chlorellales	Chlorellaceae	Chlorella	vulgaris	Yes	FW	Yes	No	White	No	No	No	No	No	Mixing	50-60°C	No	Diol or Triol	0.731286	mg GAE/g DW
Mahmood et al., 2019	58	Chlorophyta	Trebouxiophyceae	Chlorellales	Chlorellaceae	Chlorella	vulgaris	Yes	FW	Yes	No	White	No	No	No	No	No	Mixing	50-60°C	No	Diol or Triol	0.0747664	mg GAE/g DW
Mahmood et al., 2019	58	Chlorophyta	Trebouxiophyceae	Chlorellales	Chlorellaceae	Chlorella	vulgaris	Yes	FW	Yes	No	White	No	No	No	No	No	Mixing	70-90°C	No	Diol or Triol	2.17726	mg GAE/g DW
Mahmood et al., 2019	58	Chlorophyta	Trebouxiophyceae	Chlorellales	Chlorellaceae	Chlorella	vulgaris	Yes	FW	Yes	No	White	No	No	No	No	No	Mixing	70-90°C	No	Diol or Triol	2.10702	mg GAE/g DW
Mahmood et al., 2019	58	Chlorophyta	Trebouxiophyceae	Chlorellales	Chlorellaceae	Chlorella	vulgaris	Yes	FW	Yes	No	White	No	No	No	No	No	Mixing	70-90°C	No	Diol or Triol	2.01672	mg GAE/g DW
Mahmood et al., 2019	58	Chlorophyta	Trebouxiophyceae	Chlorellales	Chlorellaceae	Chlorella	vulgaris	Yes	FW	Yes	No	White	No	No	No	No	No	Mixing	70-90°C	No	Diol or Triol	0.662207	mg GAE/g DW
Mahmood et al., 2019	58	Chlorophyta	Trebouxiophyceae	Chlorellales	Chlorellaceae	Chlorella	vulgaris	Yes	FW	Yes	No	White	No	No	No	No	No	Mixing	50-60°C	No	SUPRAs or DES	0.614699	mg GAE/g DW
Mahmood et al., 2019	58	Chlorophyta	Trebouxiophyceae	Chlorellales	Chlorellaceae	Chlorella	vulgaris	Yes	FW	Yes	No	White	No	No	No	No	No	Mixing	50-60°C	No	SUPRAs or DES	3.20713	mg GAE/g DW
Mahmood et al., 2019	58	Chlorophyta	Trebouxiophyceae	Chlorellales	Chlorellaceae	Chlorella	vulgaris	Yes	FW	Yes	No	White	No	No	No	No	No	Mixing	50-60°C	No	SUPRAs or DES	5.0245	mg GAE/g DW
Mahmood et al., 2019	58	Chlorophyta	Trebouxiophyceae	Chlorellales	Chlorellaceae	Chlorella	vulgaris	Yes	FW	Yes	No	White	No	No	No	No	No	Mixing	50-60°C	No	SUPRAs or DES	0.721604	mg GAE/g DW
Mahmood et al., 2019	58	Chlorophyta	Trebouxiophyceae	Chlorellales	Chlorellaceae	Chlorella	vulgaris	Yes	FW	Yes	No	White	No	No	No	No	No	Mixing	50-60°C	No	SUPRAs or DES	2.05791	mg GAE/g DW
Mahmood et al., 2019	58	Chlorophyta	Trebouxiophyceae	Chlorellales	Chlorellaceae	Chlorella	vulgaris	Yes	FW	Yes	No	White	No	No	No	No	No	Mixing	50-60°C	No	SUPRAs or DES	5.53229	mg GAE/g DW
Mahmood et al., 2019	58	Chlorophyta	Trebouxiophyceae	Chlorellales	Chlorellaceae	Chlorella	vulgaris	Yes	FW	Yes	No	White	No	No	No	No	No	Mixing	50-60°C	No	SUPRAs or DES	1.04232	mg GAE/g DW
Mahmood et al., 2019	58	Chlorophyta	Trebouxiophyceae	Chlorellales	Chlorellaceae	Chlorella	vulgaris	Yes	FW	Yes	No	White	No	No	No	No	No	Mixing	50-60°C	No	SUPRAs or DES	3.1804	mg GAE/g DW
Mahmood et al., 2019	58	Chlorophyta	Trebouxiophyceae	Chlorellales	Chlorellaceae	Chlorella	vulgaris	Yes	FW	Yes	No	White	No	No	No	No	No	Mixing	50-60°C	No	SUPRAs or DES	7.29621	mg GAE/g DW
Mahmood et al., 2019	58	Chlorophyta	Trebouxiophyceae	Chlorellales	Chlorellaceae	Chlorella	vulgaris	Yes	FW	Yes	No	White	No	No	No	No	No	Mixing	50-60°C	No	SUPRAs or DES	1.36303	mg GAE/g DW
Mahmood et al., 2019	58	Chlorophyta	Trebouxiophyceae	Chlorellales	Chlorellaceae	Chlorella	vulgaris	Yes	FW	Yes	No	White	No	No	No	No	No	Mixing	50-60°C	No	SUPRAs or DES	4.67706	mg GAE/g DW
Mahmood et al., 2019	58	Chlorophyta	Trebouxiophyceae	Chlorellales	Chlorellaceae	Chlorella	vulgaris	Yes	FW	Yes	No	White	No	No	No	No	No	Mixing	50-60°C	No	SUPRAs or DES	10.1826	mg GAE/g DW
Mahmood et al., 2019	58	Chlorophyta	Trebouxiophyceae	Chlorellales	Chlorellaceae	Chlorella	vulgaris	Yes	FW	Yes	No	White	No	No	No	No	No	Mixing	50-60°C	No	SUPRAs or DES	0.293987	mg GAE/g DW
Mahmood et al., 2019	58	Chlorophyta	Trebouxiophyceae	Chlorellales	Chlorellaceae	Chlorella	vulgaris	Yes	FW	Yes	No	White	No	No	No	No	No	Mixing	50-60°C	No	SUPRAs or DES	1.76392	mg GAE/g DW
Mahmood et al., 2019	58	Chlorophyta	Trebouxiophyceae	Chlorellales	Chlorellaceae	Chlorella	vulgaris	Yes	FW	Yes	No	White	No	No	No	No	No	Mixing	50-60°C	No	SUPRAs or DES	2.5657	mg GAE/g DW
Mahmood et al., 2019	58	Chlorophyta	Trebouxiophyceae	Chlorellales	Chlorellaceae	Chlorella	vulgaris	Yes	FW	Yes	No	White	No	No	No	No	No	Mixing	50-60°C	No	SUPRAs or DES	0.213808	mg GAE/g DW
Mahmood et al., 2019	58	Chlorophyta	Trebouxiophyceae	Chlorellales	Chlorellaceae	Chlorella	vulgaris	Yes	FW	Yes	No	White	No	No	No	No	No	Mixing	50-60°C	No	SUPRAs or DES	0.828508	mg GAE/g DW
Mahmood et al., 2019	58	Chlorophyta	Trebouxiophyceae	Chlorellales	Chlorellaceae	Chlorella	vulgaris	Yes	FW	Yes	No	White	No	No	No	No	No	Mixing	50-60°C	No	SUPRAs or DES	2.40535	mg GAE/g DW
Mahmood et al., 2019	58	Chlorophyta	Trebouxiophyceae	Chlorellales	Chlorellaceae	Chlorella	vulgaris	Yes	FW	Yes	No	White	No	No	No	No	No	Mixing	50-60°C	No	SUPRAs or DES	0.240535	mg GAE/g DW
Mahmood et al., 2019	58	Chlorophyta	Trebouxiophyceae	Chlorellales	Chlorellaceae	Chlorella	vulgaris	Yes	FW	Yes	No	White	No	No	No	No	No	Mixing	50-60°C	No	SUPRAs or DES	0.935412	mg GAE/g DW
Mahmood et al., 2019	58	Chlorophyta	Trebouxiophyceae	Chlorellales	Chlorellaceae	Chlorella	vulgaris	Yes	FW	Yes	No	White	No	No	No	No	No	Mixing	50-60°C	No	SUPRAs or DES	1.49666	mg GAE/g DW
Mahmood et al., 2019	58	Chlorophyta	Trebouxiophyceae	Chlorellales	Chlorellaceae	Chlorella	vulgaris	Yes	FW	Yes	No	White	No	No	No	No	No	Mixing	50-60°C	No	SUPRAs or DES	0.320713	mg GAE/g DW
Mahmood et al., 2019	58	Chlorophyta	Trebouxiophyceae	Chlorellales	Chlorellaceae	Chlorella	vulgaris	Yes	FW	Yes	No	White	No	No	No	No	No	Mixing	50-60°C	No	SUPRAs or DES	1.92428	mg GAE/g DW
Mahmood et al., 2019	58	Chlorophyta	Trebouxiophyceae	Chlorellales	Chlorellaceae	Chlorella	vulgaris	Yes	FW	Yes	No	White	No	No	No	No	No	Mixing	50-60°C	No	SUPRAs or DES	2.61915	mg GAE/g DW
Mahmood et al., 2019	58	Chlorophyta	Trebouxiophyceae	Chlorellales	Chlorellaceae	Chlorella	vulgaris	Yes	FW	Yes	No	White	No	No	No	No	No	Mixing	50-60°C	No	SUPRAs or DES	0.908686	mg GAE/g DW
Mahmood et al., 2019	58	Chlorophyta	Trebouxiophyceae	Chlorellales	Chlorellaceae	Chlorella	vulgaris	Yes	FW	Yes	No	White	No	No	No	No	No	Mixing	50-60°C	No	SUPRAs or DES	4.14254	mg GAE/g DW
Mahmood et al., 2019	58	Chlorophyta	Trebouxiophyceae	Chlorellales	Chlorellaceae	Chlorella	vulgaris	Yes	FW	Yes	No	White	No	No	No	No	No	Mixing	50-60°C	No	SUPRAs or DES	7.10913	mg GAE/g DW
Mahmood et al., 2019	58	Chlorophyta	Trebouxiophyceae	Chlorellales	Chlorellaceae	Chlorella	vulgaris	Yes	FW	Yes	No	White	No	No	No	No	No	Mixing	50-60°C	No	SUPRAs or DES	0.561247	mg GAE/g DW
Mahmood et al., 2019	58	Chlorophyta	Trebouxiophyceae	Chlorellales	Chlorellaceae	Chlorella	vulgaris	Yes	FW	Yes	No	White	No	No	No	No	No	Mixing	50-60°C	No	SUPRAs or DES	1.79065	mg GAE/g DW
Mahmood et al., 2019	58	Chlorophyta	Trebouxiophyceae	Chlorellales	Chlorellaceae	Chlorella	vulgaris	Yes	FW	Yes	No	White	No	No	No	No	No	Mixing	50-60°C	No	SUPRAs or DES	4.57016	mg GAE/g DW
Mahmood et al., 2019	58	Chlorophyta	Trebouxiophyceae	Chlorellales	Chlorellaceae	Chlorella	vulgaris	Yes	FW	Yes	No	White	No	No	No	No	No	Mixing	50-60°C	No	SUPRAs or DES	0.587973	mg GAE/g DW
Mahmood et al., 2019	58	Chlorophyta	Trebouxiophyceae	Chlorellales	Chlorellaceae	Chlorella	vulgaris	Yes	FW	Yes	No	White	No	No	No	No	No	Mixing	50-60°C	No	SUPRAs or DES	2.21826	mg GAE/g DW
Mahmood et al., 2019	58	Chlorophyta	Trebouxiophyceae	Chlorellales	Chlorellaceae	Chlorella	vulgaris	Yes	FW	Yes	No	White	No	No	No	No	No	Mixing	50-60°C	No	SUPRAs or DES	6.2539	mg GAE/g DW
Mahmood et al., 2019	58	Chlorophyta	Trebouxiophyceae	Chlorellales	Chlorellaceae	Chlorella	vulgaris	Yes	FW	Yes	No	White	No	No	No	No	No	Mixing	50-60°C	No	SUPRAs or DES	1.01559	mg GAE/g DW
Mahmood et al., 2019	58	Chlorophyta	Trebouxiophyceae	Chlorellales	Chlorellaceae	Chlorella	vulgaris	Yes	FW	Yes	No	White	No	No	No	No	No	Mixing	50-60°C	No	SUPRAs or DES	3.71492	mg GAE/g DW
Mahmood et al., 2019	58	Chlorophyta	Trebouxiophyceae	Chlorellales	Chlorellaceae	Chlorella	vulgaris	Yes	FW	Yes	No	White	No	No	No	No	No	Mixing	50-60°C	No	SUPRAs or DES	8.63252	mg GAE/g DW
Mahmood et al., 2019	58	Chlorophyta	Trebouxiophyceae	Chlorellales	Chlorellaceae	Chlorella	vulgaris	Yes	FW	Yes	No	White	No	No	No	No	No	Mixing	35-45°C	No	Water	2.02676	mg GAE/g DW
Mahmood et al., 2019	58	Chlorophyta	Trebouxiophyceae	Chlorellales	Chlorellaceae	Chlorella	vulgaris	Yes	FW	Yes	No	White	No	No	No	No	No	Mixing	35-45°C	No	Water	2.02676	mg GAE/g DW
Mahmood et al., 2019	58	Chlorophyta	Trebouxiophyceae	Chlorellales	Chlorellaceae	Chlorella	vulgaris	Yes	FW	Yes	No	White	No	No	No	No	No	Mixing	50-60°C	No	Water	2.52843	mg GAE/g DW
Mahmood et al., 2019	58	Chlorophyta	Trebouxiophyceae	Chlorellales	Chlorellaceae	Chlorella	vulgaris	Yes	FW	Yes	No	White	No	No	No	No	No	Mixing	50-60°C	No	Water	3.73832	mg GAE/g DW
Mahmood et al., 2019	58	Chlorophyta	Trebouxiophyceae	Chlorellales	Chlorellaceae	Chlorella	vulgaris	Yes	FW	Yes	No	White	No	No	No	No	No	Mixing	50-60°C	No	Water	1.24952	mg GAE/g DW
Mahmood et al., 2019	58	Chlorophyta	Trebouxiophyceae	Chlorellales	Chlorellaceae	Chlorella	vulgaris	Yes	FW	Yes	No	White	No	No	No	No	No	Mixing	50-60°C	No	Water	1.38772	mg GAE/g DW
Mahmood et al., 2019	58	Chlorophyta	Trebouxiophyceae	Chlorellales	Chlorellaceae	Chlorella	vulgaris	Yes	FW	Yes	No	White	No	No	No	No	No	Mixing	50-60°C	No	Water	2.00384	mg GAE/g DW
Mahmood et al., 2019	58	Chlorophyta	Trebouxiophyceae	Chlorellales	Chlorellaceae	Chlorella	vulgaris	Yes	FW	Yes	No	White	No	No	No	No	No	Mixing	50-60°C	No	Water	2.37383	mg GAE/g DW
Mahmood et al., 2019	58	Chlorophyta	Trebouxiophyceae	Chlorellales	Chlorellaceae	Chlorella	vulgaris	Yes	FW	Yes	No	White	No	No	No	No	No	Mixing	50-60°C	No	Water	2.40803	mg GAE/g DW
Mahmood et al., 2019	58	Chlorophyta	Trebouxiophyceae	Chlorellales	Chlorellaceae	Chlorella	vulgaris	Yes	FW	Yes	No	White	No	No	No	No	No	Mixing	50-60°C	No	Water	2.4357	mg GAE/g DW
Mahmood et al., 2019	58	Chlorophyta	Trebouxiophyceae	Chlorellales	Chlorellaceae	Chlorella	vulgaris	Yes	FW	Yes	No	White	No	No	No	No	No	Mixing	50-60°C	No	Water	2.51631	mg GAE/g DW
Mahmood et al., 2019	58	Chlorophyta	Trebouxiophyceae	Chlorellales	Chlorellaceae	Chlorella	vulgaris	Yes	FW	Yes	No	White	No	No	No	No	No	Mixing	50-60°C	No	Water	0.411215	mg GAE/g DW
Mahmood et al., 2019	58	Chlorophyta	Trebouxiophyceae	Chlorellales	Chlorellaceae	Chlorella	vulgaris	Yes	FW	Yes	No	White	No	No	No	No	No	Mixing	70-90°C	No	Water	1.29431	mg GAE/g DW
Martínez et al., 2022	62	Heterokontophyta	Eustigmatophyceae	Eustigmatales	Monodopsidaceae	Nannochloropsis	gaditana	Yes	SW	Yes	No	White	No	No	No	High Pressure or Steam Explosion	Yes	Mixing	20-25°C	No	Dilute MeOH of EtOH	10.8485	mg GAE/g DW
Martínez et al., 2022	62	Heterokontophyta	Eustigmatophyceae	Eustigmatales	Monodopsidaceae	Nannochloropsis	gaditana	Yes	SW	Yes	No	White	No	No	No	No	No	Mixing	20-25°C	No	Dilute MeOH of EtOH	0.7809	mg GAE/g DW
Martínez et al., 2022	62	Heterokontophyta	Eustigmatophyceae	Eustigmatales	Monodopsidaceae	Nannochloropsis	gaditana	Yes	SW	Yes	No	White	No	No	No	High Pressure or Steam Explosion	Yes	Mixing	20-25°C	No	Dilute MeOH of EtOH	10.8485	mg GAE/g DW
Martínez et al., 2022	62	Heterokontophyta	Eustigmatophyceae	Eustigmatales	Monodopsidaceae	Nannochloropsis	gaditana	Yes	SW	Yes	No	White	No	No	No	No	No	Mixing	20-25°C	No	Dilute MeOH of EtOH	0.7809	mg GAE/g DW
Martins et al., 2021	55	Heterokontophyta	Eustigmatophyceae	Eustigmatales	Chlorobotryaceae	Characiopsis	aquilonaris	Yes	SW	Yes	No	White	No	No	No	Mill or Bead Mill	Yes	Mixing	20-25°C	No	Acetone, EtoAC or DCM	6.23	mg GAE/g DW
Martins et al., 2021	55	Heterokontophyta	Eustigmatophyceae	Eustigmatales	Chlorobotryaceae	Characiopsis	aquilonaris	Yes	SW	Yes	No	White	No	No	No	Mill or Bead Mill	Yes	Mixing	20-25°C	No	Acetone, EtoAC or DCM	6.23	mg GAE/g DW
Martins et al., 2021	55	Heterokontophyta	Eustigmatophyceae	Eustigmatales	Chlorobotryaceae	Chlorobotrys	gloeothece	Yes	FW	Yes	No	White	No	No	No	Mill or Bead Mill	Yes	Mixing	20-25°C	No	Acetone, EtoAC or DCM	3.18	mg GAE/g DW
Martins et al., 2021	55	Heterokontophyta	Eustigmatophyceae	Eustigmatales	Chlorobotryaceae	Chlorobotrys	regularis	Yes	FW	Yes	No	White	No	No	No	Mill or Bead Mill	Yes	Mixing	20-25°C	No	Acetone, EtoAC or DCM	5.67	mg GAE/g DW
Mishra et al., 2019	54	Haptophyta	Coccolithophyceae	Isochrysidales	Isochrysidaceae	Isochrysis	galbana	Yes	SW	Yes	No	White	No	No	No	No	No	Mixing	<10°C	No	MeOH >= 80%	2.47059	mg GAE/g DW
Mishra et al., 2019	54	Haptophyta	Coccolithophyceae	Isochrysidales	Isochrysidaceae	Isochrysis	galbana	Yes	SW	Yes	No	White	No	No	No	No	No	Mixing	<10°C	No	MeOH >= 80%	3.31373	mg GAE/g DW
Mishra et al., 2019	54	Haptophyta	Coccolithophyceae	Isochrysidales	Isochrysidaceae	Isochrysis	galbana	Yes	SW	Yes	No	White	No	No	No	No	No	Mixing	<10°C	No	MeOH >= 80%	3.78431	mg GAE/g DW
Mishra et al., 2019	54	Haptophyta	Coccolithophyceae	Isochrysidales	Isochrysidaceae	Isochrysis	galbana	Yes	SW	Yes	No	White	No	Yes	Yes	No	No	Mixing	<10°C	No	MeOH >= 80%	1.88235	mg GAE/g DW
Mishra et al., 2019	54	Haptophyta	Coccolithophyceae	Isochrysidales	Isochrysidaceae	Isochrysis	galbana	Yes	SW	Yes	No	White	No	Yes	Yes	No	No	Mixing	<10°C	No	MeOH >= 80%	2.21569	mg GAE/g DW
Mishra et al., 2019	54	Haptophyta	Coccolithophyceae	Isochrysidales	Isochrysidaceae	Isochrysis	galbana	Yes	SW	Yes	No	White	No	Yes	Yes	No	No	Mixing	<10°C	No	MeOH >= 80%	2.7451	mg GAE/g DW
Mishra et al., 2019	54	Haptophyta	Coccolithophyceae	Isochrysidales	Isochrysidaceae	Isochrysis	galbana	Yes	SW	Yes	No	White	No	Yes	Yes	No	No	Mixing	<10°C	No	MeOH >= 80%	2.96078	mg GAE/g DW
Mishra et al., 2019	54	Haptophyta	Coccolithophyceae	Isochrysidales	Isochrysidaceae	Isochrysis	galbana	Yes	SW	Yes	No	White	No	Yes	Yes	No	No	Mixing	<10°C	No	MeOH >= 80%	3.39216	mg GAE/g DW
Mishra et al., 2019	54	Haptophyta	Coccolithophyceae	Isochrysidales	Isochrysidaceae	Isochrysis	galbana	Yes	SW	Yes	No	White	No	Yes	Yes	No	No	Mixing	<10°C	No	MeOH >= 80%	3.68627	mg GAE/g DW
Nezafatian et al., 2024	73	Chlorophyta	Chlorodendrophyceae	Chlorodendrales	Chlorodendraceae	Tetraselmis	tetrathele	Yes	SW	No	Yes	Red	No	No	No	No	No	Mixing	20-25°C	No	EtOH >= 90%	6	mg GAE/g DW
Nezafatian et al., 2024	73	Chlorophyta	Chlorodendrophyceae	Chlorodendrales	Chlorodendraceae	Tetraselmis	tetrathele	Yes	SW	No	Yes	Red	No	No	No	No	No	Mixing	20-25°C	No	EtOH >= 90%	11.0551	mg GAE/g DW
Nezafatian et al., 2024	73	Chlorophyta	Chlorodendrophyceae	Chlorodendrales	Chlorodendraceae	Tetraselmis	tetrathele	Yes	SW	No	Yes	White	No	No	No	No	No	Mixing	20-25°C	No	EtOH >= 90%	6	mg GAE/g DW
Nezafatian et al., 2024	73	Chlorophyta	Chlorodendrophyceae	Chlorodendrales	Chlorodendraceae	Tetraselmis	tetrathele	Yes	SW	No	Yes	White	No	No	No	No	No	Mixing	20-25°C	No	EtOH >= 90%	17.622	mg GAE/g DW
Nezafatian et al., 2024	73	Chlorophyta	Chlorodendrophyceae	Chlorodendrales	Chlorodendraceae	Tetraselmis	tetrathele	Yes	SW	Yes	No	Red	No	No	No	No	No	Mixing	20-25°C	No	EtOH >= 90%	6.23622	mg GAE/g DW
Nezafatian et al., 2024	73	Chlorophyta	Chlorodendrophyceae	Chlorodendrales	Chlorodendraceae	Tetraselmis	tetrathele	Yes	SW	Yes	No	Red	No	No	No	No	No	Mixing	20-25°C	No	EtOH >= 90%	14.8346	mg GAE/g DW
Nezafatian et al., 2024	73	Chlorophyta	Chlorodendrophyceae	Chlorodendrales	Chlorodendraceae	Tetraselmis	tetrathele	Yes	SW	Yes	No	White	No	No	No	No	No	Mixing	20-25°C	No	EtOH >= 90%	10.7717	mg GAE/g DW
Nezafatian et al., 2024	73	Chlorophyta	Chlorodendrophyceae	Chlorodendrales	Chlorodendraceae	Tetraselmis	tetrathele	Yes	SW	Yes	No	White	No	No	No	No	No	Mixing	20-25°C	No	EtOH >= 90%	15.0472	mg GAE/g DW
Santhosh et al., 2019	57	Chlorophyta	Trebouxiophyceae	Chlorellales	Chlorellaceae	Chlorella	sp.	Yes	FW	Yes	No	White	No	No	No	No	No	Mixing	<10°C	No	Acetone, EtoAC or DCM	0.762	mg GAE/g DW
Santhosh et al., 2019	57	Chlorophyta	Trebouxiophyceae	Chlorellales	Chlorellaceae	Chlorella	sp.	Yes	FW	Yes	No	White	No	No	No	No	No	Mixing	<10°C	No	Acetone, EtoAC or DCM	0.762	mg GAE/g DW
Santhosh et al., 2019	57	Chlorophyta	Trebouxiophyceae	Chlorellales	Chlorellaceae	Chlorella	sp.	Yes	FW	Yes	No	White	No	No	No	No	No	Mixing	<10°C	No	MeOH >= 80%	0.552	mg GAE/g DW
Santhosh et al., 2019	57	Chlorophyta	Trebouxiophyceae	Chlorellales	Chlorellaceae	Chlorella	sp.	Yes	FW	Yes	No	White	No	No	No	No	No	Mixing	<10°C	No	MeOH >= 80%	0.552	mg GAE/g DW
Santhosh et al., 2019	57	Chlorophyta	Trebouxiophyceae	Chlorellales	Chlorellaceae	Chlorella	sp.	Yes	FW	Yes	No	White	No	No	No	No	No	Mixing	<10°C	No	Non-Polar solvents	0.342	mg GAE/g DW
Santhosh et al., 2019	57	Chlorophyta	Trebouxiophyceae	Chlorellales	Chlorellaceae	Chlorella	sp.	Yes	FW	Yes	No	White	No	No	No	No	No	Mixing	<10°C	No	Non-Polar solvents	0.792	mg GAE/g DW
Sun et al., 2010	72	Chlorophyta	Trebouxiophyceae	Chlorellales	Chlorellaceae	Chlorella	protothecoides	Yes	FW	Yes	No	White	No	No	No	No	No	Mixing	20-25°C	No	Acetone, EtoAC or DCM	9.27	mg GAE/g DW
Sun et al., 2010	72	Chlorophyta	Trebouxiophyceae	Chlorellales	Chlorellaceae	Chlorella	pyrenoidosa	Yes	FW	Yes	No	White	No	No	No	No	No	Mixing	20-25°C	No	Acetone, EtoAC or DCM	7.87	mg GAE/g DW
Sun et al., 2010	72	Chlorophyta	Trebouxiophyceae	Chlorellales	Chlorellaceae	Chlorella	pyrenoidosa	Yes	FW	Yes	No	White	No	No	No	No	No	Mixing	20-25°C	No	Acetone, EtoAC or DCM	8.81	mg GAE/g DW
Sun et al., 2010	72	Chlorophyta	Trebouxiophyceae	Chlorellales	Chlorellaceae	Chlorella	pyrenoidosa	Yes	FW	Yes	No	White	No	No	No	No	No	Mixing	20-25°C	No	Acetone, EtoAC or DCM	9.76	mg GAE/g DW
Sun et al., 2010	72	Chlorophyta	Trebouxiophyceae	Chlorellales	Chlorellaceae	Chlorella	vulgaris	Yes	FW	Yes	No	White	No	No	No	No	No	Mixing	20-25°C	No	Acetone, EtoAC or DCM	4.93	mg GAE/g DW
Sun et al., 2010	72	Chlorophyta	Trebouxiophyceae	Chlorellales	Chlorellaceae	Chlorella	vulgaris	Yes	FW	Yes	No	White	No	No	No	No	No	Mixing	20-25°C	No	Acetone, EtoAC or DCM	6.08	mg GAE/g DW
Sun et al., 2010	72	Chlorophyta	Trebouxiophyceae	Chlorellales	Chlorellaceae	Chlorella	vulgaris	Yes	FW	Yes	No	White	No	No	No	No	No	Mixing	20-25°C	No	Acetone, EtoAC or DCM	9.62	mg GAE/g DW
Sun et al., 2010	72	Chlorophyta	Trebouxiophyceae	Chlorellales	Chlorellaceae	Chlorella	protothecoides	Yes	FW	Yes	No	White	No	No	No	No	No	Mixing	20-25°C	No	Non-Polar solvents	2.68	mg GAE/g DW
Sun et al., 2010	72	Chlorophyta	Trebouxiophyceae	Chlorellales	Chlorellaceae	Chlorella	pyrenoidosa	Yes	FW	Yes	No	White	No	No	No	No	No	Mixing	20-25°C	No	Non-Polar solvents	2.31	mg GAE/g DW
Sun et al., 2010	72	Chlorophyta	Trebouxiophyceae	Chlorellales	Chlorellaceae	Chlorella	pyrenoidosa	Yes	FW	Yes	No	White	No	No	No	No	No	Mixing	20-25°C	No	Non-Polar solvents	3.05	mg GAE/g DW
Sun et al., 2010	72	Chlorophyta	Trebouxiophyceae	Chlorellales	Chlorellaceae	Chlorella	pyrenoidosa	Yes	FW	Yes	No	White	No	No	No	No	No	Mixing	20-25°C	No	Non-Polar solvents	4.08	mg GAE/g DW
Sun et al., 2010	72	Chlorophyta	Trebouxiophyceae	Chlorellales	Chlorellaceae	Chlorella	vulgaris	Yes	FW	Yes	No	White	No	No	No	No	No	Mixing	20-25°C	No	Non-Polar solvents	2.02	mg GAE/g DW
Sun et al., 2010	72	Chlorophyta	Trebouxiophyceae	Chlorellales	Chlorellaceae	Chlorella	vulgaris	Yes	FW	Yes	No	White	No	No	No	No	No	Mixing	20-25°C	No	Non-Polar solvents	3.07	mg GAE/g DW
Sun et al., 2010	72	Chlorophyta	Trebouxiophyceae	Chlorellales	Chlorellaceae	Chlorella	vulgaris	Yes	FW	Yes	No	White	No	No	No	No	No	Mixing	20-25°C	No	Non-Polar solvents	3.15	mg GAE/g DW
Sun et al., 2010	72	Chlorophyta	Trebouxiophyceae	Chlorellales	Chlorellaceae	Chlorella	protothecoides	Yes	FW	Yes	No	White	No	No	No	No	No	Mixing	70-90°C	No	Water	3.5	mg GAE/g DW
Sun et al., 2010	72	Chlorophyta	Trebouxiophyceae	Chlorellales	Chlorellaceae	Chlorella	pyrenoidosa	Yes	FW	Yes	No	White	No	No	No	No	No	Mixing	70-90°C	No	Water	1.7	mg GAE/g DW
Sun et al., 2010	72	Chlorophyta	Trebouxiophyceae	Chlorellales	Chlorellaceae	Chlorella	pyrenoidosa	Yes	FW	Yes	No	White	No	No	No	No	No	Mixing	70-90°C	No	Water	2.26	mg GAE/g DW
Sun et al., 2010	72	Chlorophyta	Trebouxiophyceae	Chlorellales	Chlorellaceae	Chlorella	pyrenoidosa	Yes	FW	Yes	No	White	No	No	No	No	No	Mixing	70-90°C	No	Water	3.95	mg GAE/g DW
Sun et al., 2010	72	Chlorophyta	Trebouxiophyceae	Chlorellales	Chlorellaceae	Chlorella	vulgaris	Yes	FW	Yes	No	White	No	No	No	No	No	Mixing	70-90°C	No	Water	0.98	mg GAE/g DW
Sun et al., 2010	72	Chlorophyta	Trebouxiophyceae	Chlorellales	Chlorellaceae	Chlorella	vulgaris	Yes	FW	Yes	No	White	No	No	No	No	No	Mixing	70-90°C	No	Water	1.88	mg GAE/g DW
Sun et al., 2010	72	Chlorophyta	Trebouxiophyceae	Chlorellales	Chlorellaceae	Chlorella	vulgaris	Yes	FW	Yes	No	White	No	No	No	No	No	Mixing	70-90°C	No	Water	2.16	mg GAE/g DW
Sun et al., 2010	72	Heterokontophyta	Bacillariophyceae	Bacillariales	Bacillariaceae	Nitzschia	laevis	Yes	SW	Yes	No	White	No	No	No	No	No	Mixing	20-25°C	No	Acetone, EtoAC or DCM	8.28	mg GAE/g DW
Sun et al., 2010	72	Heterokontophyta	Bacillariophyceae	Bacillariales	Bacillariaceae	Nitzschia	laevis	Yes	SW	Yes	No	White	No	No	No	No	No	Mixing	20-25°C	No	Non-Polar solvents	6.25	mg GAE/g DW
Sun et al., 2010	72	Heterokontophyta	Bacillariophyceae	Bacillariales	Bacillariaceae	Nitzschia	laevis	Yes	SW	Yes	No	White	No	No	No	No	No	Mixing	70-90°C	No	Water	6.3	mg GAE/g DW
Tibbetts et al., 2015	71	Chlorophyta	Chlorophyceae	Sphaeropleales	Scenedesmaceae	Acutodesmus	dimorphus	Yes	FW	Yes	No	White	No	No	No	No	No	Mixing	25-30°C	No	Acetone, EtoAC or DCM	6.4	mg GAE/g DW
Tibbetts et al., 2015	71	Chlorophyta	Trebouxiophyceae	Trebouxiales	Botryococcaceae	Botryococcus	braunii	Yes	FW	Yes	No	White	No	No	No	No	No	Mixing	25-30°C	No	Acetone, EtoAC or DCM	7.1	mg GAE/g DW
Tibbetts et al., 2015	71	Chlorophyta	Trebouxiophyceae	Trebouxiales	Botryococcaceae	Botryococcus	braunii	Yes	FW	Yes	No	White	No	No	No	No	No	Mixing	25-30°C	No	Acetone, EtoAC or DCM	13.2	mg GAE/g DW
Tibbetts et al., 2015	71	Chlorophyta	Trebouxiophyceae	Chlorellales	Chlorellaceae	Chlorella	vulgaris	Yes	FW	Yes	No	White	No	No	No	No	No	Mixing	25-30°C	No	Acetone, EtoAC or DCM	7.7	mg GAE/g DW
Tibbetts et al., 2015	71	Chlorophyta	Chlorodendrophyceae	Chlorodendrales	Chlorodendraceae	Tetraselmis	chuii	Yes	SW	Yes	No	White	No	No	No	No	No	Mixing	25-30°C	No	Acetone, EtoAC or DCM	20	mg GAE/g DW
Tibbetts et al., 2015	71	Chlorophyta	Chlorophyceae	Sphaeropleales	Neochloridaceae	Neochloris	oleoabundans	Yes	SW	Yes	No	White	No	No	No	No	No	Mixing	25-30°C	No	Acetone, EtoAC or DCM	9.8	mg GAE/g DW
Tibbetts et al., 2015	71	Heterokontophyta	Bacillariophyceae	Naviculales	Phaeodactylaceae	Phaeodactylum	tricornutum	Yes	SW	Yes	No	White	No	No	No	No	No	Mixing	25-30°C	No	Acetone, EtoAC or DCM	9.9	mg GAE/g DW
Tibbetts et al., 2015	71	Heterokontophyta	Eustigmatophyceae	Eustigmatales	Monodopsidaceae	Nannochloropsis	granulata	Yes	SW	Yes	No	White	No	No	No	No	No	Mixing	25-30°C	No	Acetone, EtoAC or DCM	6	mg GAE/g DW
Tibbetts et al., 2015	71	Heterokontophyta	Eustigmatophyceae	Eustigmatales	Monodopsidaceae	Nannochloropsis	granulata	Yes	SW	Yes	No	White	No	No	No	No	No	Mixing	25-30°C	No	Acetone, EtoAC or DCM	8	mg GAE/g DW
Tibbetts et al., 2015	71	Rhodophyta	Porphyridiophyceae	Porphyridiales	Porphyridiaceae	Porphyridium	aerugineum	Yes	SW	Yes	No	White	No	No	No	No	No	Mixing	25-30°C	No	Acetone, EtoAC or DCM	6.5	mg GAE/g DW
Zhou et al., 2023	70	Chlorophyta	Chlorophyceae	Chlamydomonadales	Dunaliellaceae	Dunaliella	tertiolecta	No	SW	Yes	No	White	No	No	No	Alkaline/Acid treatment	Yes	Mixing	<10°C	No	EtOH 70 - 80%	12.49	mg GAE/g DW
Zhou et al., 2023	70	Chlorophyta	Chlorophyceae	Chlamydomonadales	Dunaliellaceae	Dunaliella	tertiolecta	No	SW	Yes	No	White	No	No	No	Homogenization	Yes	Mixing	<10°C	No	EtOH 70 - 80%	4.67	mg GAE/g DW
Zhou et al., 2023	70	Chlorophyta	Chlorodendrophyceae	Chlorodendrales	Chlorodendraceae	Tetraselmis	suecica	Yes	SW	Yes	No	White	No	No	No	Alkaline/Acid treatment	Yes	Mixing	<10°C	No	EtOH 70 - 80%	11.67	mg GAE/g DW
Zhou et al., 2023	70	Chlorophyta	Chlorodendrophyceae	Chlorodendrales	Chlorodendraceae	Tetraselmis	suecica	Yes	SW	Yes	No	White	No	No	No	Homogenization	Yes	Mixing	<10°C	No	EtOH 70 - 80%	4.72	mg GAE/g DW
Zhou et al., 2023	70	Dinoflagellata	Dinophyceae	Amphidiniales	Amphidiniaceae	Amphidinium	carterae	Yes	SW	Yes	No	White	No	No	No	Alkaline/Acid treatment	Yes	Mixing	<10°C	No	EtOH 70 - 80%	26.03	mg GAE/g DW
Zhou et al., 2023	70	Dinoflagellata	Dinophyceae	Amphidiniales	Amphidiniaceae	Amphidinium	carterae	Yes	SW	Yes	No	White	No	No	No	Homogenization	Yes	Mixing	<10°C	No	EtOH 70 - 80%	6.45	mg GAE/g DW
Zhou et al., 2023	70	Euglenophyta	Kinetoplastea	Trypanosomatida	Trypanosomatidae	Proteomonas	sulcata	No	SW	Yes	No	White	No	No	No	Alkaline/Acid treatment	Yes	Mixing	<10°C	No	EtOH 70 - 80%	4.03	mg GAE/g DW
Zhou et al., 2023	70	Euglenophyta	Kinetoplastea	Trypanosomatida	Trypanosomatidae	Proteomonas	sulcata	No	SW	Yes	No	White	No	No	No	Homogenization	Yes	Mixing	<10°C	No	EtOH 70 - 80%	1.83	mg GAE/g DW
Zhou et al., 2023	70	Haptophyta	Coccolithophyceae			Coccolithophorid	sp.	Yes	SW	Yes	No	White	No	No	No	Alkaline/Acid treatment	Yes	Mixing	<10°C	No	EtOH 70 - 80%	19.63	mg GAE/g DW
Zhou et al., 2023	70	Haptophyta	Coccolithophyceae			Coccolithophorid	sp.	Yes	SW	Yes	No	White	No	No	No	Homogenization	Yes	Mixing	<10°C	No	EtOH 70 - 80%	3.76	mg GAE/g DW
Zhou et al., 2023	70	Heterokontophyta	Bacillariophyceae	Naviculales	Naviculaceae	Navicula	sp.	Yes	SW	Yes	No	White	No	No	No	Alkaline/Acid treatment	Yes	Mixing	<10°C	No	EtOH 70 - 80%	5.16	mg GAE/g DW
Zhou et al., 2023	70	Heterokontophyta	Eustigmatophyceae	Eustigmatales	Monodopsidaceae	Microchloropsis	salina	Yes	SW	Yes	No	White	No	No	No	Alkaline/Acid treatment	Yes	Mixing	<10°C	No	EtOH 70 - 80%	21.32	mg GAE/g DW
Zhou et al., 2023	70	Heterokontophyta	Bacillariophyceae	Naviculales	Naviculaceae	Navicula	sp.	Yes	SW	Yes	No	White	No	No	No	Homogenization	Yes	Mixing	<10°C	No	EtOH 70 - 80%	2.6	mg GAE/g DW
Zhou et al., 2023	70	Heterokontophyta	Eustigmatophyceae	Eustigmatales	Monodopsidaceae	Microchloropsis	salina	Yes	SW	Yes	No	White	No	No	No	Homogenization	Yes	Mixing	<10°C	No	EtOH 70 - 80%	2.78	mg GAE/g DW

## Sheet: GAE-Chl_ratio
Reference	Reference index	Phylum	Class	Order	Family	Genus	Species	Cell wall	Salinity	Defined medium	Organic carbon	Light colour	Heavy metal stress	Nutrient stress	Stress	Pretreatment type	Extraction Method	Temperature Profile	Pressurized Extracion	Solvent Type	Extr.t TPC	units	Extr.t Chla	units	Extr.t Chlb	units	Extr.t Chlc	units	Extr.t Cc+x	units	Sum Chl	units	GAE/Chl	GAE/Cc+x
Khawli et al., 2021	41	Heterokontophyta	Bacillariophyceae	Naviculales	Phaeodactylaceae	Phaeodactylum	tricornutum	yes	SW	Yes	No	Natural & LED (Norway)	No	No	No	No	US assisted	35-45°C	No	Water	3.1676	mg GAE/g DE	0.2834	mg/g DE					0.0059	mg/g DE	0.2834	mg/g DE	11.1771	536.881
Khawli et al., 2021	41	Heterokontophyta	Bacillariophyceae	Naviculales	Phaeodactylaceae	Phaeodactylum	tricornutum	yes	SW	Yes	No	Natural & LED (Norway)	No	No	No	No	US assisted	50-60°C	No	Water	5.99	mg GAE/g DE	0.3507	mg/g DE					0.0264	mg/g DE	0.3507	mg/g DE	17.0801	226.894
Khawli et al., 2021	41	Heterokontophyta	Bacillariophyceae	Naviculales	Phaeodactylaceae	Phaeodactylum	tricornutum	yes	SW	Yes	No	Natural & LED (Norway)	No	No	No	No	US assisted	20-25°C	No	Water	6.4569	mg GAE/g DE	0.3556	mg/g DE					0	mg/g DE	0.3556	mg/g DE	18.1578
Khawli et al., 2021	41	Heterokontophyta	Bacillariophyceae	Naviculales	Phaeodactylaceae	Phaeodactylum	tricornutum	yes	SW	Yes	No	Natural & LED (Norway)	No	No	No	No	US assisted	20-25°C	No	Water	7.6155	mg GAE/g DE	0.3795	mg/g DE					0.0493	mg/g DE	0.3795	mg/g DE	20.0672	154.473
Khawli et al., 2021	41	Heterokontophyta	Bacillariophyceae	Naviculales	Phaeodactylaceae	Phaeodactylum	tricornutum	yes	SW	Yes	No	Natural & LED (Norway)	No	No	No	No	US assisted	35-45°C	No	Water	6.7236	mg GAE/g DE	0.3345	mg/g DE					0.0322	mg/g DE	0.3345	mg/g DE	20.1004	208.807
Khawli et al., 2021	41	Heterokontophyta	Bacillariophyceae	Naviculales	Phaeodactylaceae	Phaeodactylum	tricornutum	yes	SW	Yes	No	Natural & LED (Norway)	No	No	No	No	US assisted	50-60°C	No	Water	5.9896	mg GAE/g DE	0.2835	mg/g DE					0.0049	mg/g DE	0.2835	mg/g DE	21.1273	1222.37
Khawli et al., 2021	41	Heterokontophyta	Bacillariophyceae	Naviculales	Phaeodactylaceae	Phaeodactylum	tricornutum	yes	SW	Yes	No	Natural & LED (Norway)	No	No	No	No	US assisted	35-45°C	No	Water	4.6125	mg GAE/g DE	0.2122	mg/g DE					0.0216	mg/g DE	0.2122	mg/g DE	21.7366	213.542
Khawli et al., 2021	41	Heterokontophyta	Bacillariophyceae	Naviculales	Phaeodactylaceae	Phaeodactylum	tricornutum	yes	SW	Yes	No	Natural & LED (Norway)	No	No	No	No	US assisted	20-25°C	No	Water	4.7473	mg GAE/g DE	0.2157	mg/g DE					0.0191	mg/g DE	0.2157	mg/g DE	22.0088	248.55
Khawli et al., 2021	41	Heterokontophyta	Bacillariophyceae	Naviculales	Phaeodactylaceae	Phaeodactylum	tricornutum	yes	SW	Yes	No	Natural & LED (Norway)	No	No	No	No	US assisted	35-45°C	No	Water	6.8954	mg GAE/g DE	0.2675	mg/g DE					0.0167	mg/g DE	0.2675	mg/g DE	25.7772	412.898
Khawli et al., 2021	41	Heterokontophyta	Bacillariophyceae	Naviculales	Phaeodactylaceae	Phaeodactylum	tricornutum	yes	SW	Yes	No	Natural & LED (Norway)	No	No	No	No	US assisted	20-25°C	No	Water	7.31	mg GAE/g DE	0.2744	mg/g DE					0.0191	mg/g DE	0.2744	mg/g DE	26.6399	382.723
Khawli et al., 2021	41	Heterokontophyta	Bacillariophyceae	Naviculales	Phaeodactylaceae	Phaeodactylum	tricornutum	yes	SW	Yes	No	Natural & LED (Norway)	No	No	No	No	US assisted	50-60°C	No	Water	5.144	mg GAE/g DE	0.1799	mg/g DE					0.0138	mg/g DE	0.1799	mg/g DE	28.5937	372.754
Khawli et al., 2021	41	Heterokontophyta	Bacillariophyceae	Naviculales	Phaeodactylaceae	Phaeodactylum	tricornutum	yes	SW	Yes	No	Natural & LED (Norway)	No	No	No	No	US assisted	20-25°C	No	Water	6.5963	mg GAE/g DE	0.2253	mg/g DE					0.0276	mg/g DE	0.2253	mg/g DE	29.2779	238.996
Khawli et al., 2021	41	Heterokontophyta	Bacillariophyceae	Naviculales	Phaeodactylaceae	Phaeodactylum	tricornutum	yes	SW	Yes	No	Natural & LED (Norway)	No	No	No	No	US assisted	50-60°C	No	Water	7.1968	mg GAE/g DE	0.2416	mg/g DE					0.0148	mg/g DE	0.2416	mg/g DE	29.7881	486.27
Khawli et al., 2021	41	Heterokontophyta	Bacillariophyceae	Naviculales	Phaeodactylaceae	Phaeodactylum	tricornutum	yes	SW	Yes	No	Natural & LED (Norway)	No	No	No	No	US assisted	35-45°C	No	Water	6.8089	mg GAE/g DE	0.2247	mg/g DE					0.0195	mg/g DE	0.2247	mg/g DE	30.3022	349.174
Khawli et al., 2021	41	Heterokontophyta	Bacillariophyceae	Naviculales	Phaeodactylaceae	Phaeodactylum	tricornutum	yes	SW	Yes	No	Natural & LED (Norway)	No	No	No	No	US assisted	50-60°C	No	Water	7.3682	mg GAE/g DE	0.2294	mg/g DE					0.0155	mg/g DE	0.2294	mg/g DE	32.1194	475.368
Khawli et al., 2021	41	Heterokontophyta	Bacillariophyceae	Naviculales	Phaeodactylaceae	Phaeodactylum	tricornutum	yes	SW	Yes	No	Natural & LED (Norway)	No	No	No	No	US assisted	35-45°C	No	Water	7.0785	mg GAE/g DE	0.209	mg/g DE					0.0211	mg/g DE	0.209	mg/g DE	33.8684	335.474
Georgiopoulou et al., 2022	42	Chlorophyta	Trebouxiophyceae	Chlorellales	Chlorellaceae	Chlorella	vulgaris	yes	FW	Yes	No	White	No	No	No	No	SFE	50-60°C	Yes	SCO2&EtOH	0.61637	mg GAE/g DW	1.09694	mg/g DW					0.71242	mg/g DW	1.09694	mg/g DW	0.5619	0.86518
Georgiopoulou et al., 2022	42	Chlorophyta	Trebouxiophyceae	Chlorellales	Chlorellaceae	Chlorella	vulgaris	yes	FW	Yes	No	White	No	No	No	No	SFE	50-60°C	Yes	SCO2	0.18921	mg GAE/g DW	0.31836	mg/g DW					0.23016	mg/g DW	0.31836	mg/g DW	0.59433	0.82208
Georgiopoulou et al., 2022	42	Chlorophyta	Trebouxiophyceae	Chlorellales	Chlorellaceae	Chlorella	vulgaris	yes	FW	Yes	No	White	No	No	No	No	SFE	35-45°C	Yes	SCO2	0.37991	mg GAE/g DW	0.57206	mg/g DW					0.41193	mg/g DW	0.57206	mg/g DW	0.66411	0.92226
Georgiopoulou et al., 2022	42	Chlorophyta	Trebouxiophyceae	Chlorellales	Chlorellaceae	Chlorella	vulgaris	yes	FW	Yes	No	White	No	No	No	No	SFE	50-60°C	Yes	SCO2	0.22265	mg GAE/g DW	0.30165	mg/g DW					0.3477	mg/g DW	0.30165	mg/g DW	0.73812	0.64035
Georgiopoulou et al., 2022	42	Chlorophyta	Trebouxiophyceae	Chlorellales	Chlorellaceae	Chlorella	vulgaris	yes	FW	Yes	No	White	No	No	No	No	SFE	50-60°C	Yes	SCO2	0.72264	mg GAE/g DW	0.85108	mg/g DW					0.56074	mg/g DW	0.85108	mg/g DW	0.84909	1.28873
Georgiopoulou et al., 2022	42	Chlorophyta	Trebouxiophyceae	Chlorellales	Chlorellaceae	Chlorella	vulgaris	yes	FW	Yes	No	White	No	No	No	No	SFE	50-60°C	Yes	SCO2	0.19816	mg GAE/g DW	0.22285	mg/g DW					0.14563	mg/g DW	0.22285	mg/g DW	0.88918	1.3607
Georgiopoulou et al., 2022	42	Chlorophyta	Trebouxiophyceae	Chlorellales	Chlorellaceae	Chlorella	vulgaris	yes	FW	Yes	No	White	No	No	No	No	SFE	50-60°C	Yes	SCO2	0.28377	mg GAE/g DW	0.28358	mg/g DW					0.1996	mg/g DW	0.28358	mg/g DW	1.0007	1.42173
Georgiopoulou et al., 2022	42	Chlorophyta	Trebouxiophyceae	Chlorellales	Chlorellaceae	Chlorella	vulgaris	yes	FW	Yes	No	White	No	No	No	No	SFE	50-60°C	Yes	SCO2	0.26375	mg GAE/g DW	0.25489	mg/g DW					0.17513	mg/g DW	0.25489	mg/g DW	1.03477	1.50602
Georgiopoulou et al., 2022	42	Chlorophyta	Trebouxiophyceae	Chlorellales	Chlorellaceae	Chlorella	vulgaris	yes	FW	Yes	No	White	No	No	No	No	SFE	35-45°C	Yes	SCO2	0.2501	mg GAE/g DW	0.21382	mg/g DW					0.05576	mg/g DW	0.21382	mg/g DW	1.1697	4.48571
Georgiopoulou et al., 2022	42	Chlorophyta	Trebouxiophyceae	Chlorellales	Chlorellaceae	Chlorella	vulgaris	yes	FW	Yes	No	White	No	No	No	No	SFE	50-60°C	Yes	SCO2	0.15299	mg GAE/g DW	0.07301	mg/g DW					0.08789	mg/g DW	0.07301	mg/g DW	2.09554	1.74074
Georgiopoulou et al., 2022	42	Chlorophyta	Trebouxiophyceae	Chlorellales	Chlorellaceae	Chlorella	vulgaris	yes	FW	Yes	No	White	No	No	No	No	SFE	50-60°C	Yes	SCO2	0.13479	mg GAE/g DW	0.05905	mg/g DW					0.02105	mg/g DW	0.05905	mg/g DW	2.28279	6.4023
Georgiopoulou et al., 2022	42	Chlorophyta	Trebouxiophyceae	Chlorellales	Chlorellaceae	Chlorella	vulgaris	yes	FW	Yes	No	White	No	No	No	No	SFE	50-60°C	Yes	SCO2	0.09947	mg GAE/g DW	0.04067	mg/g DW					0.01617	mg/g DW	0.04067	mg/g DW	2.44578	6.15152
Georgiopoulou et al., 2022	42	Chlorophyta	Trebouxiophyceae	Chlorellales	Chlorellaceae	Chlorella	vulgaris	yes	FW	Yes	No	White	No	No	No	No	SFE	35-45°C	Yes	SCO2	0.09088	mg GAE/g DW	0.02375	mg/g DW					0.04888	mg/g DW	0.02375	mg/g DW	3.82632	1.85934
Georgiopoulou et al., 2022	42	Chlorophyta	Trebouxiophyceae	Chlorellales	Chlorellaceae	Chlorella	vulgaris	yes	FW	Yes	No	White	No	No	No	No	SFE	50-60°C	Yes	SCO2	0.17423	mg GAE/g DW	0.02527	mg/g DW					0.03021	mg/g DW	0.02527	mg/g DW	6.89474	5.7673
Georgiopoulou et al., 2022	42	Chlorophyta	Trebouxiophyceae	Chlorellales	Chlorellaceae	Chlorella	vulgaris	yes	FW	Yes	No	White	No	No	No	No	SFE	35-45°C	Yes	SCO2	0.09855	mg GAE/g DW	0.36652	mg/g DW					0.25451	mg/g DW	0.36652	mg/g DW	0.26888	0.38723
Georgiopoulou et al., 2022	42	Chlorophyta	Trebouxiophyceae	Chlorellales	Chlorellaceae	Chlorella	vulgaris	yes	FW	Yes	No	White	No	No	No	No	SFE	50-60°C	Yes	SCO2	0.28775	mg GAE/g DW	0.78075	mg/g DW					0.52025	mg/g DW	0.78075	mg/g DW	0.36856	0.5531
Georgiopoulou et al., 2022	42	Chlorophyta	Trebouxiophyceae	Chlorellales	Chlorellaceae	Chlorella	vulgaris	yes	FW	Yes	No	White	No	No	No	No	SFE	50-60°C	Yes	SCO2	0.17104	mg GAE/g DW	0.3896	mg/g DW					0.31558	mg/g DW	0.3896	mg/g DW	0.43901	0.54198
Georgiopoulou et al., 2022	42	Chlorophyta	Trebouxiophyceae	Chlorellales	Chlorellaceae	Chlorella	vulgaris	yes	FW	Yes	No	White	No	No	No	No	SFE	35-45°C	Yes	SCO2	0.18542	mg GAE/g DW	0.34973	mg/g DW					0.25441	mg/g DW	0.34973	mg/g DW	0.53016	0.72881
Goiris et al., 2015	31	Chlorophyta	Chlorodendrophyceae	Chlorodendrales	Chlorodendraceae	Tetraselmis	sueica	yes	SW	Yes	No	White	No	No	No	No	Mixing	20-25°C	No	EtOH 70 - 80%	3.1	mg GAE/g DW	13.2	mg/g DW					2.5	mg/g DW	13.2	mg/g DW	0.23485	1.24
Goiris et al., 2015	31	Chlorophyta	Trebouxiophyceae	Chlorellales	Chlorellaceae	Chlorella	vulgaris	yes	FW	Yes	No	White	No	No	No	No	Mixing	20-25°C	No	EtOH 70 - 80%	3.3	mg GAE/g DW	13.8	mg/g DW					3.8	mg/g DW	13.8	mg/g DW	0.23913	0.86842
Goiris et al., 2015	31	Chlorophyta	Chlorodendrophyceae	Chlorodendrales	Chlorodendraceae	Tetraselmis	sueica	yes	SW	Yes	No	White	No	Yes	Yes	No	Mixing	20-25°C	No	EtOH 70 - 80%	3	mg GAE/g DW	6.9	mg/g DW					1.3	mg/g DW	6.9	mg/g DW	0.43478	2.30769
Goiris et al., 2015	31	Chlorophyta	Trebouxiophyceae	Chlorellales	Chlorellaceae	Chlorella	vulgaris	yes	FW	Yes	No	White	No	Yes	Yes	No	Mixing	20-25°C	No	EtOH 70 - 80%	1.8	mg GAE/g DW	2.7	mg/g DW					0.9	mg/g DW	2.7	mg/g DW	0.66667	2
Goiris et al., 2015	31	Chlorophyta	Chlorodendrophyceae	Chlorodendrales	Chlorodendraceae	Tetraselmis	sueica	yes	SW	Yes	No	White	No	Yes	Yes	No	Mixing	20-25°C	No	EtOH 70 - 80%	1.5	mg GAE/g DW	1.9	mg/g DW					0.5	mg/g DW	1.9	mg/g DW	0.78947	3
Goiris et al., 2015	31	Heterokontophyta	Bacillariophyceae	Naviculales	Phaeodactylaceae	Phaeodactylum	tricornutum	yes	SW	Yes	No	White	No	Yes	Yes	No	Mixing	20-25°C	No	EtOH 70 - 80%	2	mg GAE/g DW	2.4	mg/g DW					2.7	mg/g DW	2.4	mg/g DW	0.83333	0.74074
Goiris et al., 2015	31	Heterokontophyta	Bacillariophyceae	Naviculales	Phaeodactylaceae	Phaeodactylum	tricornutum	yes	SW	Yes	No	White	No	No	No	No	Mixing	20-25°C	No	EtOH 70 - 80%	4.1	mg GAE/g DW	4.8	mg/g DW					7.8	mg/g DW	4.8	mg/g DW	0.85417	0.52564
Goiris et al., 2015	31	Heterokontophyta	Bacillariophyceae	Naviculales	Phaeodactylaceae	Phaeodactylum	tricornutum	yes	SW	Yes	No	White	No	Yes	Yes	No	Mixing	20-25°C	No	EtOH 70 - 80%	1.3	mg GAE/g DW	0.6	mg/g DW					1	mg/g DW	0.6	mg/g DW	2.16667	1.3
Goiris et al., 2015	31	Chlorophyta	Trebouxiophyceae	Chlorellales	Chlorellaceae	Chlorella	vulgaris	yes	FW	Yes	No	White	No	Yes	Yes	No	Mixing	20-25°C	No	EtOH 70 - 80%	1.3	mg GAE/g DW	0.5	mg/g DW					0.4	mg/g DW	0.5	mg/g DW	2.6	3.25
Maalej et al., 2024	44	Chlorophyta	Chlorophyceae	Sphaeropleales	Scenedesmaceae	Scenedesmus	sp.	yes	FW	Yes	No	White	No	No	No	No	Bead milling or Homogenizer	20-25°C	No	Dilute MeOH of EtOH	1.491	mg GAE/g DW	0.936	mg/g DW	0.675	mg/g DW			0.291	mg/g DW	1.611	mg/g DW	0.92551	5.12371
Maalej et al., 2024	44	Chlorophyta	Chlorophyceae	Sphaeropleales	Scenedesmaceae	Scenedesmus	sp.	yes	FW	Yes	No	White	No	No	No	No	Bead milling or Homogenizer	20-25°C	No	Dilute MeOH of EtOH	1.491	mg GAE/g DW	0.936	mg/g DW	0.675	mg/g DW			0.291	mg/g DW	1.611	mg/g DW	0.92551	5.12371
Maalej et al., 2024	44	Chlorophyta	Chlorophyceae	Sphaeropleales	Scenedesmaceae	Scenedesmus	sp.	yes	FW	No	Yes	White	No	No	No	No	Bead milling or Homogenizer	20-25°C	No	Dilute MeOH of EtOH	4.6116	mg GAE/g DW	0.2781	mg/g DW	0.405	mg/g DW			0.2349	mg/g DW	0.6831	mg/g DW	6.75099	19.6322
Maalej et al., 2024	44	Chlorophyta	Chlorophyceae	Sphaeropleales	Scenedesmaceae	Scenedesmus	sp.	yes	FW	No	Yes	White	No	No	No	No	Bead milling or Homogenizer	20-25°C	No	Dilute MeOH of EtOH	4.6116	mg GAE/g DW	0.2781	mg/g DW	0.405	mg/g DW			0.2349	mg/g DW	0.6831	mg/g DW	6.75099	19.6322
Martins et al., 2021	55	Heterokontophyta	Eustigmatophyceae	Eustigmatales	Chlorobotryaceae	Chlorobotrys	regularis	yes	FW	Yes	No	White	No	No	No	Mill or Bead Mill	Mixing	20-25°C	No	Acetone, EtoAC or DCM	5.67	mg GAE/g DW	17.54	mg/g DW					1.36	mg/g DW	17.54	mg/g DW	0.32326	4.16912
Martins et al., 2021	55	Heterokontophyta	Eustigmatophyceae	Eustigmatales	Chlorobotryaceae	Characiopsis	aquilonaris	yes	SW	Yes	No	White	No	No	No	Mill or Bead Mill	Mixing	20-25°C	No	Acetone, EtoAC or DCM	6.23	mg GAE/g DW	18.4	mg/g DW					2.27	mg/g DW	18.4	mg/g DW	0.33859	2.74449
Martins et al., 2021	55	Heterokontophyta	Eustigmatophyceae	Eustigmatales	Chlorobotryaceae	Chlorobotrys	gloeothece	yes	FW	Yes	No	White	No	No	No	Mill or Bead Mill	Mixing	20-25°C	No	Acetone, EtoAC or DCM	3.18	mg GAE/g DW	7.25	mg/g DW					1.16	mg/g DW	7.25	mg/g DW	0.43862	2.74138
Georgiopoulou et al., 2023 b	52	Chlorophyta	Chlorophyceae	Sphaeropleales	Scenedesmaceae	Scenedesmus	obliquus	yes	FW	Yes	No	White	No	No	No	No	SFE	50-60°C	Yes	SCO2&EtOH	1.7511	mg GAE/g DW	16.459	mg/g DW					4.81943	mg/g DW	16.459	mg/g DW	0.10639	0.36334
Georgiopoulou et al., 2023 b	52	Chlorophyta	Chlorophyceae	Sphaeropleales	Scenedesmaceae	Scenedesmus	obliquus	yes	FW	Yes	No	White	No	No	No	No	SFE	50-60°C	Yes	SCO2	0.05977	mg GAE/g DW	0.08194	mg/g DW					0.46055	mg/g DW	0.08194	mg/g DW	0.72941	0.12977
Georgiopoulou et al., 2023 b	52	Chlorophyta	Chlorophyceae	Sphaeropleales	Scenedesmaceae	Scenedesmus	obliquus	yes	FW	Yes	No	White	No	No	No	No	SFE	50-60°C	Yes	SCO2	0.11344	mg GAE/g DW	0.1231	mg/g DW					0.69524	mg/g DW	0.1231	mg/g DW	0.92152	0.16316
Georgiopoulou et al., 2023 b	52	Chlorophyta	Chlorophyceae	Sphaeropleales	Scenedesmaceae	Scenedesmus	obliquus	yes	FW	Yes	No	White	No	No	No	No	SFE	35-45°C	Yes	SCO2	0.1281	mg GAE/g DW	0.12631	mg/g DW					0.39251	mg/g DW	0.12631	mg/g DW	1.0141	0.32635
Georgiopoulou et al., 2023 b	52	Chlorophyta	Chlorophyceae	Sphaeropleales	Scenedesmaceae	Scenedesmus	obliquus	yes	FW	Yes	No	White	No	No	No	No	SFE	50-60°C	Yes	SCO2	0.46673	mg GAE/g DW	0.44479	mg/g DW					1.60065	mg/g DW	0.44479	mg/g DW	1.04934	0.29159
Georgiopoulou et al., 2023 b	52	Chlorophyta	Chlorophyceae	Sphaeropleales	Scenedesmaceae	Scenedesmus	obliquus	yes	FW	Yes	No	White	No	No	No	No	SFE	50-60°C	Yes	SCO2	0.12011	mg GAE/g DW	0.10481	mg/g DW					0.75557	mg/g DW	0.10481	mg/g DW	1.14599	0.15896
Georgiopoulou et al., 2023 b	52	Chlorophyta	Chlorophyceae	Sphaeropleales	Scenedesmaceae	Scenedesmus	obliquus	yes	FW	Yes	No	White	No	No	No	No	SFE	50-60°C	Yes	SCO2	0.16472	mg GAE/g DW	0.13862	mg/g DW					0.63713	mg/g DW	0.13862	mg/g DW	1.18828	0.25853
Georgiopoulou et al., 2023 b	52	Chlorophyta	Chlorophyceae	Sphaeropleales	Scenedesmaceae	Scenedesmus	obliquus	yes	FW	Yes	No	White	No	No	No	No	SFE	50-60°C	Yes	SCO2	0.50652	mg GAE/g DW	0.378	mg/g DW					1.32342	mg/g DW	0.378	mg/g DW	1.34	0.38274
Georgiopoulou et al., 2023 b	52	Chlorophyta	Chlorophyceae	Sphaeropleales	Scenedesmaceae	Scenedesmus	obliquus	yes	FW	Yes	No	White	No	No	No	No	SFE	35-45°C	Yes	SCO2	0.16414	mg GAE/g DW	0.11785	mg/g DW					0.38761	mg/g DW	0.11785	mg/g DW	1.39281	0.42347
Georgiopoulou et al., 2023 b	52	Chlorophyta	Chlorophyceae	Sphaeropleales	Scenedesmaceae	Scenedesmus	obliquus	yes	FW	Yes	No	White	No	No	No	No	SFE	35-45°C	Yes	SCO2	0.01891	mg GAE/g DW	0.00745	mg/g DW					0.01117	mg/g DW	0.00745	mg/g DW	2.53947	1.69298
Georgiopoulou et al., 2023 b	52	Chlorophyta	Chlorophyceae	Sphaeropleales	Scenedesmaceae	Scenedesmus	obliquus	yes	FW	Yes	No	White	No	No	No	No	SFE	35-45°C	Yes	SCO2	0.00858	mg GAE/g DW	0.02673	mg/g DW					0.05863	mg/g DW	0.02673	mg/g DW	0.32099	0.14634
Georgiopoulou et al., 2023 b	52	Chlorophyta	Chlorophyceae	Sphaeropleales	Scenedesmaceae	Scenedesmus	obliquus	yes	FW	Yes	No	White	No	No	No	No	SFE	50-60°C	Yes	SCO2	0.05496	mg GAE/g DW	0.10323	mg/g DW					0.30771	mg/g DW	0.10323	mg/g DW	0.53244	0.17862
Azaman et al., 2017	46	Chlorophyta	Trebouxiophyceae	Chlorellales	Chlorellaceae	Chlorella	zofingiensis	yes	FW	Yes	No	White	No	No	No	No	Mixing	20-25°C	No	EtOH >= 90%	40	mg GAE/g DE	15.69	mg/g DE	7.311	mg/g DE			4	mg/g DW	23.001	mg/g DE	1.73905	10
Azaman et al., 2017	46	Chlorophyta	Trebouxiophyceae	Chlorellales	Chlorellaceae	Chlorella	sorokiniana	yes	FW	Yes	Yes	White	No	No	No	No	Mixing	20-25°C	No	EtOH >= 90%	10	mg GAE/g DE	2.593	mg/g DE	1.127	mg/g DE			5.256	mg/g DW	3.72	mg/g DE	2.68817	1.90259
Azaman et al., 2017	46	Chlorophyta	Trebouxiophyceae	Chlorellales	Chlorellaceae	Chlorella	sorokiniana	yes	FW	Yes	No	White	No	No	No	No	Mixing	20-25°C	No	EtOH >= 90%	73	mg GAE/g DE	17.929	mg/g DE	6.436	mg/g DE			3.882	mg/g DW	24.365	mg/g DE	2.9961	18.8047
Azaman et al., 2017	46	Chlorophyta	Trebouxiophyceae	Chlorellales	Chlorellaceae	Chlorella	zofingiensis	yes	FW	Yes	Yes	White	No	No	No	No	Mixing	20-25°C	No	EtOH >= 90%	14	mg GAE/g DE	2.598	mg/g DE	1.431	mg/g DE			5.805	mg/g DW	4.029	mg/g DE	3.47481	2.41171
Ben Hamouda et al., 2022	39	Chlorophyta	Chlorophyceae	Chlamydomonadales	Haematococcaceae	Haematococcus	pluvialis	yes	FW	Yes	No	White	No	No	No	High Pressure or Steam Explosion	Mixing	20-25°C	No	EtOH >= 90%	20.6633	pg/cell	7.39	pg/cell	4.82	pg/cell			2.63	pg/cell	12.21	pg/cell	1.69232	7.85675
Ben Hamouda et al., 2022	39	Chlorophyta	Chlorophyceae	Chlamydomonadales	Haematococcaceae	Haematococcus	pluvialis	yes	FW	Yes	No	White	No	No	No	High Pressure or Steam Explosion	Mixing	20-25°C	No	EtOH >= 90%	20.6633	pg/cell	7.39	pg/cell	4.82	pg/cell			2.63	pg/cell	12.21	pg/cell	1.69232	7.85675
Smerilli et al., 2017	47	Heterokontophyta	Mediophyceae	Thalassiosirales	Skeletonemataceae	Skeletonema	marinoi	yes	SW	Yes	No	Blue-Red	No	No	No	US or PEF	Mixing	20-25°C	No	MeOH >= 80%	356.021	fg GAE/cell	340	fg /cell					163	fg /cell	340	fg /cell	1.04712	2.18418
Smerilli et al., 2017	47	Heterokontophyta	Mediophyceae	Thalassiosirales	Skeletonemataceae	Skeletonema	marinoi	yes	SW	Yes	No	Blue-Red	No	No	No	US or PEF	Mixing	20-25°C	No	MeOH >= 80%	314.136	fg GAE/cell	280	fg /cell					143	fg /cell	280	fg /cell	1.12191	2.19676
Smerilli et al., 2017	47	Heterokontophyta	Mediophyceae	Thalassiosirales	Skeletonemataceae	Skeletonema	marinoi	yes	SW	Yes	No	Blue-Red	No	No	No	US or PEF	Mixing	20-25°C	No	MeOH >= 80%	287.958	fg GAE/cell	230	fg /cell					126	fg /cell	230	fg /cell	1.25199	2.28538
Smerilli et al., 2017	47	Heterokontophyta	Mediophyceae	Thalassiosirales	Skeletonemataceae	Skeletonema	marinoi	yes	SW	Yes	No	Blue-Red	No	No	No	US or PEF	Mixing	20-25°C	No	MeOH >= 80%	335.079	fg GAE/cell	260	fg /cell					136	fg /cell	260	fg /cell	1.28876	2.46381
Smerilli et al., 2017	47	Heterokontophyta	Mediophyceae	Thalassiosirales	Skeletonemataceae	Skeletonema	marinoi	yes	SW	Yes	No	Blue	No	No	No	US or PEF	Mixing	20-25°C	No	MeOH >= 80%	418.848	fg GAE/cell	310	fg /cell					152	fg /cell	310	fg /cell	1.35112	2.75558
Smerilli et al., 2017	47	Heterokontophyta	Mediophyceae	Thalassiosirales	Skeletonemataceae	Skeletonema	marinoi	yes	SW	Yes	No	White	No	No	No	US or PEF	Mixing	20-25°C	No	MeOH >= 80%	287.958	fg GAE/cell	210	fg /cell					50	fg /cell	210	fg /cell	1.37123	5.75916
Smerilli et al., 2017	47	Heterokontophyta	Mediophyceae	Thalassiosirales	Skeletonemataceae	Skeletonema	marinoi	yes	SW	Yes	No	Blue	No	No	No	US or PEF	Mixing	20-25°C	No	MeOH >= 80%	397.906	fg GAE/cell	290	fg /cell					131	fg /cell	290	fg /cell	1.37209	3.03745
Smerilli et al., 2017	47	Heterokontophyta	Mediophyceae	Thalassiosirales	Skeletonemataceae	Skeletonema	marinoi	yes	SW	Yes	No	Red	No	No	No	US or PEF	Mixing	20-25°C	No	MeOH >= 80%	314.136	fg GAE/cell	220	fg /cell					110	fg /cell	220	fg /cell	1.42789	2.85578
Smerilli et al., 2017	47	Heterokontophyta	Mediophyceae	Thalassiosirales	Skeletonemataceae	Skeletonema	marinoi	yes	SW	Yes	No	Red	No	No	No	US or PEF	Mixing	20-25°C	No	MeOH >= 80%	314.136	fg GAE/cell	220	fg /cell					110	fg /cell	220	fg /cell	1.42789	2.85578
Smerilli et al., 2017	47	Heterokontophyta	Mediophyceae	Thalassiosirales	Skeletonemataceae	Skeletonema	marinoi	yes	SW	Yes	No	Blue-Red	No	No	No	US or PEF	Mixing	20-25°C	No	MeOH >= 80%	424.084	fg GAE/cell	290	fg /cell					162	fg /cell	290	fg /cell	1.46236	2.6178
Smerilli et al., 2017	47	Heterokontophyta	Mediophyceae	Thalassiosirales	Skeletonemataceae	Skeletonema	marinoi	yes	SW	Yes	No	Blue-Red	No	No	No	US or PEF	Mixing	20-25°C	No	MeOH >= 80%	366.492	fg GAE/cell	250	fg /cell					130	fg /cell	250	fg /cell	1.46597	2.81917
Smerilli et al., 2017	47	Heterokontophyta	Mediophyceae	Thalassiosirales	Skeletonemataceae	Skeletonema	marinoi	yes	SW	Yes	No	Blue	No	No	No	US or PEF	Mixing	20-25°C	No	MeOH >= 80%	439.791	fg GAE/cell	280	fg /cell					143	fg /cell	280	fg /cell	1.57068	3.07546
Smerilli et al., 2017	47	Heterokontophyta	Mediophyceae	Thalassiosirales	Skeletonemataceae	Skeletonema	marinoi	yes	SW	Yes	No	Blue-Red	No	No	No	US or PEF	Mixing	20-25°C	No	MeOH >= 80%	439.791	fg GAE/cell	270	fg /cell					128	fg /cell	270	fg /cell	1.62885	3.43586
Smerilli et al., 2017	47	Heterokontophyta	Mediophyceae	Thalassiosirales	Skeletonemataceae	Skeletonema	marinoi	yes	SW	Yes	No	Blue	No	No	No	US or PEF	Mixing	20-25°C	No	MeOH >= 80%	329.843	fg GAE/cell	201	fg /cell					79	fg /cell	201	fg /cell	1.64101	4.17523
Smerilli et al., 2017	47	Heterokontophyta	Mediophyceae	Thalassiosirales	Skeletonemataceae	Skeletonema	marinoi	yes	SW	Yes	No	Blue	No	No	No	US or PEF	Mixing	20-25°C	No	MeOH >= 80%	465.969	fg GAE/cell	280	fg /cell					57	fg /cell	280	fg /cell	1.66417	8.17489
Smerilli et al., 2017	47	Heterokontophyta	Mediophyceae	Thalassiosirales	Skeletonemataceae	Skeletonema	marinoi	yes	SW	Yes	No	Blue	No	No	No	US or PEF	Mixing	20-25°C	No	MeOH >= 80%	371.728	fg GAE/cell	190	fg /cell					80	fg /cell	190	fg /cell	1.95646	4.6466
Smerilli et al., 2017	47	Heterokontophyta	Mediophyceae	Thalassiosirales	Skeletonemataceae	Skeletonema	marinoi	yes	SW	Yes	No	Blue	No	No	No	US or PEF	Mixing	20-25°C	No	MeOH >= 80%	680.628	fg GAE/cell	330	fg /cell					155	fg /cell	330	fg /cell	2.06251	4.39115
Smerilli et al., 2017	47	Heterokontophyta	Mediophyceae	Thalassiosirales	Skeletonemataceae	Skeletonema	marinoi	yes	SW	Yes	No	Blue	No	No	No	US or PEF	Mixing	20-25°C	No	MeOH >= 80%	528.796	fg GAE/cell	190	fg /cell					69	fg /cell	190	fg /cell	2.78314	7.66371
Veas et al., 2020	48	Chlorophyta	Chlorodendrophyceae	Chlorodendrales	Chlorodendraceae	Tetraselmis	suecica	yes	SW	Yes	No	White	No	No	No	No	Mixing	<10°C	No	EtOH >= 90%	4.3	mg GAE/g DE	8.47	mg/g DE	5.02	mg/g DE			5.02	mg/g DE	13.49	mg/g DE	0.31875	0.85657
Veas et al., 2020	48	Chlorophyta	Chlorophyceae	Chlamydomonadales	Chlamydomonadaceae	Chlamydomonas	reinhardtii	yes	FW	Yes	No	White	No	No	No	No	Mixing	<10°C	No	EtOH >= 90%	3.55	mg GAE/g DE	8.88	mg/g DE	0	mg/g DE			0	mg/g DE	8.88	mg/g DE	0.39977
Veas et al., 2020	48	Chlorophyta	Chlorodendrophyceae	Chlorodendrales	Chlorodendraceae	Tetraselmis	suecica	yes	SW	Yes	No	White	No	No	No	No	Mixing	<10°C	No	MeOH >= 80%	6.74	mg GAE/g DE	11.74	mg/g DE	10.34	mg/g DE			2.21	mg/g DE	22.08	mg/g DE	0.30525	3.04977
Veas et al., 2020	48	Chlorophyta	Chlorophyceae	Sphaeropleales	Scenedesmaceae	Scenedesmus	obliquus	yes	FW	Yes	No	White	No	No	No	No	Mixing	<10°C	No	MeOH >= 80%	3.26	mg GAE/g DE	6.7	mg/g DE	1.93	mg/g DE			1.13	mg/g DE	8.63	mg/g DE	0.37775	2.88496
Al-Rashed et al., 2016	49	Chlorophyta	Chlorophyceae	Chlamydomonadales	Dunaliellaceae	Dunaliella	salina	no	SW	Yes	No	White	No	No	No	No	Mixing	20-25°C	No	MeOH >= 80%	3.22	mg GAE/g DW	41.2	mg/g DW	26.5	mg/g DW			12.8	mg/g DW	67.7	mg/g DW	0.04756	0.25156
Al-Rashed et al., 2016	49	Chlorophyta	Chlorophyceae	Chlamydomonadales	Dunaliellaceae	Dunaliella	salina	no	SW	Yes	No	White	No	No	No	No	Mixing	20-25°C	No	MeOH >= 80%	4.71	mg GAE/g DW	28.1	mg/g DW	16.1	mg/g DW			37.2	mg/g DW	44.2	mg/g DW	0.10656	0.12661
Al-Rashed et al., 2016	49	Chlorophyta	Chlorophyceae	Chlamydomonadales	Dunaliellaceae	Dunaliella	salina	no	SW	Yes	No	White	No	Yes	Yes	No	Mixing	20-25°C	No	MeOH >= 80%	5.87	mg GAE/g DW	39.5	mg/g DW	14.8	mg/g DW			22.6	mg/g DW	54.3	mg/g DW	0.1081	0.25973
Al-Rashed et al., 2016	49	Chlorophyta	Chlorophyceae	Chlamydomonadales	Dunaliellaceae	Dunaliella	salina	no	SW	Yes	No	White	No	Yes	Yes	No	Mixing	20-25°C	No	MeOH >= 80%	3.95	mg GAE/g DW	24.1	mg/g DW	9.5	mg/g DW			27.4	mg/g DW	33.6	mg/g DW	0.11756	0.14416
Andriopoulos et al., 2022b	50	Heterokontophyta	Eustigmatophyceae	Eustigmatales	Monodopsidaceae	Nannochloropsis	oculata	yes	SW	Yes	No	White	No	No	No	No	US assisted	20-25°C	No	EtOH >= 90%	87.08	mg GAE/L	354.58	mg/L					81.92	mg/L	354.58	mg/L	0.24559	1.06299
Andriopoulos et al., 2022b	50	Heterokontophyta	Eustigmatophyceae	Eustigmatales	Monodopsidaceae	Nannochloropsis	oculata	yes	SW	Yes	No	White	No	No	No	No	US assisted	20-25°C	No	EtOH >= 90%	52.57	mg GAE/L	205.06	mg/L					42.64	mg/L	205.06	mg/L	0.25636	1.23288
Andriopoulos et al., 2022b	50	Heterokontophyta	Eustigmatophyceae	Eustigmatales	Monodopsidaceae	Nannochloropsis	oculata	yes	SW	Yes	No	White	No	No	No	No	US assisted	20-25°C	No	EtOH >= 90%	41.5	mg GAE/L	156.25	mg/L					41.76	mg/L	156.25	mg/L	0.2656	0.99377
Andriopoulos et al., 2022b	50	Heterokontophyta	Eustigmatophyceae	Eustigmatales	Monodopsidaceae	Nannochloropsis	oculata	yes	SW	Yes	No	White	No	No	No	No	US assisted	20-25°C	No	EtOH >= 90%	43.51	mg GAE/L	160.29	mg/L					58.92	mg/L	160.29	mg/L	0.27145	0.73846
Andriopoulos et al., 2022b	50	Heterokontophyta	Eustigmatophyceae	Eustigmatales	Monodopsidaceae	Nannochloropsis	oculata	yes	SW	Yes	No	White	No	No	No	No	US assisted	20-25°C	No	EtOH >= 90%	51.38	mg GAE/L	174	mg/L					48.81	mg/L	174	mg/L	0.29529	1.05265
Andriopoulos et al., 2022b	50	Heterokontophyta	Eustigmatophyceae	Eustigmatales	Monodopsidaceae	Nannochloropsis	oculata	yes	SW	Yes	No	White	No	No	No	No	US assisted	20-25°C	No	EtOH >= 90%	30.75	mg GAE/L	69.33	mg/L					34.41	mg/L	69.33	mg/L	0.44353	0.89364
Georgiopoulou et al., 2021	51	Chlorophyta	Trebouxiophyceae	Chlorellales	Chlorellaceae	Chlorella	vulgaris	yes	FW	Yes	No	White	No	No	No	No	Mixing	50-60°C	No	EtOH >= 90%	1.34877	mg GAE/g DW	6.87221	mg/g DW					1.25294	mg/g DW	6.87221	mg/g DW	0.19626	1.07648
Georgiopoulou et al., 2021	51	Chlorophyta	Trebouxiophyceae	Chlorellales	Chlorellaceae	Chlorella	vulgaris	yes	FW	Yes	No	White	No	No	No	No	Mixing	50-60°C	No	EtOH >= 90%	1.48541	mg GAE/g DW	6.69169	mg/g DW					1.36985	mg/g DW	6.69169	mg/g DW	0.22198	1.08436
Georgiopoulou et al., 2021	51	Chlorophyta	Trebouxiophyceae	Chlorellales	Chlorellaceae	Chlorella	vulgaris	yes	FW	Yes	No	White	No	No	No	No	Mixing	25-30°C	No	EtOH >= 90%	1.53175	mg GAE/g DW	6.09675	mg/g DW					1.2265	mg/g DW	6.09675	mg/g DW	0.25124	1.24888
Georgiopoulou et al., 2021	51	Chlorophyta	Trebouxiophyceae	Chlorellales	Chlorellaceae	Chlorella	vulgaris	yes	FW	Yes	No	White	No	No	No	No	Mixing	50-60°C	No	EtOH >= 90%	1.95205	mg GAE/g DW	7.10338	mg/g DW					1.39826	mg/g DW	7.10338	mg/g DW	0.27481	1.39605
Georgiopoulou et al., 2021	51	Chlorophyta	Trebouxiophyceae	Chlorellales	Chlorellaceae	Chlorella	vulgaris	yes	FW	Yes	No	White	No	No	No	No	Mixing	35-45°C	No	EtOH >= 90%	1.7258	mg GAE/g DW	6.19275	mg/g DW					1.30223	mg/g DW	6.19275	mg/g DW	0.27868	1.32526
Georgiopoulou et al., 2021	51	Chlorophyta	Trebouxiophyceae	Chlorellales	Chlorellaceae	Chlorella	vulgaris	yes	FW	Yes	No	White	No	No	No	No	Mixing	35-45°C	No	EtOH >= 90%	1.89696	mg GAE/g DW	6.04063	mg/g DW					1.27897	mg/g DW	6.04063	mg/g DW	0.31403	1.4832
Georgiopoulou et al., 2021	51	Chlorophyta	Trebouxiophyceae	Chlorellales	Chlorellaceae	Chlorella	vulgaris	yes	FW	Yes	No	White	No	No	No	No	Mixing	35-45°C	No	EtOH >= 90%	1.59408	mg GAE/g DW	4.86916	mg/g DW					1.0496	mg/g DW	4.86916	mg/g DW	0.32738	1.51875
Georgiopoulou et al., 2021	51	Chlorophyta	Trebouxiophyceae	Chlorellales	Chlorellaceae	Chlorella	vulgaris	yes	FW	Yes	No	White	No	No	No	No	Mixing	25-30°C	No	EtOH >= 90%	1.89679	mg GAE/g DW	5.57756	mg/g DW					0.81291	mg/g DW	5.57756	mg/g DW	0.34008	2.33333
Georgiopoulou et al., 2021	51	Chlorophyta	Trebouxiophyceae	Chlorellales	Chlorellaceae	Chlorella	vulgaris	yes	FW	Yes	No	White	No	No	No	No	Mixing	35-45°C	No	EtOH >= 90%	2.06579	mg GAE/g DW	5.76651	mg/g DW					1.3026	mg/g DW	5.76651	mg/g DW	0.35824	1.5859
Georgiopoulou et al., 2021	51	Chlorophyta	Trebouxiophyceae	Chlorellales	Chlorellaceae	Chlorella	vulgaris	yes	FW	Yes	No	White	No	No	No	No	Mixing	50-60°C	No	EtOH >= 90%	2.85032	mg GAE/g DW	7.68324	mg/g DW					1.63262	mg/g DW	7.68324	mg/g DW	0.37098	1.74586
Georgiopoulou et al., 2021	51	Chlorophyta	Trebouxiophyceae	Chlorellales	Chlorellaceae	Chlorella	vulgaris	yes	FW	Yes	No	White	No	No	No	No	Mixing	35-45°C	No	EtOH >= 90%	2.5868	mg GAE/g DW	6.57226	mg/g DW					1.43969	mg/g DW	6.57226	mg/g DW	0.39359	1.79678
Georgiopoulou et al., 2021	51	Chlorophyta	Trebouxiophyceae	Chlorellales	Chlorellaceae	Chlorella	vulgaris	yes	FW	Yes	No	White	No	No	No	No	Mixing	35-45°C	No	EtOH >= 90%	2.36163	mg GAE/g DW	5.94407	mg/g DW					1.27589	mg/g DW	5.94407	mg/g DW	0.39731	1.85097
Georgiopoulou et al., 2021	51	Chlorophyta	Trebouxiophyceae	Chlorellales	Chlorellaceae	Chlorella	vulgaris	yes	FW	Yes	No	White	No	No	No	No	Mixing	50-60°C	No	EtOH >= 90%	2.10714	mg GAE/g DW	5.16258	mg/g DW					1.10664	mg/g DW	5.16258	mg/g DW	0.40816	1.90409
Georgiopoulou et al., 2021	51	Chlorophyta	Trebouxiophyceae	Chlorellales	Chlorellaceae	Chlorella	vulgaris	yes	FW	Yes	No	White	No	No	No	No	Mixing	35-45°C	No	EtOH >= 90%	2.59044	mg GAE/g DW	6.30761	mg/g DW					1.33437	mg/g DW	6.30761	mg/g DW	0.41069	1.94133
Georgiopoulou et al., 2021	51	Chlorophyta	Trebouxiophyceae	Chlorellales	Chlorellaceae	Chlorella	vulgaris	yes	FW	Yes	No	White	No	No	No	No	Mixing	35-45°C	No	EtOH >= 90%	2.94425	mg GAE/g DW	6.64814	mg/g DW					1.42496	mg/g DW	6.64814	mg/g DW	0.44287	2.0662
Georgiopoulou et al., 2021	51	Chlorophyta	Trebouxiophyceae	Chlorellales	Chlorellaceae	Chlorella	vulgaris	yes	FW	Yes	No	White	No	No	No	No	Mixing	25-30°C	No	EtOH >= 90%	3.3691	mg GAE/g DW	6.13052	mg/g DW					1.26918	mg/g DW	6.13052	mg/g DW	0.54956	2.65455
Georgiopoulou et al., 2021	51	Chlorophyta	Trebouxiophyceae	Chlorellales	Chlorellaceae	Chlorella	vulgaris	yes	FW	Yes	No	White	No	No	No	No	Mixing	25-30°C	No	EtOH >= 90%	4.07789	mg GAE/g DW	5.8149	mg/g DW					0.99152	mg/g DW	5.8149	mg/g DW	0.70128	4.11278
Georgiopoulou et al., 2021	51	Chlorophyta	Trebouxiophyceae	Chlorellales	Chlorellaceae	Chlorella	vulgaris	yes	FW	Yes	No	White	No	No	No	No	Mixing	25-30°C	No	EtOH >= 90%	2.68316	mg GAE/g DW	3.75831	mg/g DW					1.22894	mg/g DW	3.75831	mg/g DW	0.71393	2.18332
Georgiopoulou et al., 2023 a	45	Chlorophyta	Trebouxiophyceae	Chlorellales	Chlorellaceae	Chlorella	vulgaris	yes	FW	Yes	No	White	No	No	No	No	MW assisted	50-60°C	No	EtOH >= 90%	1.00806	mg GAE/g DW	8.11647	mg/g DW					2.2228	mg/g DW	8.11647	mg/g DW	0.1242	0.45351
Georgiopoulou et al., 2023 a	45	Chlorophyta	Trebouxiophyceae	Chlorellales	Chlorellaceae	Chlorella	vulgaris	yes	FW	Yes	No	White	No	No	No	No	MW assisted	50-60°C	No	EtOH >= 90%	0.81858	mg GAE/g DW	6.28476	mg/g DW					2.13813	mg/g DW	6.28476	mg/g DW	0.13025	0.38285
Georgiopoulou et al., 2023 a	45	Chlorophyta	Trebouxiophyceae	Chlorellales	Chlorellaceae	Chlorella	vulgaris	yes	FW	Yes	No	White	No	No	No	No	MW assisted	35-45°C	No	EtOH >= 90%	0.68641	mg GAE/g DW	5.14477	mg/g DW					1.75665	mg/g DW	5.14477	mg/g DW	0.13342	0.39075
Georgiopoulou et al., 2023 a	45	Chlorophyta	Trebouxiophyceae	Chlorellales	Chlorellaceae	Chlorella	vulgaris	yes	FW	Yes	No	White	No	No	No	No	MW assisted	35-45°C	No	EtOH >= 90%	0.85092	mg GAE/g DW	6.06262	mg/g DW					2.23288	mg/g DW	6.06262	mg/g DW	0.14035	0.38108
Georgiopoulou et al., 2023 a	45	Chlorophyta	Trebouxiophyceae	Chlorellales	Chlorellaceae	Chlorella	vulgaris	yes	FW	Yes	No	White	No	No	No	No	MW assisted	50-60°C	No	EtOH >= 90%	0.99539	mg GAE/g DW	7.05674	mg/g DW					2.73074	mg/g DW	7.05674	mg/g DW	0.14106	0.36451
Georgiopoulou et al., 2023 a	45	Chlorophyta	Trebouxiophyceae	Chlorellales	Chlorellaceae	Chlorella	vulgaris	yes	FW	Yes	No	White	No	No	No	No	MW assisted	50-60°C	No	EtOH >= 90%	0.85476	mg GAE/g DW	5.23006	mg/g DW					2.1609	mg/g DW	5.23006	mg/g DW	0.16343	0.39556
Georgiopoulou et al., 2023 a	45	Chlorophyta	Trebouxiophyceae	Chlorellales	Chlorellaceae	Chlorella	vulgaris	yes	FW	Yes	No	White	No	No	No	No	MW assisted	35-45°C	No	EtOH >= 90%	0.8326	mg GAE/g DW	5.04827	mg/g DW					1.81085	mg/g DW	5.04827	mg/g DW	0.16493	0.45978
Georgiopoulou et al., 2023 a	45	Chlorophyta	Trebouxiophyceae	Chlorellales	Chlorellaceae	Chlorella	vulgaris	yes	FW	Yes	No	White	No	No	No	No	MW assisted	50-60°C	No	EtOH >= 90%	0.74703	mg GAE/g DW	4.47647	mg/g DW					1.59245	mg/g DW	4.47647	mg/g DW	0.16688	0.46911
Georgiopoulou et al., 2023 a	45	Chlorophyta	Trebouxiophyceae	Chlorellales	Chlorellaceae	Chlorella	vulgaris	yes	FW	Yes	No	White	No	No	No	No	MW assisted	50-60°C	No	EtOH >= 90%	0.89284	mg GAE/g DW	4.7874	mg/g DW					1.75336	mg/g DW	4.7874	mg/g DW	0.1865	0.50922
Georgiopoulou et al., 2023 a	45	Chlorophyta	Trebouxiophyceae	Chlorellales	Chlorellaceae	Chlorella	vulgaris	yes	FW	Yes	No	White	No	No	No	No	MW assisted	35-45°C	No	EtOH >= 90%	1.03189	mg GAE/g DW	5.34931	mg/g DW					1.89691	mg/g DW	5.34931	mg/g DW	0.1929	0.54399
Georgiopoulou et al., 2023 a	45	Chlorophyta	Trebouxiophyceae	Chlorellales	Chlorellaceae	Chlorella	vulgaris	yes	FW	Yes	No	White	No	No	No	No	MW assisted	50-60°C	No	EtOH >= 90%	1.33041	mg GAE/g DW	6.0049	mg/g DW					2.27137	mg/g DW	6.0049	mg/g DW	0.22155	0.58573
Georgiopoulou et al., 2023 a	45	Chlorophyta	Trebouxiophyceae	Chlorellales	Chlorellaceae	Chlorella	vulgaris	yes	FW	Yes	No	White	No	No	No	No	MW assisted	50-60°C	No	EtOH >= 90%	1.61315	mg GAE/g DW	7.22312	mg/g DW					2.95293	mg/g DW	7.22312	mg/g DW	0.22333	0.54629
Georgiopoulou et al., 2023 a	45	Chlorophyta	Trebouxiophyceae	Chlorellales	Chlorellaceae	Chlorella	vulgaris	yes	FW	Yes	No	White	No	No	No	No	MW assisted	35-45°C	No	EtOH >= 90%	0.38374	mg GAE/g DW	1.68887	mg/g DW					0.61083	mg/g DW	1.68887	mg/g DW	0.22721	0.62822
Georgiopoulou et al., 2023 a	45	Chlorophyta	Trebouxiophyceae	Chlorellales	Chlorellaceae	Chlorella	vulgaris	yes	FW	Yes	No	White	No	No	No	No	MW assisted	50-60°C	No	EtOH >= 90%	1.47098	mg GAE/g DW	6.22307	mg/g DW					2.7132	mg/g DW	6.22307	mg/g DW	0.23638	0.54216
Georgiopoulou et al., 2023 a	45	Chlorophyta	Trebouxiophyceae	Chlorellales	Chlorellaceae	Chlorella	vulgaris	yes	FW	Yes	No	White	No	No	No	No	MW assisted	50-60°C	No	EtOH >= 90%	1.28787	mg GAE/g DW	5.38939	mg/g DW					2.21347	mg/g DW	5.38939	mg/g DW	0.23896	0.58183
Georgiopoulou et al., 2023 a	45	Chlorophyta	Trebouxiophyceae	Chlorellales	Chlorellaceae	Chlorella	vulgaris	yes	FW	Yes	No	White	No	No	No	No	MW assisted	50-60°C	No	EtOH >= 90%	1.56818	mg GAE/g DW	6.32544	mg/g DW					2.23427	mg/g DW	6.32544	mg/g DW	0.24792	0.70188
Georgiopoulou et al., 2023 a	45	Chlorophyta	Trebouxiophyceae	Chlorellales	Chlorellaceae	Chlorella	vulgaris	yes	FW	Yes	No	White	No	No	No	No	MW assisted	50-60°C	No	EtOH >= 90%	1.39042	mg GAE/g DW	5.58167	mg/g DW					2.29069	mg/g DW	5.58167	mg/g DW	0.2491	0.60699
Georgiopoulou et al., 2023 a	45	Chlorophyta	Trebouxiophyceae	Chlorellales	Chlorellaceae	Chlorella	vulgaris	yes	FW	Yes	No	White	No	No	No	No	MW assisted	50-60°C	No	EtOH >= 90%	1.24937	mg GAE/g DW	4.78513	mg/g DW					1.69065	mg/g DW	4.78513	mg/g DW	0.2611	0.73899
Georgiopoulou et al., 2023 a	45	Chlorophyta	Trebouxiophyceae	Chlorellales	Chlorellaceae	Chlorella	vulgaris	yes	FW	Yes	No	White	No	No	No	No	MW assisted	50-60°C	No	EtOH >= 90%	0.97338	mg GAE/g DW	3.6334	mg/g DW					1.2488	mg/g DW	3.6334	mg/g DW	0.2679	0.77945
Georgiopoulou et al., 2023 a	45	Chlorophyta	Trebouxiophyceae	Chlorellales	Chlorellaceae	Chlorella	vulgaris	yes	FW	Yes	No	White	No	No	No	No	MW assisted	35-45°C	No	EtOH >= 90%	1.52081	mg GAE/g DW	5.45934	mg/g DW					2.32012	mg/g DW	5.45934	mg/g DW	0.27857	0.65549
Georgiopoulou et al., 2023 a	45	Chlorophyta	Trebouxiophyceae	Chlorellales	Chlorellaceae	Chlorella	vulgaris	yes	FW	Yes	No	White	No	No	No	No	MW assisted	50-60°C	No	EtOH >= 90%	1.403	mg GAE/g DW	4.5567	mg/g DW					1.81475	mg/g DW	4.5567	mg/g DW	0.3079	0.77311
Georgiopoulou et al., 2023 a	45	Chlorophyta	Trebouxiophyceae	Chlorellales	Chlorellaceae	Chlorella	vulgaris	yes	FW	Yes	No	White	No	No	No	No	MW assisted	50-60°C	No	EtOH >= 90%	1.21157	mg GAE/g DW	3.87948	mg/g DW					1.30314	mg/g DW	3.87948	mg/g DW	0.3123	0.92973
Georgiopoulou et al., 2023 a	45	Chlorophyta	Trebouxiophyceae	Chlorellales	Chlorellaceae	Chlorella	vulgaris	yes	FW	Yes	No	White	No	No	No	No	MW assisted	50-60°C	No	EtOH >= 90%	1.25995	mg GAE/g DW	3.98687	mg/g DW					1.53826	mg/g DW	3.98687	mg/g DW	0.31602	0.81907
Georgiopoulou et al., 2023 a	45	Chlorophyta	Trebouxiophyceae	Chlorellales	Chlorellaceae	Chlorella	vulgaris	yes	FW	Yes	No	White	No	No	No	No	MW assisted	35-45°C	No	EtOH >= 90%	0.75599	mg GAE/g DW	2.23086	mg/g DW					0.85351	mg/g DW	2.23086	mg/g DW	0.33888	0.88574
Georgiopoulou et al., 2023 a	45	Chlorophyta	Trebouxiophyceae	Chlorellales	Chlorellaceae	Chlorella	vulgaris	yes	FW	Yes	No	White	No	No	No	No	MW assisted	50-60°C	No	EtOH >= 90%	1.69108	mg GAE/g DW	4.88961	mg/g DW					1.98773	mg/g DW	4.88961	mg/g DW	0.34585	0.85076
Georgiopoulou et al., 2023 a	45	Chlorophyta	Trebouxiophyceae	Chlorellales	Chlorellaceae	Chlorella	vulgaris	yes	FW	Yes	No	White	No	No	No	No	MW assisted	35-45°C	No	EtOH >= 90%	0.66856	mg GAE/g DW	1.62932	mg/g DW					0.55486	mg/g DW	1.62932	mg/g DW	0.41033	1.20492
Georgiopoulou et al., 2023 a	45	Chlorophyta	Trebouxiophyceae	Chlorellales	Chlorellaceae	Chlorella	vulgaris	yes	FW	Yes	No	White	No	No	No	No	MW assisted	35-45°C	No	EtOH >= 90%	0.41945	mg GAE/g DW	0.97283	mg/g DW					0.31037	mg/g DW	0.97283	mg/g DW	0.43116	1.35142
Georgiopoulou et al., 2023 b	52	Chlorophyta	Chlorophyceae	Sphaeropleales	Scenedesmaceae	Scenedesmus	obliquus	yes	FW	Yes	No	White	No	No	No	No	Mixing	35-45°C	No	EtOH >= 90%	1.40197	mg GAE/g DW	12.9058	mg/g DW					1.98234	mg/g DW	12.9058	mg/g DW	0.10863	0.70723
Georgiopoulou et al., 2023 b	52	Chlorophyta	Chlorophyceae	Sphaeropleales	Scenedesmaceae	Scenedesmus	obliquus	yes	FW	Yes	No	White	No	No	No	No	Mixing	35-45°C	No	EtOH >= 90%	1.41679	mg GAE/g DW	12.9079	mg/g DW					2.00755	mg/g DW	12.9079	mg/g DW	0.10976	0.70573
Georgiopoulou et al., 2023 b	52	Chlorophyta	Chlorophyceae	Sphaeropleales	Scenedesmaceae	Scenedesmus	obliquus	yes	FW	Yes	No	White	No	No	No	No	Mixing	35-45°C	No	EtOH >= 90%	1.73306	mg GAE/g DW	11.1017	mg/g DW					1.72643	mg/g DW	11.1017	mg/g DW	0.15611	1.00384
Georgiopoulou et al., 2023 b	52	Chlorophyta	Chlorophyceae	Sphaeropleales	Scenedesmaceae	Scenedesmus	obliquus	yes	FW	Yes	No	White	No	No	No	No	MW assisted	50-60°C	No	EtOH >= 90%	3.40053	mg GAE/g DW	18.7615	mg/g DW					4.45794	mg/g DW	18.7615	mg/g DW	0.18125	0.7628
Georgiopoulou et al., 2023 b	52	Chlorophyta	Chlorophyceae	Sphaeropleales	Scenedesmaceae	Scenedesmus	obliquus	yes	FW	Yes	No	White	No	No	No	No	MW assisted	50-60°C	No	EtOH >= 90%	3.66293	mg GAE/g DW	19.652	mg/g DW					5.20978	mg/g DW	19.652	mg/g DW	0.18639	0.70309
Georgiopoulou et al., 2023 b	52	Chlorophyta	Chlorophyceae	Sphaeropleales	Scenedesmaceae	Scenedesmus	obliquus	yes	FW	Yes	No	White	No	No	No	No	MW assisted	50-60°C	No	EtOH >= 90%	2.8119	mg GAE/g DW	14.9752	mg/g DW					4.11019	mg/g DW	14.9752	mg/g DW	0.18777	0.68413
Georgiopoulou et al., 2023 b	52	Chlorophyta	Chlorophyceae	Sphaeropleales	Scenedesmaceae	Scenedesmus	obliquus	yes	FW	Yes	No	White	No	No	No	No	MW assisted	50-60°C	No	EtOH >= 90%	1.46324	mg GAE/g DW	7.50021	mg/g DW					2.14476	mg/g DW	7.50021	mg/g DW	0.19509	0.68224
Georgiopoulou et al., 2023 b	52	Chlorophyta	Chlorophyceae	Sphaeropleales	Scenedesmaceae	Scenedesmus	obliquus	yes	FW	Yes	No	White	No	No	No	No	MW assisted	35-45°C	No	EtOH >= 90%	2.07085	mg GAE/g DW	10.5612	mg/g DW					2.83953	mg/g DW	10.5612	mg/g DW	0.19608	0.72929
Georgiopoulou et al., 2023 b	52	Chlorophyta	Chlorophyceae	Sphaeropleales	Scenedesmaceae	Scenedesmus	obliquus	yes	FW	Yes	No	White	No	No	No	No	Mixing	50-60°C	No	EtOH >= 90%	2.93102	mg GAE/g DW	14.484	mg/g DW					1.91582	mg/g DW	14.484	mg/g DW	0.20236	1.52991
Georgiopoulou et al., 2023 b	52	Chlorophyta	Chlorophyceae	Sphaeropleales	Scenedesmaceae	Scenedesmus	obliquus	yes	FW	Yes	No	White	No	No	No	No	Mixing	25-30°C	No	EtOH >= 90%	1.67426	mg GAE/g DW	7.98231	mg/g DW					1.30106	mg/g DW	7.98231	mg/g DW	0.20975	1.28684
Georgiopoulou et al., 2023 b	52	Chlorophyta	Chlorophyceae	Sphaeropleales	Scenedesmaceae	Scenedesmus	obliquus	yes	FW	Yes	No	White	No	No	No	No	Mixing	25-30°C	No	EtOH >= 90%	0.73597	mg GAE/g DW	3.33194	mg/g DW					0.69392	mg/g DW	3.33194	mg/g DW	0.22088	1.06059
Georgiopoulou et al., 2023 b	52	Chlorophyta	Chlorophyceae	Sphaeropleales	Scenedesmaceae	Scenedesmus	obliquus	yes	FW	Yes	No	White	No	No	No	No	MW assisted	50-60°C	No	EtOH >= 90%	4.06411	mg GAE/g DW	17.3318	mg/g DW					3.39791	mg/g DW	17.3318	mg/g DW	0.23449	1.19606
Georgiopoulou et al., 2023 b	52	Chlorophyta	Chlorophyceae	Sphaeropleales	Scenedesmaceae	Scenedesmus	obliquus	yes	FW	Yes	No	White	No	No	No	No	MW assisted	35-45°C	No	EtOH >= 90%	0.59716	mg GAE/g DW	2.51693	mg/g DW					0.80948	mg/g DW	2.51693	mg/g DW	0.23726	0.73771
Georgiopoulou et al., 2023 b	52	Chlorophyta	Chlorophyceae	Sphaeropleales	Scenedesmaceae	Scenedesmus	obliquus	yes	FW	Yes	No	White	No	No	No	No	MW assisted	35-45°C	No	EtOH >= 90%	2.02257	mg GAE/g DW	8.44401	mg/g DW					2.57588	mg/g DW	8.44401	mg/g DW	0.23953	0.7852
Georgiopoulou et al., 2023 b	52	Chlorophyta	Chlorophyceae	Sphaeropleales	Scenedesmaceae	Scenedesmus	obliquus	yes	FW	Yes	No	White	No	No	No	No	Mixing	25-30°C	No	EtOH >= 90%	2.42445	mg GAE/g DW	10.0676	mg/g DW					1.87696	mg/g DW	10.0676	mg/g DW	0.24082	1.29169
Georgiopoulou et al., 2023 b	52	Chlorophyta	Chlorophyceae	Sphaeropleales	Scenedesmaceae	Scenedesmus	obliquus	yes	FW	Yes	No	White	No	No	No	No	MW assisted	50-60°C	No	EtOH >= 90%	3.30921	mg GAE/g DW	13.6906	mg/g DW					3.82293	mg/g DW	13.6906	mg/g DW	0.24171	0.86562
Georgiopoulou et al., 2023 b	52	Chlorophyta	Chlorophyceae	Sphaeropleales	Scenedesmaceae	Scenedesmus	obliquus	yes	FW	Yes	No	White	No	No	No	No	MW assisted	50-60°C	No	EtOH >= 90%	4.02303	mg GAE/g DW	16.381	mg/g DW					4.33866	mg/g DW	16.381	mg/g DW	0.24559	0.92725
Georgiopoulou et al., 2023 b	52	Chlorophyta	Chlorophyceae	Sphaeropleales	Scenedesmaceae	Scenedesmus	obliquus	yes	FW	Yes	No	White	No	No	No	No	Mixing	50-60°C	No	EtOH >= 90%	4.17273	mg GAE/g DW	16.5166	mg/g DW					3.17205	mg/g DW	16.5166	mg/g DW	0.25264	1.31547
Georgiopoulou et al., 2023 b	52	Chlorophyta	Chlorophyceae	Sphaeropleales	Scenedesmaceae	Scenedesmus	obliquus	yes	FW	Yes	No	White	No	No	No	No	MW assisted	50-60°C	No	EtOH >= 90%	3.20294	mg GAE/g DW	12.6327	mg/g DW					3.5308	mg/g DW	12.6327	mg/g DW	0.25354	0.90714
Georgiopoulou et al., 2023 b	52	Chlorophyta	Chlorophyceae	Sphaeropleales	Scenedesmaceae	Scenedesmus	obliquus	yes	FW	Yes	No	White	No	No	No	No	Mixing	50-60°C	No	EtOH >= 90%	2.35867	mg GAE/g DW	8.9382	mg/g DW					2.10608	mg/g DW	8.9382	mg/g DW	0.26389	1.11993
Georgiopoulou et al., 2023 b	52	Chlorophyta	Chlorophyceae	Sphaeropleales	Scenedesmaceae	Scenedesmus	obliquus	yes	FW	Yes	No	White	No	No	No	No	MW assisted	50-60°C	No	EtOH >= 90%	3.85569	mg GAE/g DW	14.6057	mg/g DW					3.25542	mg/g DW	14.6057	mg/g DW	0.26399	1.18439
Georgiopoulou et al., 2023 b	52	Chlorophyta	Chlorophyceae	Sphaeropleales	Scenedesmaceae	Scenedesmus	obliquus	yes	FW	Yes	No	White	No	No	No	No	MW assisted	35-45°C	No	EtOH >= 90%	1.44467	mg GAE/g DW	5.45808	mg/g DW					2.65438	mg/g DW	5.45808	mg/g DW	0.26468	0.54426
Georgiopoulou et al., 2023 b	52	Chlorophyta	Chlorophyceae	Sphaeropleales	Scenedesmaceae	Scenedesmus	obliquus	yes	FW	Yes	No	White	No	No	No	No	MW assisted	50-60°C	No	EtOH >= 90%	2.76869	mg GAE/g DW	10.0987	mg/g DW					2.79809	mg/g DW	10.0987	mg/g DW	0.27416	0.98949
Georgiopoulou et al., 2023 b	52	Chlorophyta	Chlorophyceae	Sphaeropleales	Scenedesmaceae	Scenedesmus	obliquus	yes	FW	Yes	No	White	No	No	No	No	MW assisted	50-60°C	No	EtOH >= 90%	3.52222	mg GAE/g DW	12.7116	mg/g DW					3.57885	mg/g DW	12.7116	mg/g DW	0.27709	0.98418
Georgiopoulou et al., 2023 b	52	Chlorophyta	Chlorophyceae	Sphaeropleales	Scenedesmaceae	Scenedesmus	obliquus	yes	FW	Yes	No	White	No	No	No	No	Mixing	25-30°C	No	EtOH >= 90%	2.02014	mg GAE/g DW	7.07475	mg/g DW					1.59999	mg/g DW	7.07475	mg/g DW	0.28554	1.2626
Georgiopoulou et al., 2023 b	52	Chlorophyta	Chlorophyceae	Sphaeropleales	Scenedesmaceae	Scenedesmus	obliquus	yes	FW	Yes	No	White	No	No	No	No	MW assisted	35-45°C	No	EtOH >= 90%	1.80642	mg GAE/g DW	6.17154	mg/g DW					2.24903	mg/g DW	6.17154	mg/g DW	0.2927	0.8032
Georgiopoulou et al., 2023 b	52	Chlorophyta	Chlorophyceae	Sphaeropleales	Scenedesmaceae	Scenedesmus	obliquus	yes	FW	Yes	No	White	No	No	No	No	MW assisted	35-45°C	No	EtOH >= 90%	2.93684	mg GAE/g DW	9.58947	mg/g DW					3.21638	mg/g DW	9.58947	mg/g DW	0.30626	0.91309
Georgiopoulou et al., 2023 b	52	Chlorophyta	Chlorophyceae	Sphaeropleales	Scenedesmaceae	Scenedesmus	obliquus	yes	FW	Yes	No	White	No	No	No	No	Mixing	50-60°C	No	EtOH >= 90%	3.60652	mg GAE/g DW	11.7685	mg/g DW					2.54107	mg/g DW	11.7685	mg/g DW	0.30645	1.41929
Georgiopoulou et al., 2023 b	52	Chlorophyta	Chlorophyceae	Sphaeropleales	Scenedesmaceae	Scenedesmus	obliquus	yes	FW	Yes	No	White	No	No	No	No	MW assisted	35-45°C	No	EtOH >= 90%	2.47425	mg GAE/g DW	7.63885	mg/g DW					2.59515	mg/g DW	7.63885	mg/g DW	0.3239	0.95341
Georgiopoulou et al., 2023 b	52	Chlorophyta	Chlorophyceae	Sphaeropleales	Scenedesmaceae	Scenedesmus	obliquus	yes	FW	Yes	No	White	No	No	No	No	MW assisted	35-45°C	No	EtOH >= 90%	2.55979	mg GAE/g DW	7.08324	mg/g DW					3.59197	mg/g DW	7.08324	mg/g DW	0.36139	0.71264
Lomakool et al., 2023	53	Charophyta	Zygnematophyceae	Desmidiales	Desmidiaceae	Euastrum	sp.	yes	FW	Yes	No	White	No	No	No	No	Mixing	20-25°C	No	MeOH >= 80%	0.65867	mg GAE/g DW	4.23	mg/g DW					1.52	mg/g DW	4.23	mg/g DW	0.15571	0.43334
Lomakool et al., 2023	53	Charophyta	Zygnematophyceae	Desmidiales	Desmidiaceae	Euastrum	sp.	yes	FW	Yes	No	White	No	No	No	No	Mixing	20-25°C	No	MeOH >= 80%	0.65867	mg GAE/g DW	4.23	mg/g DW					1.52	mg/g DW	4.23	mg/g DW	0.15571	0.43334
Mishra et al., 2019	54	Haptophyta	Coccolithophyceae	Isochrysidales	Isochrysidaceae	Isochrysis	galbana	yes	SW	Yes	No	White	No	No	No	No	Mixing	<10°C	No	MeOH >= 80%	2.47059	mg GAE/g DW	7.71742	mg/g DW			6.36773	mg/g DW	5.36412	mg/g DW	14.0852	mg/g DW	0.1754	0.46058
Mishra et al., 2019	54	Haptophyta	Coccolithophyceae	Isochrysidales	Isochrysidaceae	Isochrysis	galbana	yes	SW	Yes	No	White	No	Yes	Yes	No	Mixing	<10°C	No	MeOH >= 80%	2.21569	mg GAE/g DW	6.18161	mg/g DW			4.3335	mg/g DW	6.75517	mg/g DW	10.5151	mg/g DW	0.21071	0.328
Mishra et al., 2019	54	Haptophyta	Coccolithophyceae	Isochrysidales	Isochrysidaceae	Isochrysis	galbana	yes	SW	Yes	No	White	No	Yes	Yes	No	Mixing	<10°C	No	MeOH >= 80%	2.96078	mg GAE/g DW	4.56617	mg/g DW			2.00466	mg/g DW	4.65527	mg/g DW	6.57084	mg/g DW	0.45059	0.63601
Mishra et al., 2019	54	Haptophyta	Coccolithophyceae	Isochrysidales	Isochrysidaceae	Isochrysis	galbana	yes	SW	Yes	No	White	No	No	No	No	Mixing	<10°C	No	MeOH >= 80%	3.31373	mg GAE/g DW	4.33214	mg/g DW			2.76973	mg/g DW	4.08357	mg/g DW	7.10186	mg/g DW	0.4666	0.81148
Mishra et al., 2019	54	Haptophyta	Coccolithophyceae	Isochrysidales	Isochrysidaceae	Isochrysis	galbana	yes	SW	Yes	No	White	No	No	No	No	Mixing	<10°C	No	MeOH >= 80%	3.78431	mg GAE/g DW	3.09768	mg/g DW			2.83757	mg/g DW	5.08398	mg/g DW	5.93525	mg/g DW	0.6376	0.74436
Mishra et al., 2019	54	Haptophyta	Coccolithophyceae	Isochrysidales	Isochrysidaceae	Isochrysis	galbana	yes	SW	Yes	No	White	No	Yes	Yes	No	Mixing	<10°C	No	MeOH >= 80%	1.88235	mg GAE/g DW	1.80889	mg/g DW			1.13893	mg/g DW	3.4168	mg/g DW	2.94783	mg/g DW	0.63856	0.55091
Mishra et al., 2019	54	Haptophyta	Coccolithophyceae	Isochrysidales	Isochrysidaceae	Isochrysis	galbana	yes	SW	Yes	No	White	No	Yes	Yes	No	Mixing	<10°C	No	MeOH >= 80%	2.7451	mg GAE/g DW	2.90726	mg/g DW			0.90509	mg/g DW	4.14147	mg/g DW	3.81235	mg/g DW	0.72005	0.66283
Mishra et al., 2019	54	Haptophyta	Coccolithophyceae	Isochrysidales	Isochrysidaceae	Isochrysis	galbana	yes	SW	Yes	No	White	No	Yes	Yes	No	Mixing	<10°C	No	MeOH >= 80%	3.39216	mg GAE/g DW	2.29967	mg/g DW			1.28354	mg/g DW	4.75978	mg/g DW	3.58321	mg/g DW	0.94668	0.71267
Mishra et al., 2019	54	Haptophyta	Coccolithophyceae	Isochrysidales	Isochrysidaceae	Isochrysis	galbana	yes	SW	Yes	No	White	No	Yes	Yes	No	Mixing	<10°C	No	MeOH >= 80%	3.68627	mg GAE/g DW	2.3718	mg/g DW			1.5059	mg/g DW	4.44242	mg/g DW	3.8777	mg/g DW	0.95063	0.82979
Andriopoulos et al., 2022a	40	Chlorophyta	Chlorophyceae	Chlamydomonadales	Dunaliellaceae	Dunaliella	salina	no	SW	Yes	No	White	No	No	No	No	Mixing	20-25°C	No	MeOH >= 80%	1.30382	mg GAE/g DW	8.8	mg/g DW	2.9	mg/g DW			2.4	mg/g DW	11.7	mg/g DW	0.11144	0.54326
Andriopoulos et al., 2022a	40	Haptophyta	Coccolithophyceae	Isochrysidales	Isochrysidaceae	Tisochrysis	lutea	yes	SW	Yes	No	White	No	No	No	No	Mixing	20-25°C	No	MeOH >= 80%	2.32251	mg GAE/g DW	19.5	mg/g DW	0	mg/g DW			9.2	mg/g DW	19.5	mg/g DW	0.1191	0.25245
Andriopoulos et al., 2022a	40	Haptophyta	Coccolithophyceae	Isochrysidales	Isochrysidaceae	Tisochrysis	lutea	yes	SW	Yes	No	White	No	No	No	No	Mixing	20-25°C	No	MeOH >= 80%	1.25152	mg GAE/g DW	9.5	mg/g DW	0	mg/g DW			7.7	mg/g DW	9.5	mg/g DW	0.13174	0.16253
Andriopoulos et al., 2022a	40	Haptophyta	Coccolithophyceae	Isochrysidales	Isochrysidaceae	Isochrysis	galbana	yes	SW	Yes	No	White	No	No	No	No	Mixing	20-25°C	No	MeOH >= 80%	1.78127	mg GAE/g DW	10.1	mg/g DW	0.8	mg/g DW			2.7	mg/g DW	10.9	mg/g DW	0.16342	0.65973
Andriopoulos et al., 2022a	40	Chlorophyta	Trebouxiophyceae	Chlorellales	Chlorellaceae	Chlorella	minutissima	yes	SW	Yes	No	White	No	No	No	No	Mixing	20-25°C	No	MeOH >= 80%	6.23256	mg GAE/g DW	28	mg/g DW	10.1	mg/g DW			10.7	mg/g DW	38.1	mg/g DW	0.16358	0.58248
Andriopoulos et al., 2022a	40	Heterokontophyta	Eustigmatophyceae	Eustigmatales	Monodopsidaceae	Nannochloropsis	oculata	yes	SW	Yes	No	White	No	No	No	No	Mixing	20-25°C	No	MeOH >= 80%	3.32427	mg GAE/g DW	18.6	mg/g DW	0	mg/g DW			6.4	mg/g DW	18.6	mg/g DW	0.17872	0.51942
Andriopoulos et al., 2022a	40	Heterokontophyta	Eustigmatophyceae	Eustigmatales	Monodopsidaceae	Nannochloropsis	oculata	yes	SW	Yes	No	White	No	No	No	No	Mixing	20-25°C	No	MeOH >= 80%	1.29536	mg GAE/g DW	7.1	mg/g DW	0	mg/g DW			3.5	mg/g DW	7.1	mg/g DW	0.18244	0.3701

## Sheet: Chromatographic_Data
Reference	Reference index	Phylum	Class	Order	Family	Genus	Species	WaterOrigin	Salinity	Cell wall	DefinedMedium	Organic Carbon	LI	Iron stress	Copper stress	Cell Washing	Pretreatment type	Extraction Method	Extraction Temperature	Pressurized Extracion	Extract drying	Post-treatment	Solven Type	Molecule Name	Molecular Class	Molecular Subclass	Pathway	Concentration	Units
Andriopoulos et al., 2022a	40	Haptophyta	Coccolithophyceae	Isochrysidales	Isochrysidaceae	Isochrysis	galbana	Natural Seawater	SW	Yes	Yes	No	>= 140 μmol ph m2/s	No	No	Yes	No	Mixing	20-25°C	No	Rotary evaporator	Yes	MeOH >= 80%	Caffeic acid	Phenolic acid	Hydroxycinnamic acid	Phenylpropanoid Pathway	0	μg GAE/g DW
Andriopoulos et al., 2022a	40	Haptophyta	Coccolithophyceae	Isochrysidales	Isochrysidaceae	Isochrysis	galbana	Natural Seawater	SW	Yes	Yes	No	>= 140 μmol ph m2/s	No	No	Yes	No	Mixing	20-25°C	No	Rotary evaporator	Yes	MeOH >= 80%	Catechin	Flavonoid	Flavan-3-ol	Flavonoid Biosynthesis	0	μg GAE/g DW
Andriopoulos et al., 2022a	40	Haptophyta	Coccolithophyceae	Isochrysidales	Isochrysidaceae	Isochrysis	galbana	Natural Seawater	SW	Yes	Yes	No	>= 140 μmol ph m2/s	No	No	Yes	No	Mixing	20-25°C	No	Rotary evaporator	Yes	MeOH >= 80%	Coumaric acid	Phenolic acid	Hydroxycinnamic acid	Phenylpropanoid Pathway	0	μg GAE/g DW
Andriopoulos et al., 2022a	40	Haptophyta	Coccolithophyceae	Isochrysidales	Isochrysidaceae	Isochrysis	galbana	Natural Seawater	SW	Yes	Yes	No	>= 140 μmol ph m2/s	No	No	Yes	No	Mixing	20-25°C	No	Rotary evaporator	Yes	MeOH >= 80%	Epicatechin	Flavonoid	Flavan-3-ol	Flavonoid Biosynthesis	0	μg GAE/g DW
Andriopoulos et al., 2022a	40	Haptophyta	Coccolithophyceae	Isochrysidales	Isochrysidaceae	Isochrysis	galbana	Natural Seawater	SW	Yes	Yes	No	>= 140 μmol ph m2/s	No	No	Yes	No	Mixing	20-25°C	No	Rotary evaporator	Yes	MeOH >= 80%	Epicatechin gallate	Flavonoid	Flavan-3-ol	Flavonoid Biosynthesis	0	μg GAE/g DW
Andriopoulos et al., 2022a	40	Haptophyta	Coccolithophyceae	Isochrysidales	Isochrysidaceae	Isochrysis	galbana	Natural Seawater	SW	Yes	Yes	No	>= 140 μmol ph m2/s	No	No	Yes	No	Mixing	20-25°C	No	Rotary evaporator	Yes	MeOH >= 80%	Epigallocatechin gallate	Flavonoid	Flavan-3-ol	Flavonoid Biosynthesis	0	μg GAE/g DW
Andriopoulos et al., 2022a	40	Haptophyta	Coccolithophyceae	Isochrysidales	Isochrysidaceae	Isochrysis	galbana	Natural Seawater	SW	Yes	Yes	No	>= 140 μmol ph m2/s	No	No	Yes	No	Mixing	20-25°C	No	Rotary evaporator	Yes	MeOH >= 80%	Gallic acid	Phenolic acid	Hydroxybenzoic acid	Shikimate Pathway	0	μg GAE/g DW
Andriopoulos et al., 2022a	40	Haptophyta	Coccolithophyceae	Isochrysidales	Isochrysidaceae	Isochrysis	galbana	Natural Seawater	SW	Yes	Yes	No	>= 140 μmol ph m2/s	No	No	Yes	No	Mixing	20-25°C	No	Rotary evaporator	Yes	MeOH >= 80%	Hydroxybenzaldehyde	Phenolic acid	Hydroxybenzaldehyde	Phenylpropanoid Pathway	0	μg GAE/g DW
Andriopoulos et al., 2022a	40	Haptophyta	Coccolithophyceae	Isochrysidales	Isochrysidaceae	Isochrysis	galbana	Natural Seawater	SW	Yes	Yes	No	>= 140 μmol ph m2/s	No	No	Yes	No	Mixing	20-25°C	No	Rotary evaporator	Yes	MeOH >= 80%	Hydroxybenzoic acid	Phenolic acid	Hydroxybenzoic acid	Phenylpropanoid Pathway	0	μg GAE/g DW
Andriopoulos et al., 2022a	40	Haptophyta	Coccolithophyceae	Isochrysidales	Isochrysidaceae	Isochrysis	galbana	Natural Seawater	SW	Yes	Yes	No	>= 140 μmol ph m2/s	No	No	Yes	No	Mixing	20-25°C	No	Rotary evaporator	Yes	MeOH >= 80%	Protocatechuic acid	Phenolic acid	Hydroxybenzoic acid	Shikimate Pathway	0	μg GAE/g DW
Andriopoulos et al., 2022a	40	Haptophyta	Coccolithophyceae	Isochrysidales	Isochrysidaceae	Isochrysis	galbana	Natural Seawater	SW	Yes	Yes	No	>= 140 μmol ph m2/s	No	No	Yes	No	Mixing	20-25°C	No	Rotary evaporator	Yes	MeOH >= 80%	Resveratrol	Stilbenoid	Stilbenoid	Stilbenoid Biosynthesis	0	μg GAE/g DW
Andriopoulos et al., 2022a	40	Haptophyta	Coccolithophyceae	Isochrysidales	Isochrysidaceae	Isochrysis	galbana	Natural Seawater	SW	Yes	Yes	No	>= 140 μmol ph m2/s	No	No	Yes	No	Mixing	20-25°C	No	Rotary evaporator	Yes	MeOH >= 80%	Salicylic acid	Phenolic acid	Hydroxybenzoic acid	Phenylpropanoid Pathway	0	μg GAE/g DW
Andriopoulos et al., 2022a	40	Haptophyta	Coccolithophyceae	Isochrysidales	Isochrysidaceae	Isochrysis	galbana	Natural Seawater	SW	Yes	Yes	No	>= 140 μmol ph m2/s	No	No	Yes	No	Mixing	20-25°C	No	Rotary evaporator	Yes	MeOH >= 80%	Vanillic acid	Phenolic acid	Hydroxybenzoic acid	Phenylpropanoid Pathway	0	μg GAE/g DW
Andriopoulos et al., 2022a	40	Haptophyta	Coccolithophyceae	Isochrysidales	Isochrysidaceae	Tisochrysis	lutea	Natural Seawater	SW	Yes	Yes	No	>= 140 μmol ph m2/s	No	No	Yes	No	Mixing	20-25°C	No	Rotary evaporator	Yes	MeOH >= 80%	Caffeic acid	Phenolic acid	Hydroxycinnamic acid	Phenylpropanoid Pathway	0	μg GAE/g DW
Andriopoulos et al., 2022a	40	Haptophyta	Coccolithophyceae	Isochrysidales	Isochrysidaceae	Tisochrysis	lutea	Natural Seawater	SW	Yes	Yes	No	>= 140 μmol ph m2/s	No	No	Yes	No	Mixing	20-25°C	No	Rotary evaporator	Yes	MeOH >= 80%	Catechin	Flavonoid	Flavan-3-ol	Flavonoid Biosynthesis	0	μg GAE/g DW
Andriopoulos et al., 2022a	40	Haptophyta	Coccolithophyceae	Isochrysidales	Isochrysidaceae	Tisochrysis	lutea	Natural Seawater	SW	Yes	Yes	No	>= 140 μmol ph m2/s	No	No	Yes	No	Mixing	20-25°C	No	Rotary evaporator	Yes	MeOH >= 80%	Coumaric acid	Phenolic acid	Hydroxycinnamic acid	Phenylpropanoid Pathway	0	μg GAE/g DW
Andriopoulos et al., 2022a	40	Haptophyta	Coccolithophyceae	Isochrysidales	Isochrysidaceae	Tisochrysis	lutea	Natural Seawater	SW	Yes	Yes	No	>= 140 μmol ph m2/s	No	No	Yes	No	Mixing	20-25°C	No	Rotary evaporator	Yes	MeOH >= 80%	Epicatechin	Flavonoid	Flavan-3-ol	Flavonoid Biosynthesis	0	μg GAE/g DW
Andriopoulos et al., 2022a	40	Haptophyta	Coccolithophyceae	Isochrysidales	Isochrysidaceae	Tisochrysis	lutea	Natural Seawater	SW	Yes	Yes	No	>= 140 μmol ph m2/s	No	No	Yes	No	Mixing	20-25°C	No	Rotary evaporator	Yes	MeOH >= 80%	Epicatechin gallate	Flavonoid	Flavan-3-ol	Flavonoid Biosynthesis	0	μg GAE/g DW
Andriopoulos et al., 2022a	40	Haptophyta	Coccolithophyceae	Isochrysidales	Isochrysidaceae	Tisochrysis	lutea	Natural Seawater	SW	Yes	Yes	No	>= 140 μmol ph m2/s	No	No	Yes	No	Mixing	20-25°C	No	Rotary evaporator	Yes	MeOH >= 80%	Epigallocatechin gallate	Flavonoid	Flavan-3-ol	Flavonoid Biosynthesis	0	μg GAE/g DW
Andriopoulos et al., 2022a	40	Haptophyta	Coccolithophyceae	Isochrysidales	Isochrysidaceae	Tisochrysis	lutea	Natural Seawater	SW	Yes	Yes	No	>= 140 μmol ph m2/s	No	No	Yes	No	Mixing	20-25°C	No	Rotary evaporator	Yes	MeOH >= 80%	Gallic acid	Phenolic acid	Hydroxybenzoic acid	Shikimate Pathway	0	μg GAE/g DW
Andriopoulos et al., 2022a	40	Haptophyta	Coccolithophyceae	Isochrysidales	Isochrysidaceae	Tisochrysis	lutea	Natural Seawater	SW	Yes	Yes	No	>= 140 μmol ph m2/s	No	No	Yes	No	Mixing	20-25°C	No	Rotary evaporator	Yes	MeOH >= 80%	Hydroxybenzaldehyde	Phenolic acid	Hydroxybenzaldehyde	Phenylpropanoid Pathway	0	μg GAE/g DW
Andriopoulos et al., 2022a	40	Haptophyta	Coccolithophyceae	Isochrysidales	Isochrysidaceae	Tisochrysis	lutea	Natural Seawater	SW	Yes	Yes	No	>= 140 μmol ph m2/s	No	No	Yes	No	Mixing	20-25°C	No	Rotary evaporator	Yes	MeOH >= 80%	Hydroxybenzoic acid	Phenolic acid	Hydroxybenzoic acid	Phenylpropanoid Pathway	0	μg GAE/g DW
Andriopoulos et al., 2022a	40	Haptophyta	Coccolithophyceae	Isochrysidales	Isochrysidaceae	Tisochrysis	lutea	Natural Seawater	SW	Yes	Yes	No	>= 140 μmol ph m2/s	No	No	Yes	No	Mixing	20-25°C	No	Rotary evaporator	Yes	MeOH >= 80%	Protocatechuic acid	Phenolic acid	Hydroxybenzoic acid	Shikimate Pathway	0	μg GAE/g DW
Andriopoulos et al., 2022a	40	Haptophyta	Coccolithophyceae	Isochrysidales	Isochrysidaceae	Tisochrysis	lutea	Natural Seawater	SW	Yes	Yes	No	>= 140 μmol ph m2/s	No	No	Yes	No	Mixing	20-25°C	No	Rotary evaporator	Yes	MeOH >= 80%	Resveratrol	Stilbenoid	Stilbenoid	Stilbenoid Biosynthesis	0	μg GAE/g DW
Andriopoulos et al., 2022a	40	Haptophyta	Coccolithophyceae	Isochrysidales	Isochrysidaceae	Tisochrysis	lutea	Natural Seawater	SW	Yes	Yes	No	>= 140 μmol ph m2/s	No	No	Yes	No	Mixing	20-25°C	No	Rotary evaporator	Yes	MeOH >= 80%	Salicylic acid	Phenolic acid	Hydroxybenzoic acid	Phenylpropanoid Pathway	0	μg GAE/g DW
Andriopoulos et al., 2022a	40	Haptophyta	Coccolithophyceae	Isochrysidales	Isochrysidaceae	Tisochrysis	lutea	Natural Seawater	SW	Yes	Yes	No	>= 140 μmol ph m2/s	No	No	Yes	No	Mixing	20-25°C	No	Rotary evaporator	Yes	MeOH >= 80%	Vanillic acid	Phenolic acid	Hydroxybenzoic acid	Phenylpropanoid Pathway	0	μg GAE/g DW
Andriopoulos et al., 2022a	40	Chlorophyta	Trebouxiophyceae	Chlorellales	Chlorellaceae	Chlorella	minutissima	Natural Seawater	SW	Yes	Yes	No	>= 140 μmol ph m2/s	No	No	Yes	No	Mixing	20-25°C	No	Rotary evaporator	Yes	MeOH >= 80%	Caffeic acid	Phenolic acid	Hydroxycinnamic acid	Phenylpropanoid Pathway	0	μg GAE/g DW
Andriopoulos et al., 2022a	40	Chlorophyta	Trebouxiophyceae	Chlorellales	Chlorellaceae	Chlorella	minutissima	Natural Seawater	SW	Yes	Yes	No	>= 140 μmol ph m2/s	No	No	Yes	No	Mixing	20-25°C	No	Rotary evaporator	Yes	MeOH >= 80%	Catechin	Flavonoid	Flavan-3-ol	Flavonoid Biosynthesis	0	μg GAE/g DW
Andriopoulos et al., 2022a	40	Chlorophyta	Trebouxiophyceae	Chlorellales	Chlorellaceae	Chlorella	minutissima	Natural Seawater	SW	Yes	Yes	No	>= 140 μmol ph m2/s	No	No	Yes	No	Mixing	20-25°C	No	Rotary evaporator	Yes	MeOH >= 80%	Coumaric acid	Phenolic acid	Hydroxycinnamic acid	Phenylpropanoid Pathway	0	μg GAE/g DW
Andriopoulos et al., 2022a	40	Chlorophyta	Trebouxiophyceae	Chlorellales	Chlorellaceae	Chlorella	minutissima	Natural Seawater	SW	Yes	Yes	No	>= 140 μmol ph m2/s	No	No	Yes	No	Mixing	20-25°C	No	Rotary evaporator	Yes	MeOH >= 80%	Epicatechin	Flavonoid	Flavan-3-ol	Flavonoid Biosynthesis	0	μg GAE/g DW
Andriopoulos et al., 2022a	40	Chlorophyta	Trebouxiophyceae	Chlorellales	Chlorellaceae	Chlorella	minutissima	Natural Seawater	SW	Yes	Yes	No	>= 140 μmol ph m2/s	No	No	Yes	No	Mixing	20-25°C	No	Rotary evaporator	Yes	MeOH >= 80%	Epicatechin gallate	Flavonoid	Flavan-3-ol	Flavonoid Biosynthesis	0	μg GAE/g DW
Andriopoulos et al., 2022a	40	Chlorophyta	Trebouxiophyceae	Chlorellales	Chlorellaceae	Chlorella	minutissima	Natural Seawater	SW	Yes	Yes	No	>= 140 μmol ph m2/s	No	No	Yes	No	Mixing	20-25°C	No	Rotary evaporator	Yes	MeOH >= 80%	Epigallocatechin gallate	Flavonoid	Flavan-3-ol	Flavonoid Biosynthesis	0	μg GAE/g DW
Andriopoulos et al., 2022a	40	Chlorophyta	Trebouxiophyceae	Chlorellales	Chlorellaceae	Chlorella	minutissima	Natural Seawater	SW	Yes	Yes	No	>= 140 μmol ph m2/s	No	No	Yes	No	Mixing	20-25°C	No	Rotary evaporator	Yes	MeOH >= 80%	Gallic acid	Phenolic acid	Hydroxybenzoic acid	Shikimate Pathway	0	μg GAE/g DW
Andriopoulos et al., 2022a	40	Chlorophyta	Trebouxiophyceae	Chlorellales	Chlorellaceae	Chlorella	minutissima	Natural Seawater	SW	Yes	Yes	No	>= 140 μmol ph m2/s	No	No	Yes	No	Mixing	20-25°C	No	Rotary evaporator	Yes	MeOH >= 80%	Hydroxybenzaldehyde	Phenolic acid	Hydroxybenzaldehyde	Phenylpropanoid Pathway	0	μg GAE/g DW
Andriopoulos et al., 2022a	40	Chlorophyta	Trebouxiophyceae	Chlorellales	Chlorellaceae	Chlorella	minutissima	Natural Seawater	SW	Yes	Yes	No	>= 140 μmol ph m2/s	No	No	Yes	No	Mixing	20-25°C	No	Rotary evaporator	Yes	MeOH >= 80%	Hydroxybenzoic acid	Phenolic acid	Hydroxybenzoic acid	Phenylpropanoid Pathway	0	μg GAE/g DW
Andriopoulos et al., 2022a	40	Chlorophyta	Trebouxiophyceae	Chlorellales	Chlorellaceae	Chlorella	minutissima	Natural Seawater	SW	Yes	Yes	No	>= 140 μmol ph m2/s	No	No	Yes	No	Mixing	20-25°C	No	Rotary evaporator	Yes	MeOH >= 80%	Protocatechuic acid	Phenolic acid	Hydroxybenzoic acid	Shikimate Pathway	0	μg GAE/g DW
Andriopoulos et al., 2022a	40	Chlorophyta	Trebouxiophyceae	Chlorellales	Chlorellaceae	Chlorella	minutissima	Natural Seawater	SW	Yes	Yes	No	>= 140 μmol ph m2/s	No	No	Yes	No	Mixing	20-25°C	No	Rotary evaporator	Yes	MeOH >= 80%	Resveratrol	Stilbenoid	Stilbenoid	Stilbenoid Biosynthesis	0	μg GAE/g DW
Andriopoulos et al., 2022a	40	Chlorophyta	Trebouxiophyceae	Chlorellales	Chlorellaceae	Chlorella	minutissima	Natural Seawater	SW	Yes	Yes	No	>= 140 μmol ph m2/s	No	No	Yes	No	Mixing	20-25°C	No	Rotary evaporator	Yes	MeOH >= 80%	Salicylic acid	Phenolic acid	Hydroxybenzoic acid	Phenylpropanoid Pathway	0	μg GAE/g DW
Andriopoulos et al., 2022a	40	Chlorophyta	Trebouxiophyceae	Chlorellales	Chlorellaceae	Chlorella	minutissima	Natural Seawater	SW	Yes	Yes	No	>= 140 μmol ph m2/s	No	No	Yes	No	Mixing	20-25°C	No	Rotary evaporator	Yes	MeOH >= 80%	Vanillic acid	Phenolic acid	Hydroxybenzoic acid	Phenylpropanoid Pathway	0	μg GAE/g DW
Andriopoulos et al., 2022a	40	Heterokontophyta	Eustigmatophyceae	Eustigmatales	Monodopsidaceae	Nannochloropsis	oculata	Natural Seawater	SW	Yes	Yes	No	>= 140 μmol ph m2/s	No	No	Yes	No	Mixing	20-25°C	No	Rotary evaporator	Yes	MeOH >= 80%	Caffeic acid	Phenolic acid	Hydroxycinnamic acid	Phenylpropanoid Pathway	0	μg GAE/g DW
Andriopoulos et al., 2022a	40	Heterokontophyta	Eustigmatophyceae	Eustigmatales	Monodopsidaceae	Nannochloropsis	oculata	Natural Seawater	SW	Yes	Yes	No	>= 140 μmol ph m2/s	No	No	Yes	No	Mixing	20-25°C	No	Rotary evaporator	Yes	MeOH >= 80%	Catechin	Flavonoid	Flavan-3-ol	Flavonoid Biosynthesis	0	μg GAE/g DW
Andriopoulos et al., 2022a	40	Heterokontophyta	Eustigmatophyceae	Eustigmatales	Monodopsidaceae	Nannochloropsis	oculata	Natural Seawater	SW	Yes	Yes	No	>= 140 μmol ph m2/s	No	No	Yes	No	Mixing	20-25°C	No	Rotary evaporator	Yes	MeOH >= 80%	Coumaric acid	Phenolic acid	Hydroxycinnamic acid	Phenylpropanoid Pathway	0	μg GAE/g DW
Andriopoulos et al., 2022a	40	Heterokontophyta	Eustigmatophyceae	Eustigmatales	Monodopsidaceae	Nannochloropsis	oculata	Natural Seawater	SW	Yes	Yes	No	>= 140 μmol ph m2/s	No	No	Yes	No	Mixing	20-25°C	No	Rotary evaporator	Yes	MeOH >= 80%	Epicatechin	Flavonoid	Flavan-3-ol	Flavonoid Biosynthesis	0	μg GAE/g DW
Andriopoulos et al., 2022a	40	Heterokontophyta	Eustigmatophyceae	Eustigmatales	Monodopsidaceae	Nannochloropsis	oculata	Natural Seawater	SW	Yes	Yes	No	>= 140 μmol ph m2/s	No	No	Yes	No	Mixing	20-25°C	No	Rotary evaporator	Yes	MeOH >= 80%	Epicatechin gallate	Flavonoid	Flavan-3-ol	Flavonoid Biosynthesis	0	μg GAE/g DW
Andriopoulos et al., 2022a	40	Heterokontophyta	Eustigmatophyceae	Eustigmatales	Monodopsidaceae	Nannochloropsis	oculata	Natural Seawater	SW	Yes	Yes	No	>= 140 μmol ph m2/s	No	No	Yes	No	Mixing	20-25°C	No	Rotary evaporator	Yes	MeOH >= 80%	Epigallocatechin gallate	Flavonoid	Flavan-3-ol	Flavonoid Biosynthesis	0	μg GAE/g DW
Andriopoulos et al., 2022a	40	Heterokontophyta	Eustigmatophyceae	Eustigmatales	Monodopsidaceae	Nannochloropsis	oculata	Natural Seawater	SW	Yes	Yes	No	>= 140 μmol ph m2/s	No	No	Yes	No	Mixing	20-25°C	No	Rotary evaporator	Yes	MeOH >= 80%	Gallic acid	Phenolic acid	Hydroxybenzoic acid	Shikimate Pathway	0	μg GAE/g DW
Andriopoulos et al., 2022a	40	Heterokontophyta	Eustigmatophyceae	Eustigmatales	Monodopsidaceae	Nannochloropsis	oculata	Natural Seawater	SW	Yes	Yes	No	>= 140 μmol ph m2/s	No	No	Yes	No	Mixing	20-25°C	No	Rotary evaporator	Yes	MeOH >= 80%	Hydroxybenzaldehyde	Phenolic acid	Hydroxybenzaldehyde	Phenylpropanoid Pathway	0	μg GAE/g DW
Andriopoulos et al., 2022a	40	Heterokontophyta	Eustigmatophyceae	Eustigmatales	Monodopsidaceae	Nannochloropsis	oculata	Natural Seawater	SW	Yes	Yes	No	>= 140 μmol ph m2/s	No	No	Yes	No	Mixing	20-25°C	No	Rotary evaporator	Yes	MeOH >= 80%	Hydroxybenzoic acid	Phenolic acid	Hydroxybenzoic acid	Phenylpropanoid Pathway	0	μg GAE/g DW
Andriopoulos et al., 2022a	40	Heterokontophyta	Eustigmatophyceae	Eustigmatales	Monodopsidaceae	Nannochloropsis	oculata	Natural Seawater	SW	Yes	Yes	No	>= 140 μmol ph m2/s	No	No	Yes	No	Mixing	20-25°C	No	Rotary evaporator	Yes	MeOH >= 80%	Protocatechuic acid	Phenolic acid	Hydroxybenzoic acid	Shikimate Pathway	0	μg GAE/g DW
Andriopoulos et al., 2022a	40	Heterokontophyta	Eustigmatophyceae	Eustigmatales	Monodopsidaceae	Nannochloropsis	oculata	Natural Seawater	SW	Yes	Yes	No	>= 140 μmol ph m2/s	No	No	Yes	No	Mixing	20-25°C	No	Rotary evaporator	Yes	MeOH >= 80%	Resveratrol	Stilbenoid	Stilbenoid	Stilbenoid Biosynthesis	0	μg GAE/g DW
Andriopoulos et al., 2022a	40	Heterokontophyta	Eustigmatophyceae	Eustigmatales	Monodopsidaceae	Nannochloropsis	oculata	Natural Seawater	SW	Yes	Yes	No	>= 140 μmol ph m2/s	No	No	Yes	No	Mixing	20-25°C	No	Rotary evaporator	Yes	MeOH >= 80%	Salicylic acid	Phenolic acid	Hydroxybenzoic acid	Phenylpropanoid Pathway	0	μg GAE/g DW
Andriopoulos et al., 2022a	40	Heterokontophyta	Eustigmatophyceae	Eustigmatales	Monodopsidaceae	Nannochloropsis	oculata	Natural Seawater	SW	Yes	Yes	No	>= 140 μmol ph m2/s	No	No	Yes	No	Mixing	20-25°C	No	Rotary evaporator	Yes	MeOH >= 80%	Vanillic acid	Phenolic acid	Hydroxybenzoic acid	Phenylpropanoid Pathway	0	μg GAE/g DW
Andriopoulos et al., 2022a	40	Chlorophyta	Chlorophyceae	Chlamydomonadales	Dunaliellaceae	Dunaliella	salina	Natural Seawater	SW	No	Yes	No	>= 140 μmol ph m2/s	No	No	Yes	No	Mixing	20-25°C	No	Rotary evaporator	Yes	MeOH >= 80%	Caffeic acid	Phenolic acid	Hydroxycinnamic acid	Phenylpropanoid Pathway	0	μg GAE/g DW
Andriopoulos et al., 2022a	40	Chlorophyta	Chlorophyceae	Chlamydomonadales	Dunaliellaceae	Dunaliella	salina	Natural Seawater	SW	No	Yes	No	>= 140 μmol ph m2/s	No	No	Yes	No	Mixing	20-25°C	No	Rotary evaporator	Yes	MeOH >= 80%	Catechin	Flavonoid	Flavan-3-ol	Flavonoid Biosynthesis	0	μg GAE/g DW
Andriopoulos et al., 2022a	40	Chlorophyta	Chlorophyceae	Chlamydomonadales	Dunaliellaceae	Dunaliella	salina	Natural Seawater	SW	No	Yes	No	>= 140 μmol ph m2/s	No	No	Yes	No	Mixing	20-25°C	No	Rotary evaporator	Yes	MeOH >= 80%	Coumaric acid	Phenolic acid	Hydroxycinnamic acid	Phenylpropanoid Pathway	0	μg GAE/g DW
Andriopoulos et al., 2022a	40	Chlorophyta	Chlorophyceae	Chlamydomonadales	Dunaliellaceae	Dunaliella	salina	Natural Seawater	SW	No	Yes	No	>= 140 μmol ph m2/s	No	No	Yes	No	Mixing	20-25°C	No	Rotary evaporator	Yes	MeOH >= 80%	Epicatechin	Flavonoid	Flavan-3-ol	Flavonoid Biosynthesis	0	μg GAE/g DW
Andriopoulos et al., 2022a	40	Chlorophyta	Chlorophyceae	Chlamydomonadales	Dunaliellaceae	Dunaliella	salina	Natural Seawater	SW	No	Yes	No	>= 140 μmol ph m2/s	No	No	Yes	No	Mixing	20-25°C	No	Rotary evaporator	Yes	MeOH >= 80%	Epicatechin gallate	Flavonoid	Flavan-3-ol	Flavonoid Biosynthesis	0	μg GAE/g DW
Andriopoulos et al., 2022a	40	Chlorophyta	Chlorophyceae	Chlamydomonadales	Dunaliellaceae	Dunaliella	salina	Natural Seawater	SW	No	Yes	No	>= 140 μmol ph m2/s	No	No	Yes	No	Mixing	20-25°C	No	Rotary evaporator	Yes	MeOH >= 80%	Epigallocatechin gallate	Flavonoid	Flavan-3-ol	Flavonoid Biosynthesis	0	μg GAE/g DW
Andriopoulos et al., 2022a	40	Chlorophyta	Chlorophyceae	Chlamydomonadales	Dunaliellaceae	Dunaliella	salina	Natural Seawater	SW	No	Yes	No	>= 140 μmol ph m2/s	No	No	Yes	No	Mixing	20-25°C	No	Rotary evaporator	Yes	MeOH >= 80%	Gallic acid	Phenolic acid	Hydroxybenzoic acid	Shikimate Pathway	0	μg GAE/g DW
Andriopoulos et al., 2022a	40	Chlorophyta	Chlorophyceae	Chlamydomonadales	Dunaliellaceae	Dunaliella	salina	Natural Seawater	SW	No	Yes	No	>= 140 μmol ph m2/s	No	No	Yes	No	Mixing	20-25°C	No	Rotary evaporator	Yes	MeOH >= 80%	Hydroxybenzaldehyde	Phenolic acid	Hydroxybenzaldehyde	Phenylpropanoid Pathway	0	μg GAE/g DW
Andriopoulos et al., 2022a	40	Chlorophyta	Chlorophyceae	Chlamydomonadales	Dunaliellaceae	Dunaliella	salina	Natural Seawater	SW	No	Yes	No	>= 140 μmol ph m2/s	No	No	Yes	No	Mixing	20-25°C	No	Rotary evaporator	Yes	MeOH >= 80%	Hydroxybenzoic acid	Phenolic acid	Hydroxybenzoic acid	Phenylpropanoid Pathway	0	μg GAE/g DW
Andriopoulos et al., 2022a	40	Chlorophyta	Chlorophyceae	Chlamydomonadales	Dunaliellaceae	Dunaliella	salina	Natural Seawater	SW	No	Yes	No	>= 140 μmol ph m2/s	No	No	Yes	No	Mixing	20-25°C	No	Rotary evaporator	Yes	MeOH >= 80%	Protocatechuic acid	Phenolic acid	Hydroxybenzoic acid	Shikimate Pathway	0	μg GAE/g DW
Andriopoulos et al., 2022a	40	Chlorophyta	Chlorophyceae	Chlamydomonadales	Dunaliellaceae	Dunaliella	salina	Natural Seawater	SW	No	Yes	No	>= 140 μmol ph m2/s	No	No	Yes	No	Mixing	20-25°C	No	Rotary evaporator	Yes	MeOH >= 80%	Resveratrol	Stilbenoid	Stilbenoid	Stilbenoid Biosynthesis	0	μg GAE/g DW
Andriopoulos et al., 2022a	40	Chlorophyta	Chlorophyceae	Chlamydomonadales	Dunaliellaceae	Dunaliella	salina	Natural Seawater	SW	No	Yes	No	>= 140 μmol ph m2/s	No	No	Yes	No	Mixing	20-25°C	No	Rotary evaporator	Yes	MeOH >= 80%	Salicylic acid	Phenolic acid	Hydroxybenzoic acid	Phenylpropanoid Pathway	0	μg GAE/g DW
Andriopoulos et al., 2022a	40	Chlorophyta	Chlorophyceae	Chlamydomonadales	Dunaliellaceae	Dunaliella	salina	Natural Seawater	SW	No	Yes	No	>= 140 μmol ph m2/s	No	No	Yes	No	Mixing	20-25°C	No	Rotary evaporator	Yes	MeOH >= 80%	Vanillic acid	Phenolic acid	Hydroxybenzoic acid	Phenylpropanoid Pathway	0	μg GAE/g DW
Bernard and Guéguen, 2022	69	Euglenozoa	Euglenophyceae	Euglenales	Euglenaceae	Euglena	gracilis	DI	FW	No	Yes	Yes	>= 140 μmol ph m2/s	No	No	Yes	No	MW or US assisted	20-25°C	No	rotary evaporator	Yes	EtOH >= 90%	Caffeic acid	Phenolic acid	Hydroxycinnamic acid	Phenylpropanoid Pathway	0	μg GAE/g DW
Bernard and Guéguen, 2022	69	Euglenozoa	Euglenophyceae	Euglenales	Euglenaceae	Euglena	gracilis	DI	FW	No	Yes	Yes	>= 140 μmol ph m2/s	No	No	Yes	No	MW or US assisted	20-25°C	No	rotary evaporator	Yes	EtOH >= 90%	Catechin	Flavonoid	Flavan-3-ol	Flavonoid Biosynthesis	0	μg GAE/g DW
Bernard and Guéguen, 2022	69	Euglenozoa	Euglenophyceae	Euglenales	Euglenaceae	Euglena	gracilis	DI	FW	No	Yes	Yes	>= 140 μmol ph m2/s	No	No	Yes	No	MW or US assisted	20-25°C	No	rotary evaporator	Yes	EtOH >= 90%	Chlorogenic acid	Phenolic acid	Caffeoylquinic acid	Phenylpropanoid Pathway	0	μg GAE/g DW
Bernard and Guéguen, 2022	69	Euglenozoa	Euglenophyceae	Euglenales	Euglenaceae	Euglena	gracilis	DI	FW	No	Yes	Yes	>= 140 μmol ph m2/s	No	No	Yes	No	MW or US assisted	20-25°C	No	rotary evaporator	Yes	EtOH >= 90%	Coumaric acid	Phenolic acid	Hydroxycinnamic acid	Phenylpropanoid Pathway	0	μg GAE/g DW
Bernard and Guéguen, 2022	69	Euglenozoa	Euglenophyceae	Euglenales	Euglenaceae	Euglena	gracilis	DI	FW	No	Yes	Yes	>= 140 μmol ph m2/s	No	No	Yes	No	MW or US assisted	20-25°C	No	rotary evaporator	Yes	EtOH >= 90%	Ferulic acid	Phenolic acid	Hydroxycinnamic acid	Phenylpropanoid Pathway	0	μg GAE/g DW
Bernard and Guéguen, 2022	69	Euglenozoa	Euglenophyceae	Euglenales	Euglenaceae	Euglena	gracilis	DI	FW	No	Yes	Yes	>= 140 μmol ph m2/s	No	No	Yes	No	MW or US assisted	20-25°C	No	rotary evaporator	Yes	EtOH >= 90%	Gallic acid	Phenolic acid	Hydroxybenzoic acid	Shikimate Pathway	0	μg GAE/g DW
Bernard and Guéguen, 2022	69	Euglenozoa	Euglenophyceae	Euglenales	Euglenaceae	Euglena	gracilis	DI	FW	No	Yes	Yes	>= 140 μmol ph m2/s	No	No	Yes	No	MW or US assisted	20-25°C	No	rotary evaporator	Yes	EtOH >= 90%	Kaempferol	Flavonoid	Flavonol	Flavonoid Biosynthesis	0	μg GAE/g DW
Bernard and Guéguen, 2022	69	Euglenozoa	Euglenophyceae	Euglenales	Euglenaceae	Euglena	gracilis	DI	FW	No	Yes	Yes	>= 140 μmol ph m2/s	No	No	Yes	No	MW or US assisted	20-25°C	No	rotary evaporator	Yes	EtOH >= 90%	Naringenin	Flavonoid	Flavanone	Flavonoid Biosynthesis	0	μg GAE/g DW
Bernard and Guéguen, 2022	69	Euglenozoa	Euglenophyceae	Euglenales	Euglenaceae	Euglena	gracilis	DI	FW	No	Yes	Yes	>= 140 μmol ph m2/s	No	No	Yes	No	MW or US assisted	20-25°C	No	rotary evaporator	Yes	EtOH >= 90%	Quercetin	Flavonoid	Flavonol	Flavonoid Biosynthesis	0	μg GAE/g DW
Bernard and Guéguen, 2022	69	Euglenozoa	Euglenophyceae	Euglenales	Euglenaceae	Euglena	gracilis	DI	FW	No	Yes	Yes	>= 140 μmol ph m2/s	No	No	Yes	No	MW or US assisted	20-25°C	No	rotary evaporator	Yes	MeOH >= 80%	Caffeic acid	Phenolic acid	Hydroxycinnamic acid	Phenylpropanoid Pathway	0	μg GAE/g DW
Bernard and Guéguen, 2022	69	Euglenozoa	Euglenophyceae	Euglenales	Euglenaceae	Euglena	gracilis	DI	FW	No	Yes	Yes	>= 140 μmol ph m2/s	No	No	Yes	No	MW or US assisted	20-25°C	No	rotary evaporator	Yes	MeOH >= 80%	Catechin	Flavonoid	Flavan-3-ol	Flavonoid Biosynthesis	0	μg GAE/g DW
Bernard and Guéguen, 2022	69	Euglenozoa	Euglenophyceae	Euglenales	Euglenaceae	Euglena	gracilis	DI	FW	No	Yes	Yes	>= 140 μmol ph m2/s	No	No	Yes	No	MW or US assisted	20-25°C	No	rotary evaporator	Yes	MeOH >= 80%	Chlorogenic acid	Phenolic acid	Caffeoylquinic acid	Phenylpropanoid Pathway	0	μg GAE/g DW
Bernard and Guéguen, 2022	69	Euglenozoa	Euglenophyceae	Euglenales	Euglenaceae	Euglena	gracilis	DI	FW	No	Yes	Yes	>= 140 μmol ph m2/s	No	No	Yes	No	MW or US assisted	20-25°C	No	rotary evaporator	Yes	MeOH >= 80%	Coumaric acid	Phenolic acid	Hydroxycinnamic acid	Phenylpropanoid Pathway	0	μg GAE/g DW
Bernard and Guéguen, 2022	69	Euglenozoa	Euglenophyceae	Euglenales	Euglenaceae	Euglena	gracilis	DI	FW	No	Yes	Yes	>= 140 μmol ph m2/s	No	No	Yes	No	MW or US assisted	20-25°C	No	rotary evaporator	Yes	MeOH >= 80%	Ferulic acid	Phenolic acid	Hydroxycinnamic acid	Phenylpropanoid Pathway	0	μg GAE/g DW
Bernard and Guéguen, 2022	69	Euglenozoa	Euglenophyceae	Euglenales	Euglenaceae	Euglena	gracilis	DI	FW	No	Yes	Yes	>= 140 μmol ph m2/s	No	No	Yes	No	MW or US assisted	20-25°C	No	rotary evaporator	Yes	MeOH >= 80%	Gallic acid	Phenolic acid	Hydroxybenzoic acid	Shikimate Pathway	0	μg GAE/g DW
Bernard and Guéguen, 2022	69	Euglenozoa	Euglenophyceae	Euglenales	Euglenaceae	Euglena	gracilis	DI	FW	No	Yes	Yes	>= 140 μmol ph m2/s	No	No	Yes	No	MW or US assisted	20-25°C	No	rotary evaporator	Yes	MeOH >= 80%	Kaempferol	Flavonoid	Flavonol	Flavonoid Biosynthesis	0	μg GAE/g DW
Bernard and Guéguen, 2022	69	Euglenozoa	Euglenophyceae	Euglenales	Euglenaceae	Euglena	gracilis	DI	FW	No	Yes	Yes	>= 140 μmol ph m2/s	No	No	Yes	No	MW or US assisted	20-25°C	No	rotary evaporator	Yes	MeOH >= 80%	Naringenin	Flavonoid	Flavanone	Flavonoid Biosynthesis	0	μg GAE/g DW
Bernard and Guéguen, 2022	69	Euglenozoa	Euglenophyceae	Euglenales	Euglenaceae	Euglena	gracilis	DI	FW	No	Yes	Yes	>= 140 μmol ph m2/s	No	No	Yes	No	MW or US assisted	20-25°C	No	rotary evaporator	Yes	MeOH >= 80%	Quercetin	Flavonoid	Flavonol	Flavonoid Biosynthesis	0	μg GAE/g DW
Bulut et al., 2019	68	Chlorophyta	Chlorophyceae	Sphaeropleales	Scenedesmaceae	Scenedesmus	sp.	DI	FW	Yes	Yes	Yes	< 100 μmol ph m2/s	No	No	No	No	MW or US assisted	20-25°C	No	rotary evaporator	No	Acetone, EtoAC or DCM	Benzoic acid	Phenolic acid	Benzoic acid	Phenylpropanoid Pathway	14.7	μg GAE/g DW
Bulut et al., 2019	68	Chlorophyta	Chlorophyceae	Sphaeropleales	Scenedesmaceae	Scenedesmus	sp.	DI	FW	Yes	Yes	Yes	< 100 μmol ph m2/s	No	No	No	No	MW or US assisted	20-25°C	No	rotary evaporator	No	Acetone, EtoAC or DCM	Caffeic acid	Phenolic acid	Hydroxycinnamic acid	Phenylpropanoid Pathway	1.4	μg GAE/g DW
Bulut et al., 2019	68	Chlorophyta	Chlorophyceae	Sphaeropleales	Scenedesmaceae	Scenedesmus	sp.	DI	FW	Yes	Yes	Yes	< 100 μmol ph m2/s	No	No	No	No	MW or US assisted	20-25°C	No	rotary evaporator	No	Acetone, EtoAC or DCM	Chlorogenic acid	Phenolic acid	Caffeoylquinic acid	Phenylpropanoid Pathway	7.2	μg GAE/g DW
Bulut et al., 2019	68	Chlorophyta	Chlorophyceae	Sphaeropleales	Scenedesmaceae	Scenedesmus	sp.	DI	FW	Yes	Yes	Yes	< 100 μmol ph m2/s	No	No	No	No	MW or US assisted	20-25°C	No	rotary evaporator	No	Acetone, EtoAC or DCM	Cinnamic acid	Phenolic acid	Cinnamic acid	Phenylpropanoid Pathway	4	μg GAE/g DW
Bulut et al., 2019	68	Chlorophyta	Chlorophyceae	Sphaeropleales	Scenedesmaceae	Scenedesmus	sp.	DI	FW	Yes	Yes	Yes	< 100 μmol ph m2/s	No	No	No	No	MW or US assisted	20-25°C	No	rotary evaporator	No	Acetone, EtoAC or DCM	Coumaric acid	Phenolic acid	Hydroxycinnamic acid	Phenylpropanoid Pathway	4.9	μg GAE/g DW
Bulut et al., 2019	68	Chlorophyta	Chlorophyceae	Sphaeropleales	Scenedesmaceae	Scenedesmus	sp.	DI	FW	Yes	Yes	Yes	< 100 μmol ph m2/s	No	No	No	No	MW or US assisted	20-25°C	No	rotary evaporator	No	Acetone, EtoAC or DCM	Gallic acid	Phenolic acid	Hydroxybenzoic acid	Shikimate Pathway	2.3	μg GAE/g DW
Bulut et al., 2019	68	Chlorophyta	Chlorophyceae	Sphaeropleales	Scenedesmaceae	Scenedesmus	sp.	DI	FW	Yes	Yes	Yes	< 100 μmol ph m2/s	No	No	No	No	MW or US assisted	20-25°C	No	rotary evaporator	No	Acetone, EtoAC or DCM	Hydroxybenzoic acid	Phenolic acid	Hydroxybenzoic acid	Phenylpropanoid Pathway	10.3	μg GAE/g DW
Bulut et al., 2019	68	Chlorophyta	Chlorophyceae	Sphaeropleales	Scenedesmaceae	Scenedesmus	sp.	DI	FW	Yes	Yes	Yes	< 100 μmol ph m2/s	No	No	No	No	MW or US assisted	20-25°C	No	rotary evaporator	No	Acetone, EtoAC or DCM	Quercetin	Flavonoid	Flavonol	Flavonoid Biosynthesis	844.5	μg GAE/g DW
Bulut et al., 2019	68	Chlorophyta	Chlorophyceae	Sphaeropleales	Scenedesmaceae	Scenedesmus	sp.	DI	FW	Yes	Yes	Yes	< 100 μmol ph m2/s	No	No	No	No	MW or US assisted	20-25°C	No	rotary evaporator	No	Acetone, EtoAC or DCM	Rosmarinic acid	Phenolic acid	Hydroxycinnamic acid derivative	Phenylpropanoid Pathway	35.5	μg GAE/g DW
Bulut et al., 2019	68	Chlorophyta	Chlorophyceae	Sphaeropleales	Scenedesmaceae	Scenedesmus	sp.	DI	FW	Yes	Yes	Yes	< 100 μmol ph m2/s	No	No	No	No	MW or US assisted	20-25°C	No	rotary evaporator	No	Acetone, EtoAC or DCM	Rutin	Flavonoid	Flavonol	Flavonoid Biosynthesis	105.8	μg GAE/g DW
Bulut et al., 2019	68	Chlorophyta	Chlorophyceae	Sphaeropleales	Scenedesmaceae	Scenedesmus	sp.	DI	FW	Yes	Yes	Yes	< 100 μmol ph m2/s	No	No	No	No	MW or US assisted	20-25°C	No	rotary evaporator	No	Acetone, EtoAC or DCM	Syringic acid	Phenolic acid	Hydroxybenzoic acid	Phenylpropanoid Pathway	4.5	μg GAE/g DW
Bulut et al., 2019	68	Chlorophyta	Chlorophyceae	Sphaeropleales	Scenedesmaceae	Scenedesmus	sp.	DI	FW	Yes	Yes	Yes	< 100 μmol ph m2/s	No	No	No	No	MW or US assisted	20-25°C	No	rotary evaporator	No	Acetone, EtoAC or DCM	Vanillic acid	Phenolic acid	Hydroxybenzoic acid	Phenylpropanoid Pathway	0	μg GAE/g DW
Bulut et al., 2019	68	Chlorophyta	Chlorophyceae	Sphaeropleales	Scenedesmaceae	Scenedesmus	sp.	DI	FW	Yes	Yes	Yes	< 100 μmol ph m2/s	No	No	No	No	MW or US assisted	20-25°C	No	rotary evaporator	No	EtOH 70-80%	Benzoic acid	Phenolic acid	Benzoic acid	Phenylpropanoid Pathway	0	μg GAE/g DW
Bulut et al., 2019	68	Chlorophyta	Chlorophyceae	Sphaeropleales	Scenedesmaceae	Scenedesmus	sp.	DI	FW	Yes	Yes	Yes	< 100 μmol ph m2/s	No	No	No	No	MW or US assisted	20-25°C	No	rotary evaporator	No	EtOH 70-80%	Caffeic acid	Phenolic acid	Hydroxycinnamic acid	Phenylpropanoid Pathway	67.6	μg GAE/g DW
Bulut et al., 2019	68	Chlorophyta	Chlorophyceae	Sphaeropleales	Scenedesmaceae	Scenedesmus	sp.	DI	FW	Yes	Yes	Yes	< 100 μmol ph m2/s	No	No	No	No	MW or US assisted	20-25°C	No	rotary evaporator	No	EtOH 70-80%	Chlorogenic acid	Phenolic acid	Caffeoylquinic acid	Phenylpropanoid Pathway	352	μg GAE/g DW
Bulut et al., 2019	68	Chlorophyta	Chlorophyceae	Sphaeropleales	Scenedesmaceae	Scenedesmus	sp.	DI	FW	Yes	Yes	Yes	< 100 μmol ph m2/s	No	No	No	No	MW or US assisted	20-25°C	No	rotary evaporator	No	EtOH 70-80%	Cinnamic acid	Phenolic acid	Cinnamic acid	Phenylpropanoid Pathway	0	μg GAE/g DW
Bulut et al., 2019	68	Chlorophyta	Chlorophyceae	Sphaeropleales	Scenedesmaceae	Scenedesmus	sp.	DI	FW	Yes	Yes	Yes	< 100 μmol ph m2/s	No	No	No	No	MW or US assisted	20-25°C	No	rotary evaporator	No	EtOH 70-80%	Coumaric acid	Phenolic acid	Hydroxycinnamic acid	Phenylpropanoid Pathway	0	μg GAE/g DW
Bulut et al., 2019	68	Chlorophyta	Chlorophyceae	Sphaeropleales	Scenedesmaceae	Scenedesmus	sp.	DI	FW	Yes	Yes	Yes	< 100 μmol ph m2/s	No	No	No	No	MW or US assisted	20-25°C	No	rotary evaporator	No	EtOH 70-80%	Gallic acid	Phenolic acid	Hydroxybenzoic acid	Shikimate Pathway	653.6	μg GAE/g DW
Bulut et al., 2019	68	Chlorophyta	Chlorophyceae	Sphaeropleales	Scenedesmaceae	Scenedesmus	sp.	DI	FW	Yes	Yes	Yes	< 100 μmol ph m2/s	No	No	No	No	MW or US assisted	20-25°C	No	rotary evaporator	No	EtOH 70-80%	Hydroxybenzoic acid	Phenolic acid	Hydroxybenzoic acid	Phenylpropanoid Pathway	441.9	μg GAE/g DW
Bulut et al., 2019	68	Chlorophyta	Chlorophyceae	Sphaeropleales	Scenedesmaceae	Scenedesmus	sp.	DI	FW	Yes	Yes	Yes	< 100 μmol ph m2/s	No	No	No	No	MW or US assisted	20-25°C	No	rotary evaporator	No	EtOH 70-80%	Quercetin	Flavonoid	Flavonol	Flavonoid Biosynthesis	551.9	μg GAE/g DW
Bulut et al., 2019	68	Chlorophyta	Chlorophyceae	Sphaeropleales	Scenedesmaceae	Scenedesmus	sp.	DI	FW	Yes	Yes	Yes	< 100 μmol ph m2/s	No	No	No	No	MW or US assisted	20-25°C	No	rotary evaporator	No	EtOH 70-80%	Rosmarinic acid	Phenolic acid	Hydroxycinnamic acid derivative	Phenylpropanoid Pathway	0	μg GAE/g DW
Bulut et al., 2019	68	Chlorophyta	Chlorophyceae	Sphaeropleales	Scenedesmaceae	Scenedesmus	sp.	DI	FW	Yes	Yes	Yes	< 100 μmol ph m2/s	No	No	No	No	MW or US assisted	20-25°C	No	rotary evaporator	No	EtOH 70-80%	Rutin	Flavonoid	Flavonol	Flavonoid Biosynthesis	0	μg GAE/g DW
Bulut et al., 2019	68	Chlorophyta	Chlorophyceae	Sphaeropleales	Scenedesmaceae	Scenedesmus	sp.	DI	FW	Yes	Yes	Yes	< 100 μmol ph m2/s	No	No	No	No	MW or US assisted	20-25°C	No	rotary evaporator	No	EtOH 70-80%	Syringic acid	Phenolic acid	Hydroxybenzoic acid	Phenylpropanoid Pathway	0	μg GAE/g DW
Bulut et al., 2019	68	Chlorophyta	Chlorophyceae	Sphaeropleales	Scenedesmaceae	Scenedesmus	sp.	DI	FW	Yes	Yes	Yes	< 100 μmol ph m2/s	No	No	No	No	MW or US assisted	20-25°C	No	rotary evaporator	No	EtOH 70-80%	Vanillic acid	Phenolic acid	Hydroxybenzoic acid	Phenylpropanoid Pathway	83.2	μg GAE/g DW
Bulut et al., 2023	67	Chlorophyta	Trebouxiophyceae	Chlorellales	Chlorellaceae	Hindakia	tetrachotoma	DI	FW	Yes	Yes	Yes	< 100 μmol ph m2/s	No	No	No	No	MW or US assisted	20-25°C	No	rotary evaporator	No	Acetone, EtoAC or DCM	Benzoic acid	Phenolic acid	Benzoic acid	Phenylpropanoid Pathway	42.72	μg GAE/g DW
Bulut et al., 2023	67	Chlorophyta	Trebouxiophyceae	Chlorellales	Chlorellaceae	Hindakia	tetrachotoma	DI	FW	Yes	Yes	Yes	< 100 μmol ph m2/s	No	No	No	No	MW or US assisted	20-25°C	No	rotary evaporator	No	Acetone, EtoAC or DCM	Caffeic acid	Phenolic acid	Hydroxycinnamic acid	Phenylpropanoid Pathway	0	μg GAE/g DW
Bulut et al., 2023	67	Chlorophyta	Trebouxiophyceae	Chlorellales	Chlorellaceae	Hindakia	tetrachotoma	DI	FW	Yes	Yes	Yes	< 100 μmol ph m2/s	No	No	No	No	MW or US assisted	20-25°C	No	rotary evaporator	No	Acetone, EtoAC or DCM	Chlorogenic acid	Phenolic acid	Caffeoylquinic acid	Phenylpropanoid Pathway	0.33	μg GAE/g DW
Bulut et al., 2023	67	Chlorophyta	Trebouxiophyceae	Chlorellales	Chlorellaceae	Hindakia	tetrachotoma	DI	FW	Yes	Yes	Yes	< 100 μmol ph m2/s	No	No	No	No	MW or US assisted	20-25°C	No	rotary evaporator	No	Acetone, EtoAC or DCM	Cinnamic acid	Phenolic acid	Cinnamic acid	Phenylpropanoid Pathway	0	μg GAE/g DW
Bulut et al., 2023	67	Chlorophyta	Trebouxiophyceae	Chlorellales	Chlorellaceae	Hindakia	tetrachotoma	DI	FW	Yes	Yes	Yes	< 100 μmol ph m2/s	No	No	No	No	MW or US assisted	20-25°C	No	rotary evaporator	No	Acetone, EtoAC or DCM	Coumaric acid	Phenolic acid	Hydroxycinnamic acid	Phenylpropanoid Pathway	1.26	μg GAE/g DW
Bulut et al., 2023	67	Chlorophyta	Trebouxiophyceae	Chlorellales	Chlorellaceae	Hindakia	tetrachotoma	DI	FW	Yes	Yes	Yes	< 100 μmol ph m2/s	No	No	No	No	MW or US assisted	20-25°C	No	rotary evaporator	No	Acetone, EtoAC or DCM	Gallic acid	Phenolic acid	Hydroxybenzoic acid	Shikimate Pathway	2.14	μg GAE/g DW
Bulut et al., 2023	67	Chlorophyta	Trebouxiophyceae	Chlorellales	Chlorellaceae	Hindakia	tetrachotoma	DI	FW	Yes	Yes	Yes	< 100 μmol ph m2/s	No	No	No	No	MW or US assisted	20-25°C	No	rotary evaporator	No	Acetone, EtoAC or DCM	Hydroxybenzoic acid	Phenolic acid	Hydroxybenzoic acid	Phenylpropanoid Pathway	0	μg GAE/g DW
Bulut et al., 2023	67	Chlorophyta	Trebouxiophyceae	Chlorellales	Chlorellaceae	Hindakia	tetrachotoma	DI	FW	Yes	Yes	Yes	< 100 μmol ph m2/s	No	No	No	No	MW or US assisted	20-25°C	No	rotary evaporator	No	Acetone, EtoAC or DCM	Quercetin	Flavonoid	Flavonol	Flavonoid Biosynthesis	1.39	μg GAE/g DW
Bulut et al., 2023	67	Chlorophyta	Trebouxiophyceae	Chlorellales	Chlorellaceae	Hindakia	tetrachotoma	DI	FW	Yes	Yes	Yes	< 100 μmol ph m2/s	No	No	No	No	MW or US assisted	20-25°C	No	rotary evaporator	No	Acetone, EtoAC or DCM	Rosmarinic acid	Phenolic acid	Hydroxycinnamic acid derivative	Phenylpropanoid Pathway	2.86	μg GAE/g DW
Bulut et al., 2023	67	Chlorophyta	Trebouxiophyceae	Chlorellales	Chlorellaceae	Hindakia	tetrachotoma	DI	FW	Yes	Yes	Yes	< 100 μmol ph m2/s	No	No	No	No	MW or US assisted	20-25°C	No	rotary evaporator	No	Acetone, EtoAC or DCM	Rutin	Flavonoid	Flavonol	Flavonoid Biosynthesis	0	μg GAE/g DW
Bulut et al., 2023	67	Chlorophyta	Trebouxiophyceae	Chlorellales	Chlorellaceae	Hindakia	tetrachotoma	DI	FW	Yes	Yes	Yes	< 100 μmol ph m2/s	No	No	No	No	MW or US assisted	20-25°C	No	rotary evaporator	No	Acetone, EtoAC or DCM	Syringic acid	Phenolic acid	Hydroxybenzoic acid	Phenylpropanoid Pathway	2.75	μg GAE/g DW
Bulut et al., 2023	67	Chlorophyta	Trebouxiophyceae	Chlorellales	Chlorellaceae	Hindakia	tetrachotoma	DI	FW	Yes	Yes	Yes	< 100 μmol ph m2/s	No	No	No	No	MW or US assisted	20-25°C	No	rotary evaporator	No	Acetone, EtoAC or DCM	Vanillic acid	Phenolic acid	Hydroxybenzoic acid	Phenylpropanoid Pathway	0.48	μg GAE/g DW
Bulut et al., 2023	67	Chlorophyta	Trebouxiophyceae	Chlorellales	Chlorellaceae	Hindakia	tetrachotoma	DI	FW	Yes	Yes	Yes	< 100 μmol ph m2/s	No	No	No	No	MW or US assisted	20-25°C	No	rotary evaporator	No	EtOH 70-80%	Benzoic acid	Phenolic acid	Benzoic acid	Phenylpropanoid Pathway	23.8	μg GAE/g DW
Bulut et al., 2023	67	Chlorophyta	Trebouxiophyceae	Chlorellales	Chlorellaceae	Hindakia	tetrachotoma	DI	FW	Yes	Yes	Yes	< 100 μmol ph m2/s	No	No	No	No	MW or US assisted	20-25°C	No	rotary evaporator	No	EtOH 70-80%	Caffeic acid	Phenolic acid	Hydroxycinnamic acid	Phenylpropanoid Pathway	1.7	μg GAE/g DW
Bulut et al., 2023	67	Chlorophyta	Trebouxiophyceae	Chlorellales	Chlorellaceae	Hindakia	tetrachotoma	DI	FW	Yes	Yes	Yes	< 100 μmol ph m2/s	No	No	No	No	MW or US assisted	20-25°C	No	rotary evaporator	No	EtOH 70-80%	Chlorogenic acid	Phenolic acid	Caffeoylquinic acid	Phenylpropanoid Pathway	1.42	μg GAE/g DW
Bulut et al., 2023	67	Chlorophyta	Trebouxiophyceae	Chlorellales	Chlorellaceae	Hindakia	tetrachotoma	DI	FW	Yes	Yes	Yes	< 100 μmol ph m2/s	No	No	No	No	MW or US assisted	20-25°C	No	rotary evaporator	No	EtOH 70-80%	Cinnamic acid	Phenolic acid	Cinnamic acid	Phenylpropanoid Pathway	2.35	μg GAE/g DW
Bulut et al., 2023	67	Chlorophyta	Trebouxiophyceae	Chlorellales	Chlorellaceae	Hindakia	tetrachotoma	DI	FW	Yes	Yes	Yes	< 100 μmol ph m2/s	No	No	No	No	MW or US assisted	20-25°C	No	rotary evaporator	No	EtOH 70-80%	Coumaric acid	Phenolic acid	Hydroxycinnamic acid	Phenylpropanoid Pathway	8.78	μg GAE/g DW
Bulut et al., 2023	67	Chlorophyta	Trebouxiophyceae	Chlorellales	Chlorellaceae	Hindakia	tetrachotoma	DI	FW	Yes	Yes	Yes	< 100 μmol ph m2/s	No	No	No	No	MW or US assisted	20-25°C	No	rotary evaporator	No	EtOH 70-80%	Gallic acid	Phenolic acid	Hydroxybenzoic acid	Shikimate Pathway	26.11	μg GAE/g DW
Bulut et al., 2023	67	Chlorophyta	Trebouxiophyceae	Chlorellales	Chlorellaceae	Hindakia	tetrachotoma	DI	FW	Yes	Yes	Yes	< 100 μmol ph m2/s	No	No	No	No	MW or US assisted	20-25°C	No	rotary evaporator	No	EtOH 70-80%	Hydroxybenzoic acid	Phenolic acid	Hydroxybenzoic acid	Phenylpropanoid Pathway	15.29	μg GAE/g DW
Bulut et al., 2023	67	Chlorophyta	Trebouxiophyceae	Chlorellales	Chlorellaceae	Hindakia	tetrachotoma	DI	FW	Yes	Yes	Yes	< 100 μmol ph m2/s	No	No	No	No	MW or US assisted	20-25°C	No	rotary evaporator	No	EtOH 70-80%	Quercetin	Flavonoid	Flavonol	Flavonoid Biosynthesis	114.99	μg GAE/g DW
Bulut et al., 2023	67	Chlorophyta	Trebouxiophyceae	Chlorellales	Chlorellaceae	Hindakia	tetrachotoma	DI	FW	Yes	Yes	Yes	< 100 μmol ph m2/s	No	No	No	No	MW or US assisted	20-25°C	No	rotary evaporator	No	EtOH 70-80%	Rosmarinic acid	Phenolic acid	Hydroxycinnamic acid derivative	Phenylpropanoid Pathway	8.16	μg GAE/g DW
Bulut et al., 2023	67	Chlorophyta	Trebouxiophyceae	Chlorellales	Chlorellaceae	Hindakia	tetrachotoma	DI	FW	Yes	Yes	Yes	< 100 μmol ph m2/s	No	No	No	No	MW or US assisted	20-25°C	No	rotary evaporator	No	EtOH 70-80%	Rutin	Flavonoid	Flavonol	Flavonoid Biosynthesis	77.01	μg GAE/g DW
Bulut et al., 2023	67	Chlorophyta	Trebouxiophyceae	Chlorellales	Chlorellaceae	Hindakia	tetrachotoma	DI	FW	Yes	Yes	Yes	< 100 μmol ph m2/s	No	No	No	No	MW or US assisted	20-25°C	No	rotary evaporator	No	EtOH 70-80%	Syringic acid	Phenolic acid	Hydroxybenzoic acid	Phenylpropanoid Pathway	13.47	μg GAE/g DW
Bulut et al., 2023	67	Chlorophyta	Trebouxiophyceae	Chlorellales	Chlorellaceae	Hindakia	tetrachotoma	DI	FW	Yes	Yes	Yes	< 100 μmol ph m2/s	No	No	No	No	MW or US assisted	20-25°C	No	rotary evaporator	No	EtOH 70-80%	Vanillic acid	Phenolic acid	Hydroxybenzoic acid	Phenylpropanoid Pathway	2.32	μg GAE/g DW
Cardoso et al., 2020	61	Heterokontophyta	Mediophyceae	Thalassiosirales	Skeletonemataceae	Skeletonema	Skeletonema, 2	Natural Seawater	SW	Yes	Yes	No	Sun	No	No	Not Mentioned	No	Mechanical Homogenizer	20-25°C	No	No	No	EtOH >= 90%	Caffeic acid	Phenolic acid	Hydroxycinnamic acid	Phenylpropanoid Pathway	148	μg GAE/g DW
Cardoso et al., 2020	61	Heterokontophyta	Mediophyceae	Thalassiosirales	Skeletonemataceae	Skeletonema	Skeletonema, 2	Natural Seawater	SW	Yes	Yes	No	Sun	No	No	Not Mentioned	No	Mechanical Homogenizer	20-25°C	No	No	No	EtOH >= 90%	Catechin derivative	Flavonoid derivative	Flavan-3-ol derivative	Flavonoid Biosynthesis	34	μg GAE/g DW
Cardoso et al., 2020	61	Heterokontophyta	Mediophyceae	Thalassiosirales	Skeletonemataceae	Skeletonema	Skeletonema, 2	Natural Seawater	SW	Yes	Yes	No	Sun	No	No	Not Mentioned	No	Mechanical Homogenizer	20-25°C	No	No	No	EtOH >= 90%	Chlorogenic acid	Phenolic acid	Caffeoylquinic acid	Phenylpropanoid Pathway	70	μg GAE/g DW
Cardoso et al., 2020	61	Heterokontophyta	Mediophyceae	Thalassiosirales	Skeletonemataceae	Skeletonema	Skeletonema, 2	Natural Seawater	SW	Yes	Yes	No	Sun	No	No	Not Mentioned	No	Mechanical Homogenizer	20-25°C	No	No	No	EtOH >= 90%	Coumaric acid	Phenolic acid	Hydroxycinnamic acid	Phenylpropanoid Pathway	2	μg GAE/g DW
Cardoso et al., 2020	61	Heterokontophyta	Mediophyceae	Thalassiosirales	Skeletonemataceae	Skeletonema	Skeletonema, 2	Natural Seawater	SW	Yes	Yes	No	Sun	No	No	Not Mentioned	No	Mechanical Homogenizer	20-25°C	No	No	No	EtOH >= 90%	Ellagic acid	Tannin	Ellagitannin	Tannin Biosynthesis	2	μg GAE/g DW
Cardoso et al., 2020	61	Heterokontophyta	Mediophyceae	Thalassiosirales	Skeletonemataceae	Skeletonema	Skeletonema, 2	Natural Seawater	SW	Yes	Yes	No	Sun	No	No	Not Mentioned	No	Mechanical Homogenizer	20-25°C	No	No	No	EtOH >= 90%	Epicatechin	Flavonoid	Flavan-3-ol	Flavonoid Biosynthesis	96	μg GAE/g DW
Cardoso et al., 2020	61	Heterokontophyta	Mediophyceae	Thalassiosirales	Skeletonemataceae	Skeletonema	Skeletonema, 2	Natural Seawater	SW	Yes	Yes	No	Sun	No	No	Not Mentioned	No	Mechanical Homogenizer	20-25°C	No	No	No	EtOH >= 90%	Epigallocatechin gallate	Flavonoid	Flavan-3-ol	Flavonoid Biosynthesis	2	μg GAE/g DW
Cardoso et al., 2020	61	Heterokontophyta	Mediophyceae	Thalassiosirales	Skeletonemataceae	Skeletonema	Skeletonema, 2	Natural Seawater	SW	Yes	Yes	No	Sun	No	No	Not Mentioned	No	Mechanical Homogenizer	20-25°C	No	No	No	EtOH >= 90%	Ferulic acid	Phenolic acid	Hydroxycinnamic acid	Phenylpropanoid Pathway	10	μg GAE/g DW
Cardoso et al., 2020	61	Heterokontophyta	Mediophyceae	Thalassiosirales	Skeletonemataceae	Skeletonema	Skeletonema, 2	Natural Seawater	SW	Yes	Yes	No	Sun	No	No	Not Mentioned	No	Mechanical Homogenizer	20-25°C	No	No	No	EtOH >= 90%	Flavone	Flavonoid	Flavone	Flavonoid Biosynthesis	2	μg GAE/g DW
Cardoso et al., 2020	61	Heterokontophyta	Mediophyceae	Thalassiosirales	Skeletonemataceae	Skeletonema	Skeletonema, 2	Natural Seawater	SW	Yes	Yes	No	Sun	No	No	Not Mentioned	No	Mechanical Homogenizer	20-25°C	No	No	No	EtOH >= 90%	Gallic acid	Phenolic acid	Hydroxybenzoic acid	Shikimate Pathway	292	μg GAE/g DW
Cardoso et al., 2020	61	Heterokontophyta	Mediophyceae	Thalassiosirales	Skeletonemataceae	Skeletonema	Skeletonema, 2	Natural Seawater	SW	Yes	Yes	No	Sun	No	No	Not Mentioned	No	Mechanical Homogenizer	20-25°C	No	No	No	EtOH >= 90%	Gentisic acid	Phenolic acid	Dihydroxybenzoic acid	Phenylpropanoid Pathway	820	μg GAE/g DW
Cardoso et al., 2020	61	Heterokontophyta	Mediophyceae	Thalassiosirales	Skeletonemataceae	Skeletonema	Skeletonema, 2	Natural Seawater	SW	Yes	Yes	No	Sun	No	No	Not Mentioned	No	Mechanical Homogenizer	20-25°C	No	No	No	EtOH >= 90%	Hydroxybenzaldehyde	Phenolic acid	Hydroxybenzaldehyde	Phenylpropanoid Pathway	0	μg GAE/g DW
Cardoso et al., 2020	61	Heterokontophyta	Mediophyceae	Thalassiosirales	Skeletonemataceae	Skeletonema	Skeletonema, 2	Natural Seawater	SW	Yes	Yes	No	Sun	No	No	Not Mentioned	No	Mechanical Homogenizer	20-25°C	No	No	No	EtOH >= 90%	Hydroxybenzoic acid	Phenolic acid	Hydroxybenzoic acid	Phenylpropanoid Pathway	0	μg GAE/g DW
Cardoso et al., 2020	61	Heterokontophyta	Mediophyceae	Thalassiosirales	Skeletonemataceae	Skeletonema	Skeletonema, 2	Natural Seawater	SW	Yes	Yes	No	Sun	No	No	Not Mentioned	No	Mechanical Homogenizer	20-25°C	No	No	No	EtOH >= 90%	Luteolin glucoside	Flavonoid glucoside	Flavone glucoside	Flavonoid Biosynthesis	4	μg GAE/g DW
Cardoso et al., 2020	61	Heterokontophyta	Mediophyceae	Thalassiosirales	Skeletonemataceae	Skeletonema	Skeletonema, 2	Natural Seawater	SW	Yes	Yes	No	Sun	No	No	Not Mentioned	No	Mechanical Homogenizer	20-25°C	No	No	No	EtOH >= 90%	Naringenin glucoside	Flavonoid glucoside	Flavanone glucoside	Flavonoid Biosynthesis	2	μg GAE/g DW
Cardoso et al., 2020	61	Heterokontophyta	Mediophyceae	Thalassiosirales	Skeletonemataceae	Skeletonema	Skeletonema, 2	Natural Seawater	SW	Yes	Yes	No	Sun	No	No	Not Mentioned	No	Mechanical Homogenizer	20-25°C	No	No	No	EtOH >= 90%	Quercetin	Flavonoid	Flavonol	Flavonoid Biosynthesis	2	μg GAE/g DW
Cardoso et al., 2020	61	Heterokontophyta	Mediophyceae	Thalassiosirales	Skeletonemataceae	Skeletonema	Skeletonema, 2	Natural Seawater	SW	Yes	Yes	No	Sun	No	No	Not Mentioned	No	Mechanical Homogenizer	20-25°C	No	No	No	EtOH >= 90%	Rosmarinic acid	Phenolic acid	Hydroxycinnamic acid derivative	Phenylpropanoid Pathway	2	μg GAE/g DW
Cardoso et al., 2020	61	Heterokontophyta	Mediophyceae	Thalassiosirales	Skeletonemataceae	Skeletonema	Skeletonema, 2	Natural Seawater	SW	Yes	Yes	No	Sun	No	No	Not Mentioned	No	Mechanical Homogenizer	20-25°C	No	No	No	EtOH >= 90%	Rutin	Flavonoid	Flavonol	Flavonoid Biosynthesis	0	μg GAE/g DW
Cardoso et al., 2020	61	Heterokontophyta	Mediophyceae	Thalassiosirales	Skeletonemataceae	Skeletonema	Skeletonema, 2	Natural Seawater	SW	Yes	Yes	No	Sun	No	No	Not Mentioned	No	Mechanical Homogenizer	20-25°C	No	No	No	EtOH >= 90%	Salicylic acid	Phenolic acid	Hydroxybenzoic acid	Phenylpropanoid Pathway	110	μg GAE/g DW
Cardoso et al., 2020	61	Heterokontophyta	Mediophyceae	Thalassiosirales	Skeletonemataceae	Skeletonema	Skeletonema, 2	Natural Seawater	SW	Yes	Yes	No	Sun	No	No	Not Mentioned	No	Mechanical Homogenizer	20-25°C	No	No	No	EtOH >= 90%	Syringic acid	Phenolic acid	Hydroxybenzoic acid	Phenylpropanoid Pathway	2	μg GAE/g DW
Cardoso et al., 2020	61	Heterokontophyta	Mediophyceae	Thalassiosirales	Skeletonemataceae	Skeletonema	Skeletonema, 2	Natural Seawater	SW	Yes	Yes	No	Sun	No	No	Not Mentioned	No	Mechanical Homogenizer	20-25°C	No	No	No	EtOH >= 90%	Vanillic acid	Phenolic acid	Hydroxybenzoic acid	Phenylpropanoid Pathway	2	μg GAE/g DW
Cardoso et al., 2020	61	Heterokontophyta	Mediophyceae	Thalassiosirales	Skeletonemataceae	Skeletonema	Skeletonema, 2	Natural Seawater	SW	Yes	Yes	No	Sun	No	No	Not Mentioned	No	Mechanical Homogenizer	20-25°C	No	No	No	Water	Caffeic acid	Phenolic acid	Hydroxycinnamic acid	Phenylpropanoid Pathway	136	μg GAE/g DW
Cardoso et al., 2020	61	Heterokontophyta	Mediophyceae	Thalassiosirales	Skeletonemataceae	Skeletonema	Skeletonema, 2	Natural Seawater	SW	Yes	Yes	No	Sun	No	No	Not Mentioned	No	Mechanical Homogenizer	20-25°C	No	No	No	Water	Catechin derivative	Flavonoid derivative	Flavan-3-ol derivative	Flavonoid Biosynthesis	110	μg GAE/g DW
Cardoso et al., 2020	61	Heterokontophyta	Mediophyceae	Thalassiosirales	Skeletonemataceae	Skeletonema	Skeletonema, 2	Natural Seawater	SW	Yes	Yes	No	Sun	No	No	Not Mentioned	No	Mechanical Homogenizer	20-25°C	No	No	No	Water	Chlorogenic acid	Phenolic acid	Caffeoylquinic acid	Phenylpropanoid Pathway	74	μg GAE/g DW
Cardoso et al., 2020	61	Heterokontophyta	Mediophyceae	Thalassiosirales	Skeletonemataceae	Skeletonema	Skeletonema, 2	Natural Seawater	SW	Yes	Yes	No	Sun	No	No	Not Mentioned	No	Mechanical Homogenizer	20-25°C	No	No	No	Water	Coumaric acid	Phenolic acid	Hydroxycinnamic acid	Phenylpropanoid Pathway	116	μg GAE/g DW
Cardoso et al., 2020	61	Heterokontophyta	Mediophyceae	Thalassiosirales	Skeletonemataceae	Skeletonema	Skeletonema, 2	Natural Seawater	SW	Yes	Yes	No	Sun	No	No	Not Mentioned	No	Mechanical Homogenizer	20-25°C	No	No	No	Water	Ellagic acid	Tannin	Ellagitannin	Tannin Biosynthesis	2	μg GAE/g DW
Cardoso et al., 2020	61	Heterokontophyta	Mediophyceae	Thalassiosirales	Skeletonemataceae	Skeletonema	Skeletonema, 2	Natural Seawater	SW	Yes	Yes	No	Sun	No	No	Not Mentioned	No	Mechanical Homogenizer	20-25°C	No	No	No	Water	Epicatechin	Flavonoid	Flavan-3-ol	Flavonoid Biosynthesis	162	μg GAE/g DW
Cardoso et al., 2020	61	Heterokontophyta	Mediophyceae	Thalassiosirales	Skeletonemataceae	Skeletonema	Skeletonema, 2	Natural Seawater	SW	Yes	Yes	No	Sun	No	No	Not Mentioned	No	Mechanical Homogenizer	20-25°C	No	No	No	Water	Epigallocatechin gallate	Flavonoid	Flavan-3-ol	Flavonoid Biosynthesis	2	μg GAE/g DW
Cardoso et al., 2020	61	Heterokontophyta	Mediophyceae	Thalassiosirales	Skeletonemataceae	Skeletonema	Skeletonema, 2	Natural Seawater	SW	Yes	Yes	No	Sun	No	No	Not Mentioned	No	Mechanical Homogenizer	20-25°C	No	No	No	Water	Ferulic acid	Phenolic acid	Hydroxycinnamic acid	Phenylpropanoid Pathway	20	μg GAE/g DW
Cardoso et al., 2020	61	Heterokontophyta	Mediophyceae	Thalassiosirales	Skeletonemataceae	Skeletonema	Skeletonema, 2	Natural Seawater	SW	Yes	Yes	No	Sun	No	No	Not Mentioned	No	Mechanical Homogenizer	20-25°C	No	No	No	Water	Flavone	Flavonoid	Flavone	Flavonoid Biosynthesis	2	μg GAE/g DW
Cardoso et al., 2020	61	Heterokontophyta	Mediophyceae	Thalassiosirales	Skeletonemataceae	Skeletonema	Skeletonema, 2	Natural Seawater	SW	Yes	Yes	No	Sun	No	No	Not Mentioned	No	Mechanical Homogenizer	20-25°C	No	No	No	Water	Gallic acid	Phenolic acid	Hydroxybenzoic acid	Shikimate Pathway	44	μg GAE/g DW
Cardoso et al., 2020	61	Heterokontophyta	Mediophyceae	Thalassiosirales	Skeletonemataceae	Skeletonema	Skeletonema, 2	Natural Seawater	SW	Yes	Yes	No	Sun	No	No	Not Mentioned	No	Mechanical Homogenizer	20-25°C	No	No	No	Water	Gentisic acid	Phenolic acid	Dihydroxybenzoic acid	Phenylpropanoid Pathway	1868	μg GAE/g DW
Cardoso et al., 2020	61	Heterokontophyta	Mediophyceae	Thalassiosirales	Skeletonemataceae	Skeletonema	Skeletonema, 2	Natural Seawater	SW	Yes	Yes	No	Sun	No	No	Not Mentioned	No	Mechanical Homogenizer	20-25°C	No	No	No	Water	Hydroxybenzaldehyde	Phenolic acid	Hydroxybenzaldehyde	Phenylpropanoid Pathway	0	μg GAE/g DW
Cardoso et al., 2020	61	Heterokontophyta	Mediophyceae	Thalassiosirales	Skeletonemataceae	Skeletonema	Skeletonema, 2	Natural Seawater	SW	Yes	Yes	No	Sun	No	No	Not Mentioned	No	Mechanical Homogenizer	20-25°C	No	No	No	Water	Hydroxybenzoic acid	Phenolic acid	Hydroxybenzoic acid	Phenylpropanoid Pathway	36	μg GAE/g DW
Cardoso et al., 2020	61	Heterokontophyta	Mediophyceae	Thalassiosirales	Skeletonemataceae	Skeletonema	Skeletonema, 2	Natural Seawater	SW	Yes	Yes	No	Sun	No	No	Not Mentioned	No	Mechanical Homogenizer	20-25°C	No	No	No	Water	Luteolin glucoside	Flavonoid glucoside	Flavone glucoside	Flavonoid Biosynthesis	60	μg GAE/g DW
Cardoso et al., 2020	61	Heterokontophyta	Mediophyceae	Thalassiosirales	Skeletonemataceae	Skeletonema	Skeletonema, 2	Natural Seawater	SW	Yes	Yes	No	Sun	No	No	Not Mentioned	No	Mechanical Homogenizer	20-25°C	No	No	No	Water	Naringenin glucoside	Flavonoid glucoside	Flavanone glucoside	Flavonoid Biosynthesis	30	μg GAE/g DW
Cardoso et al., 2020	61	Heterokontophyta	Mediophyceae	Thalassiosirales	Skeletonemataceae	Skeletonema	Skeletonema, 2	Natural Seawater	SW	Yes	Yes	No	Sun	No	No	Not Mentioned	No	Mechanical Homogenizer	20-25°C	No	No	No	Water	Quercetin	Flavonoid	Flavonol	Flavonoid Biosynthesis	10	μg GAE/g DW
Cardoso et al., 2020	61	Heterokontophyta	Mediophyceae	Thalassiosirales	Skeletonemataceae	Skeletonema	Skeletonema, 2	Natural Seawater	SW	Yes	Yes	No	Sun	No	No	Not Mentioned	No	Mechanical Homogenizer	20-25°C	No	No	No	Water	Rosmarinic acid	Phenolic acid	Hydroxycinnamic acid derivative	Phenylpropanoid Pathway	20	μg GAE/g DW
Cardoso et al., 2020	61	Heterokontophyta	Mediophyceae	Thalassiosirales	Skeletonemataceae	Skeletonema	Skeletonema, 2	Natural Seawater	SW	Yes	Yes	No	Sun	No	No	Not Mentioned	No	Mechanical Homogenizer	20-25°C	No	No	No	Water	Rutin	Flavonoid	Flavonol	Flavonoid Biosynthesis	0	μg GAE/g DW
Cardoso et al., 2020	61	Heterokontophyta	Mediophyceae	Thalassiosirales	Skeletonemataceae	Skeletonema	Skeletonema, 2	Natural Seawater	SW	Yes	Yes	No	Sun	No	No	Not Mentioned	No	Mechanical Homogenizer	20-25°C	No	No	No	Water	Salicylic acid	Phenolic acid	Hydroxybenzoic acid	Phenylpropanoid Pathway	134	μg GAE/g DW
Cardoso et al., 2020	61	Heterokontophyta	Mediophyceae	Thalassiosirales	Skeletonemataceae	Skeletonema	Skeletonema, 2	Natural Seawater	SW	Yes	Yes	No	Sun	No	No	Not Mentioned	No	Mechanical Homogenizer	20-25°C	No	No	No	Water	Syringic acid	Phenolic acid	Hydroxybenzoic acid	Phenylpropanoid Pathway	6	μg GAE/g DW
Cardoso et al., 2020	61	Heterokontophyta	Mediophyceae	Thalassiosirales	Skeletonemataceae	Skeletonema	Skeletonema, 2	Natural Seawater	SW	Yes	Yes	No	Sun	No	No	Not Mentioned	No	Mechanical Homogenizer	20-25°C	No	No	No	Water	Vanillic acid	Phenolic acid	Hydroxybenzoic acid	Phenylpropanoid Pathway	8	μg GAE/g DW
Cardoso et al., 2020	61	Chlorophyta	Chlorodendrophyceae	Chlorodendrales	Chlorodendraceae	Tetraselmis	Tetraselmis CTP4	Natural Seawater	SW	Yes	Yes	No	Sun	No	No	Not Mentioned	No	Mechanical Homogenizer	20-25°C	No	No	No	EtOH >= 90%	Caffeic acid	Phenolic acid	Hydroxycinnamic acid	Phenylpropanoid Pathway	0	μg GAE/g DW
Cardoso et al., 2020	61	Chlorophyta	Chlorodendrophyceae	Chlorodendrales	Chlorodendraceae	Tetraselmis	Tetraselmis CTP4	Natural Seawater	SW	Yes	Yes	No	Sun	No	No	Not Mentioned	No	Mechanical Homogenizer	20-25°C	No	No	No	EtOH >= 90%	Catechin derivative	Flavonoid derivative	Flavan-3-ol derivative	Flavonoid Biosynthesis	0	μg GAE/g DW
Cardoso et al., 2020	61	Chlorophyta	Chlorodendrophyceae	Chlorodendrales	Chlorodendraceae	Tetraselmis	Tetraselmis CTP4	Natural Seawater	SW	Yes	Yes	No	Sun	No	No	Not Mentioned	No	Mechanical Homogenizer	20-25°C	No	No	No	EtOH >= 90%	Chlorogenic acid	Phenolic acid	Caffeoylquinic acid	Phenylpropanoid Pathway	4	μg GAE/g DW
Cardoso et al., 2020	61	Chlorophyta	Chlorodendrophyceae	Chlorodendrales	Chlorodendraceae	Tetraselmis	Tetraselmis CTP4	Natural Seawater	SW	Yes	Yes	No	Sun	No	No	Not Mentioned	No	Mechanical Homogenizer	20-25°C	No	No	No	EtOH >= 90%	Coumaric acid	Phenolic acid	Hydroxycinnamic acid	Phenylpropanoid Pathway	2	μg GAE/g DW
Cardoso et al., 2020	61	Chlorophyta	Chlorodendrophyceae	Chlorodendrales	Chlorodendraceae	Tetraselmis	Tetraselmis CTP4	Natural Seawater	SW	Yes	Yes	No	Sun	No	No	Not Mentioned	No	Mechanical Homogenizer	20-25°C	No	No	No	EtOH >= 90%	Ellagic acid	Tannin	Ellagitannin	Tannin Biosynthesis	2	μg GAE/g DW
Cardoso et al., 2020	61	Chlorophyta	Chlorodendrophyceae	Chlorodendrales	Chlorodendraceae	Tetraselmis	Tetraselmis CTP4	Natural Seawater	SW	Yes	Yes	No	Sun	No	No	Not Mentioned	No	Mechanical Homogenizer	20-25°C	No	No	No	EtOH >= 90%	Epicatechin	Flavonoid	Flavan-3-ol	Flavonoid Biosynthesis	12	μg GAE/g DW
Cardoso et al., 2020	61	Chlorophyta	Chlorodendrophyceae	Chlorodendrales	Chlorodendraceae	Tetraselmis	Tetraselmis CTP4	Natural Seawater	SW	Yes	Yes	No	Sun	No	No	Not Mentioned	No	Mechanical Homogenizer	20-25°C	No	No	No	EtOH >= 90%	Epigallocatechin gallate	Flavonoid	Flavan-3-ol	Flavonoid Biosynthesis	0	μg GAE/g DW
Cardoso et al., 2020	61	Chlorophyta	Chlorodendrophyceae	Chlorodendrales	Chlorodendraceae	Tetraselmis	Tetraselmis CTP4	Natural Seawater	SW	Yes	Yes	No	Sun	No	No	Not Mentioned	No	Mechanical Homogenizer	20-25°C	No	No	No	EtOH >= 90%	Ferulic acid	Phenolic acid	Hydroxycinnamic acid	Phenylpropanoid Pathway	0	μg GAE/g DW
Cardoso et al., 2020	61	Chlorophyta	Chlorodendrophyceae	Chlorodendrales	Chlorodendraceae	Tetraselmis	Tetraselmis CTP4	Natural Seawater	SW	Yes	Yes	No	Sun	No	No	Not Mentioned	No	Mechanical Homogenizer	20-25°C	No	No	No	EtOH >= 90%	Flavone	Flavonoid	Flavone	Flavonoid Biosynthesis	0	μg GAE/g DW
Cardoso et al., 2020	61	Chlorophyta	Chlorodendrophyceae	Chlorodendrales	Chlorodendraceae	Tetraselmis	Tetraselmis CTP4	Natural Seawater	SW	Yes	Yes	No	Sun	No	No	Not Mentioned	No	Mechanical Homogenizer	20-25°C	No	No	No	EtOH >= 90%	Gallic acid	Phenolic acid	Hydroxybenzoic acid	Shikimate Pathway	24	μg GAE/g DW
Cardoso et al., 2020	61	Chlorophyta	Chlorodendrophyceae	Chlorodendrales	Chlorodendraceae	Tetraselmis	Tetraselmis CTP4	Natural Seawater	SW	Yes	Yes	No	Sun	No	No	Not Mentioned	No	Mechanical Homogenizer	20-25°C	No	No	No	EtOH >= 90%	Gentisic acid	Phenolic acid	Dihydroxybenzoic acid	Phenylpropanoid Pathway	0	μg GAE/g DW
Cardoso et al., 2020	61	Chlorophyta	Chlorodendrophyceae	Chlorodendrales	Chlorodendraceae	Tetraselmis	Tetraselmis CTP4	Natural Seawater	SW	Yes	Yes	No	Sun	No	No	Not Mentioned	No	Mechanical Homogenizer	20-25°C	No	No	No	EtOH >= 90%	Hydroxybenzaldehyde	Phenolic acid	Hydroxybenzaldehyde	Phenylpropanoid Pathway	0	μg GAE/g DW
Cardoso et al., 2020	61	Chlorophyta	Chlorodendrophyceae	Chlorodendrales	Chlorodendraceae	Tetraselmis	Tetraselmis CTP4	Natural Seawater	SW	Yes	Yes	No	Sun	No	No	Not Mentioned	No	Mechanical Homogenizer	20-25°C	No	No	No	EtOH >= 90%	Hydroxybenzoic acid	Phenolic acid	Hydroxybenzoic acid	Phenylpropanoid Pathway	0	μg GAE/g DW
Cardoso et al., 2020	61	Chlorophyta	Chlorodendrophyceae	Chlorodendrales	Chlorodendraceae	Tetraselmis	Tetraselmis CTP4	Natural Seawater	SW	Yes	Yes	No	Sun	No	No	Not Mentioned	No	Mechanical Homogenizer	20-25°C	No	No	No	EtOH >= 90%	Luteolin glucoside	Flavonoid glucoside	Flavone glucoside	Flavonoid Biosynthesis	0	μg GAE/g DW
Cardoso et al., 2020	61	Chlorophyta	Chlorodendrophyceae	Chlorodendrales	Chlorodendraceae	Tetraselmis	Tetraselmis CTP4	Natural Seawater	SW	Yes	Yes	No	Sun	No	No	Not Mentioned	No	Mechanical Homogenizer	20-25°C	No	No	No	EtOH >= 90%	Naringenin glucoside	Flavonoid glucoside	Flavanone glucoside	Flavonoid Biosynthesis	0	μg GAE/g DW
Cardoso et al., 2020	61	Chlorophyta	Chlorodendrophyceae	Chlorodendrales	Chlorodendraceae	Tetraselmis	Tetraselmis CTP4	Natural Seawater	SW	Yes	Yes	No	Sun	No	No	Not Mentioned	No	Mechanical Homogenizer	20-25°C	No	No	No	EtOH >= 90%	Quercetin	Flavonoid	Flavonol	Flavonoid Biosynthesis	0	μg GAE/g DW
Cardoso et al., 2020	61	Chlorophyta	Chlorodendrophyceae	Chlorodendrales	Chlorodendraceae	Tetraselmis	Tetraselmis CTP4	Natural Seawater	SW	Yes	Yes	No	Sun	No	No	Not Mentioned	No	Mechanical Homogenizer	20-25°C	No	No	No	EtOH >= 90%	Rosmarinic acid	Phenolic acid	Hydroxycinnamic acid derivative	Phenylpropanoid Pathway	0	μg GAE/g DW
Cardoso et al., 2020	61	Chlorophyta	Chlorodendrophyceae	Chlorodendrales	Chlorodendraceae	Tetraselmis	Tetraselmis CTP4	Natural Seawater	SW	Yes	Yes	No	Sun	No	No	Not Mentioned	No	Mechanical Homogenizer	20-25°C	No	No	No	EtOH >= 90%	Rutin	Flavonoid	Flavonol	Flavonoid Biosynthesis	0	μg GAE/g DW
Cardoso et al., 2020	61	Chlorophyta	Chlorodendrophyceae	Chlorodendrales	Chlorodendraceae	Tetraselmis	Tetraselmis CTP4	Natural Seawater	SW	Yes	Yes	No	Sun	No	No	Not Mentioned	No	Mechanical Homogenizer	20-25°C	No	No	No	EtOH >= 90%	Salicylic acid	Phenolic acid	Hydroxybenzoic acid	Phenylpropanoid Pathway	0	μg GAE/g DW
Cardoso et al., 2020	61	Chlorophyta	Chlorodendrophyceae	Chlorodendrales	Chlorodendraceae	Tetraselmis	Tetraselmis CTP4	Natural Seawater	SW	Yes	Yes	No	Sun	No	No	Not Mentioned	No	Mechanical Homogenizer	20-25°C	No	No	No	EtOH >= 90%	Syringic acid	Phenolic acid	Hydroxybenzoic acid	Phenylpropanoid Pathway	0	μg GAE/g DW
Cardoso et al., 2020	61	Chlorophyta	Chlorodendrophyceae	Chlorodendrales	Chlorodendraceae	Tetraselmis	Tetraselmis CTP4	Natural Seawater	SW	Yes	Yes	No	Sun	No	No	Not Mentioned	No	Mechanical Homogenizer	20-25°C	No	No	No	EtOH >= 90%	Vanillic acid	Phenolic acid	Hydroxybenzoic acid	Phenylpropanoid Pathway	0	μg GAE/g DW
Cardoso et al., 2020	61	Chlorophyta	Chlorodendrophyceae	Chlorodendrales	Chlorodendraceae	Tetraselmis	Tetraselmis CTP4	Natural Seawater	SW	Yes	Yes	No	Sun	No	No	Not Mentioned	No	Mechanical Homogenizer	20-25°C	No	No	No	Water	Caffeic acid	Phenolic acid	Hydroxycinnamic acid	Phenylpropanoid Pathway	0	μg GAE/g DW
Cardoso et al., 2020	61	Chlorophyta	Chlorodendrophyceae	Chlorodendrales	Chlorodendraceae	Tetraselmis	Tetraselmis CTP4	Natural Seawater	SW	Yes	Yes	No	Sun	No	No	Not Mentioned	No	Mechanical Homogenizer	20-25°C	No	No	No	Water	Catechin derivative	Flavonoid derivative	Flavan-3-ol derivative	Flavonoid Biosynthesis	62	μg GAE/g DW
Cardoso et al., 2020	61	Chlorophyta	Chlorodendrophyceae	Chlorodendrales	Chlorodendraceae	Tetraselmis	Tetraselmis CTP4	Natural Seawater	SW	Yes	Yes	No	Sun	No	No	Not Mentioned	No	Mechanical Homogenizer	20-25°C	No	No	No	Water	Chlorogenic acid	Phenolic acid	Caffeoylquinic acid	Phenylpropanoid Pathway	0	μg GAE/g DW
Cardoso et al., 2020	61	Chlorophyta	Chlorodendrophyceae	Chlorodendrales	Chlorodendraceae	Tetraselmis	Tetraselmis IMP3	Natural Seawater	SW	Yes	Yes	No	Sun	No	No	Not Mentioned	No	Mechanical Homogenizer	20-25°C	No	No	No	Water	Coumaric acid	Phenolic acid	Hydroxycinnamic acid	Phenylpropanoid Pathway	2	μg GAE/g DW
Cardoso et al., 2020	61	Chlorophyta	Chlorodendrophyceae	Chlorodendrales	Chlorodendraceae	Tetraselmis	Tetraselmis CTP4	Natural Seawater	SW	Yes	Yes	No	Sun	No	No	Not Mentioned	No	Mechanical Homogenizer	20-25°C	No	No	No	Water	Ellagic acid	Tannin	Ellagitannin	Tannin Biosynthesis	2	μg GAE/g DW
Cardoso et al., 2020	61	Chlorophyta	Chlorodendrophyceae	Chlorodendrales	Chlorodendraceae	Tetraselmis	Tetraselmis CTP4	Natural Seawater	SW	Yes	Yes	No	Sun	No	No	Not Mentioned	No	Mechanical Homogenizer	20-25°C	No	No	No	Water	Epicatechin	Flavonoid	Flavan-3-ol	Flavonoid Biosynthesis	20	μg GAE/g DW
Cardoso et al., 2020	61	Chlorophyta	Chlorodendrophyceae	Chlorodendrales	Chlorodendraceae	Tetraselmis	Tetraselmis CTP4	Natural Seawater	SW	Yes	Yes	No	Sun	No	No	Not Mentioned	No	Mechanical Homogenizer	20-25°C	No	No	No	Water	Epigallocatechin gallate	Flavonoid	Flavan-3-ol	Flavonoid Biosynthesis	0	μg GAE/g DW
Cardoso et al., 2020	61	Chlorophyta	Chlorodendrophyceae	Chlorodendrales	Chlorodendraceae	Tetraselmis	Tetraselmis CTP4	Natural Seawater	SW	Yes	Yes	No	Sun	No	No	Not Mentioned	No	Mechanical Homogenizer	20-25°C	No	No	No	Water	Ferulic acid	Phenolic acid	Hydroxycinnamic acid	Phenylpropanoid Pathway	0	μg GAE/g DW
Cardoso et al., 2020	61	Chlorophyta	Chlorodendrophyceae	Chlorodendrales	Chlorodendraceae	Tetraselmis	Tetraselmis CTP4	Natural Seawater	SW	Yes	Yes	No	Sun	No	No	Not Mentioned	No	Mechanical Homogenizer	20-25°C	No	No	No	Water	Flavone	Flavonoid	Flavone	Flavonoid Biosynthesis	2	μg GAE/g DW
Cardoso et al., 2020	61	Chlorophyta	Chlorodendrophyceae	Chlorodendrales	Chlorodendraceae	Tetraselmis	Tetraselmis CTP4	Natural Seawater	SW	Yes	Yes	No	Sun	No	No	Not Mentioned	No	Mechanical Homogenizer	20-25°C	No	No	No	Water	Gallic acid	Phenolic acid	Hydroxybenzoic acid	Shikimate Pathway	36	μg GAE/g DW
Cardoso et al., 2020	61	Chlorophyta	Chlorodendrophyceae	Chlorodendrales	Chlorodendraceae	Tetraselmis	Tetraselmis CTP4	Natural Seawater	SW	Yes	Yes	No	Sun	No	No	Not Mentioned	No	Mechanical Homogenizer	20-25°C	No	No	No	Water	Gentisic acid	Phenolic acid	Dihydroxybenzoic acid	Phenylpropanoid Pathway	0	μg GAE/g DW
Cardoso et al., 2020	61	Chlorophyta	Chlorodendrophyceae	Chlorodendrales	Chlorodendraceae	Tetraselmis	Tetraselmis CTP4	Natural Seawater	SW	Yes	Yes	No	Sun	No	No	Not Mentioned	No	Mechanical Homogenizer	20-25°C	No	No	No	Water	Hydroxybenzaldehyde	Phenolic acid	Hydroxybenzaldehyde	Phenylpropanoid Pathway	2	μg GAE/g DW
Cardoso et al., 2020	61	Chlorophyta	Chlorodendrophyceae	Chlorodendrales	Chlorodendraceae	Tetraselmis	Tetraselmis CTP4	Natural Seawater	SW	Yes	Yes	No	Sun	No	No	Not Mentioned	No	Mechanical Homogenizer	20-25°C	No	No	No	Water	Hydroxybenzoic acid	Phenolic acid	Hydroxybenzoic acid	Phenylpropanoid Pathway	24	μg GAE/g DW
Cardoso et al., 2020	61	Chlorophyta	Chlorodendrophyceae	Chlorodendrales	Chlorodendraceae	Tetraselmis	Tetraselmis CTP4	Natural Seawater	SW	Yes	Yes	No	Sun	No	No	Not Mentioned	No	Mechanical Homogenizer	20-25°C	No	No	No	Water	Luteolin glucoside	Flavonoid glucoside	Flavone glucoside	Flavonoid Biosynthesis	0	μg GAE/g DW
Cardoso et al., 2020	61	Chlorophyta	Chlorodendrophyceae	Chlorodendrales	Chlorodendraceae	Tetraselmis	Tetraselmis CTP4	Natural Seawater	SW	Yes	Yes	No	Sun	No	No	Not Mentioned	No	Mechanical Homogenizer	20-25°C	No	No	No	Water	Naringenin glucoside	Flavonoid glucoside	Flavanone glucoside	Flavonoid Biosynthesis	0	μg GAE/g DW
Cardoso et al., 2020	61	Chlorophyta	Chlorodendrophyceae	Chlorodendrales	Chlorodendraceae	Tetraselmis	Tetraselmis CTP4	Natural Seawater	SW	Yes	Yes	No	Sun	No	No	Not Mentioned	No	Mechanical Homogenizer	20-25°C	No	No	No	Water	Quercetin	Flavonoid	Flavonol	Flavonoid Biosynthesis	0	μg GAE/g DW
Cardoso et al., 2020	61	Chlorophyta	Chlorodendrophyceae	Chlorodendrales	Chlorodendraceae	Tetraselmis	Tetraselmis CTP4	Natural Seawater	SW	Yes	Yes	No	Sun	No	No	Not Mentioned	No	Mechanical Homogenizer	20-25°C	No	No	No	Water	Rosmarinic acid	Phenolic acid	Hydroxycinnamic acid derivative	Phenylpropanoid Pathway	0	μg GAE/g DW
Cardoso et al., 2020	61	Chlorophyta	Chlorodendrophyceae	Chlorodendrales	Chlorodendraceae	Tetraselmis	Tetraselmis CTP4	Natural Seawater	SW	Yes	Yes	No	Sun	No	No	Not Mentioned	No	Mechanical Homogenizer	20-25°C	No	No	No	Water	Rutin	Flavonoid	Flavonol	Flavonoid Biosynthesis	0	μg GAE/g DW
Cardoso et al., 2020	61	Chlorophyta	Chlorodendrophyceae	Chlorodendrales	Chlorodendraceae	Tetraselmis	Tetraselmis CTP4	Natural Seawater	SW	Yes	Yes	No	Sun	No	No	Not Mentioned	No	Mechanical Homogenizer	20-25°C	No	No	No	Water	Salicylic acid	Phenolic acid	Hydroxybenzoic acid	Phenylpropanoid Pathway	0	μg GAE/g DW
Cardoso et al., 2020	61	Chlorophyta	Chlorodendrophyceae	Chlorodendrales	Chlorodendraceae	Tetraselmis	Tetraselmis CTP4	Natural Seawater	SW	Yes	Yes	No	Sun	No	No	Not Mentioned	No	Mechanical Homogenizer	20-25°C	No	No	No	Water	Syringic acid	Phenolic acid	Hydroxybenzoic acid	Phenylpropanoid Pathway	0	μg GAE/g DW
Cardoso et al., 2020	61	Chlorophyta	Chlorodendrophyceae	Chlorodendrales	Chlorodendraceae	Tetraselmis	Tetraselmis CTP4	Natural Seawater	SW	Yes	Yes	No	Sun	No	No	Not Mentioned	No	Mechanical Homogenizer	20-25°C	No	No	No	Water	Vanillic acid	Phenolic acid	Hydroxybenzoic acid	Phenylpropanoid Pathway	0	μg GAE/g DW
Cardoso et al., 2020	61	Chlorophyta	Chlorodendrophyceae	Chlorodendrales	Chlorodendraceae	Tetraselmis	Tetraselmis IMP3	Natural Seawater	SW	Yes	Yes	No	>= 140 μmol ph m2/s	No	No	Not Mentioned	No	Mechanical Homogenizer	20-25°C	No	No	No	EtOH >= 90%	Caffeic acid	Phenolic acid	Hydroxycinnamic acid	Phenylpropanoid Pathway	0	μg GAE/g DW
Cardoso et al., 2020	61	Chlorophyta	Chlorodendrophyceae	Chlorodendrales	Chlorodendraceae	Tetraselmis	Tetraselmis IMP3	Natural Seawater	SW	Yes	Yes	No	>= 140 μmol ph m2/s	No	No	Not Mentioned	No	Mechanical Homogenizer	20-25°C	No	No	No	EtOH >= 90%	Catechin derivative	Flavonoid derivative	Flavan-3-ol derivative	Flavonoid Biosynthesis	0	μg GAE/g DW
Cardoso et al., 2020	61	Chlorophyta	Chlorodendrophyceae	Chlorodendrales	Chlorodendraceae	Tetraselmis	Tetraselmis IMP3	Natural Seawater	SW	Yes	Yes	No	>= 140 μmol ph m2/s	No	No	Not Mentioned	No	Mechanical Homogenizer	20-25°C	No	No	No	EtOH >= 90%	Chlorogenic acid	Phenolic acid	Caffeoylquinic acid	Phenylpropanoid Pathway	0	μg GAE/g DW
Cardoso et al., 2020	61	Chlorophyta	Chlorodendrophyceae	Chlorodendrales	Chlorodendraceae	Tetraselmis	Tetraselmis IMP3	Natural Seawater	SW	Yes	Yes	No	>= 140 μmol ph m2/s	No	No	Not Mentioned	No	Mechanical Homogenizer	20-25°C	No	No	No	EtOH >= 90%	Coumaric acid	Phenolic acid	Hydroxycinnamic acid	Phenylpropanoid Pathway	2	μg GAE/g DW
Cardoso et al., 2020	61	Chlorophyta	Chlorodendrophyceae	Chlorodendrales	Chlorodendraceae	Tetraselmis	Tetraselmis IMP3	Natural Seawater	SW	Yes	Yes	No	>= 140 μmol ph m2/s	No	No	Not Mentioned	No	Mechanical Homogenizer	20-25°C	No	No	No	EtOH >= 90%	Ellagic acid	Tannin	Ellagitannin	Tannin Biosynthesis	0	μg GAE/g DW
Cardoso et al., 2020	61	Chlorophyta	Chlorodendrophyceae	Chlorodendrales	Chlorodendraceae	Tetraselmis	Tetraselmis IMP3	Natural Seawater	SW	Yes	Yes	No	>= 140 μmol ph m2/s	No	No	Not Mentioned	No	Mechanical Homogenizer	20-25°C	No	No	No	EtOH >= 90%	Epicatechin	Flavonoid	Flavan-3-ol	Flavonoid Biosynthesis	0	μg GAE/g DW
Cardoso et al., 2020	61	Chlorophyta	Chlorodendrophyceae	Chlorodendrales	Chlorodendraceae	Tetraselmis	Tetraselmis IMP3	Natural Seawater	SW	Yes	Yes	No	>= 140 μmol ph m2/s	No	No	Not Mentioned	No	Mechanical Homogenizer	20-25°C	No	No	No	EtOH >= 90%	Epigallocatechin gallate	Flavonoid	Flavan-3-ol	Flavonoid Biosynthesis	0	μg GAE/g DW
Cardoso et al., 2020	61	Chlorophyta	Chlorodendrophyceae	Chlorodendrales	Chlorodendraceae	Tetraselmis	Tetraselmis IMP3	Natural Seawater	SW	Yes	Yes	No	>= 140 μmol ph m2/s	No	No	Not Mentioned	No	Mechanical Homogenizer	20-25°C	No	No	No	EtOH >= 90%	Ferulic acid	Phenolic acid	Hydroxycinnamic acid	Phenylpropanoid Pathway	0	μg GAE/g DW
Cardoso et al., 2020	61	Chlorophyta	Chlorodendrophyceae	Chlorodendrales	Chlorodendraceae	Tetraselmis	Tetraselmis IMP3	Natural Seawater	SW	Yes	Yes	No	>= 140 μmol ph m2/s	No	No	Not Mentioned	No	Mechanical Homogenizer	20-25°C	No	No	No	EtOH >= 90%	Flavone	Flavonoid	Flavone	Flavonoid Biosynthesis	0	μg GAE/g DW
Cardoso et al., 2020	61	Chlorophyta	Chlorodendrophyceae	Chlorodendrales	Chlorodendraceae	Tetraselmis	Tetraselmis IMP3	Natural Seawater	SW	Yes	Yes	No	>= 140 μmol ph m2/s	No	No	Not Mentioned	No	Mechanical Homogenizer	20-25°C	No	No	No	EtOH >= 90%	Gallic acid	Phenolic acid	Hydroxybenzoic acid	Shikimate Pathway	0	μg GAE/g DW
Cardoso et al., 2020	61	Chlorophyta	Chlorodendrophyceae	Chlorodendrales	Chlorodendraceae	Tetraselmis	Tetraselmis IMP3	Natural Seawater	SW	Yes	Yes	No	>= 140 μmol ph m2/s	No	No	Not Mentioned	No	Mechanical Homogenizer	20-25°C	No	No	No	EtOH >= 90%	Gentisic acid	Phenolic acid	Dihydroxybenzoic acid	Phenylpropanoid Pathway	0	μg GAE/g DW
Cardoso et al., 2020	61	Chlorophyta	Chlorodendrophyceae	Chlorodendrales	Chlorodendraceae	Tetraselmis	Tetraselmis IMP3	Natural Seawater	SW	Yes	Yes	No	>= 140 μmol ph m2/s	No	No	Not Mentioned	No	Mechanical Homogenizer	20-25°C	No	No	No	EtOH >= 90%	Hydroxybenzaldehyde	Phenolic acid	Hydroxybenzaldehyde	Phenylpropanoid Pathway	0	μg GAE/g DW
Cardoso et al., 2020	61	Chlorophyta	Chlorodendrophyceae	Chlorodendrales	Chlorodendraceae	Tetraselmis	Tetraselmis IMP3	Natural Seawater	SW	Yes	Yes	No	>= 140 μmol ph m2/s	No	No	Not Mentioned	No	Mechanical Homogenizer	20-25°C	No	No	No	EtOH >= 90%	Hydroxybenzoic acid	Phenolic acid	Hydroxybenzoic acid	Phenylpropanoid Pathway	0	μg GAE/g DW
Cardoso et al., 2020	61	Chlorophyta	Chlorodendrophyceae	Chlorodendrales	Chlorodendraceae	Tetraselmis	Tetraselmis IMP3	Natural Seawater	SW	Yes	Yes	No	>= 140 μmol ph m2/s	No	No	Not Mentioned	No	Mechanical Homogenizer	20-25°C	No	No	No	EtOH >= 90%	Luteolin glucoside	Flavonoid glucoside	Flavone glucoside	Flavonoid Biosynthesis	0	μg GAE/g DW
Cardoso et al., 2020	61	Chlorophyta	Chlorodendrophyceae	Chlorodendrales	Chlorodendraceae	Tetraselmis	Tetraselmis IMP3	Natural Seawater	SW	Yes	Yes	No	>= 140 μmol ph m2/s	No	No	Not Mentioned	No	Mechanical Homogenizer	20-25°C	No	No	No	EtOH >= 90%	Naringenin glucoside	Flavonoid glucoside	Flavanone glucoside	Flavonoid Biosynthesis	0	μg GAE/g DW
Cardoso et al., 2020	61	Chlorophyta	Chlorodendrophyceae	Chlorodendrales	Chlorodendraceae	Tetraselmis	Tetraselmis IMP3	Natural Seawater	SW	Yes	Yes	No	>= 140 μmol ph m2/s	No	No	Not Mentioned	No	Mechanical Homogenizer	20-25°C	No	No	No	EtOH >= 90%	Quercetin	Flavonoid	Flavonol	Flavonoid Biosynthesis	0	μg GAE/g DW
Cardoso et al., 2020	61	Chlorophyta	Chlorodendrophyceae	Chlorodendrales	Chlorodendraceae	Tetraselmis	Tetraselmis IMP3	Natural Seawater	SW	Yes	Yes	No	>= 140 μmol ph m2/s	No	No	Not Mentioned	No	Mechanical Homogenizer	20-25°C	No	No	No	EtOH >= 90%	Rosmarinic acid	Phenolic acid	Hydroxycinnamic acid derivative	Phenylpropanoid Pathway	0	μg GAE/g DW
Cardoso et al., 2020	61	Chlorophyta	Chlorodendrophyceae	Chlorodendrales	Chlorodendraceae	Tetraselmis	Tetraselmis IMP3	Natural Seawater	SW	Yes	Yes	No	>= 140 μmol ph m2/s	No	No	Not Mentioned	No	Mechanical Homogenizer	20-25°C	No	No	No	EtOH >= 90%	Rutin	Flavonoid	Flavonol	Flavonoid Biosynthesis	0	μg GAE/g DW
Cardoso et al., 2020	61	Chlorophyta	Chlorodendrophyceae	Chlorodendrales	Chlorodendraceae	Tetraselmis	Tetraselmis IMP3	Natural Seawater	SW	Yes	Yes	No	>= 140 μmol ph m2/s	No	No	Not Mentioned	No	Mechanical Homogenizer	20-25°C	No	No	No	EtOH >= 90%	Salicylic acid	Phenolic acid	Hydroxybenzoic acid	Phenylpropanoid Pathway	0	μg GAE/g DW
Cardoso et al., 2020	61	Chlorophyta	Chlorodendrophyceae	Chlorodendrales	Chlorodendraceae	Tetraselmis	Tetraselmis IMP3	Natural Seawater	SW	Yes	Yes	No	>= 140 μmol ph m2/s	No	No	Not Mentioned	No	Mechanical Homogenizer	20-25°C	No	No	No	EtOH >= 90%	Syringic acid	Phenolic acid	Hydroxybenzoic acid	Phenylpropanoid Pathway	0	μg GAE/g DW
Cardoso et al., 2020	61	Chlorophyta	Chlorodendrophyceae	Chlorodendrales	Chlorodendraceae	Tetraselmis	Tetraselmis IMP3	Natural Seawater	SW	Yes	Yes	No	>= 140 μmol ph m2/s	No	No	Not Mentioned	No	Mechanical Homogenizer	20-25°C	No	No	No	EtOH >= 90%	Vanillic acid	Phenolic acid	Hydroxybenzoic acid	Phenylpropanoid Pathway	0	μg GAE/g DW
Cardoso et al., 2020	61	Chlorophyta	Chlorodendrophyceae	Chlorodendrales	Chlorodendraceae	Tetraselmis	Tetraselmis IMP3	Natural Seawater	SW	Yes	Yes	No	>= 140 μmol ph m2/s	No	No	Not Mentioned	No	Mechanical Homogenizer	20-25°C	No	No	No	Water	Caffeic acid	Phenolic acid	Hydroxycinnamic acid	Phenylpropanoid Pathway	1066	μg GAE/g DW
Cardoso et al., 2020	61	Chlorophyta	Chlorodendrophyceae	Chlorodendrales	Chlorodendraceae	Tetraselmis	Tetraselmis IMP3	Natural Seawater	SW	Yes	Yes	No	>= 140 μmol ph m2/s	No	No	Not Mentioned	No	Mechanical Homogenizer	20-25°C	No	No	No	Water	Catechin derivative	Flavonoid derivative	Flavan-3-ol derivative	Flavonoid Biosynthesis	122	μg GAE/g DW
Cardoso et al., 2020	61	Chlorophyta	Chlorodendrophyceae	Chlorodendrales	Chlorodendraceae	Tetraselmis	Tetraselmis IMP3	Natural Seawater	SW	Yes	Yes	No	>= 140 μmol ph m2/s	No	No	Not Mentioned	No	Mechanical Homogenizer	20-25°C	No	No	No	Water	Chlorogenic acid	Phenolic acid	Caffeoylquinic acid	Phenylpropanoid Pathway	0	μg GAE/g DW
Cardoso et al., 2020	61	Chlorophyta	Chlorodendrophyceae	Chlorodendrales	Chlorodendraceae	Tetraselmis	Tetraselmis IMP3	Natural Seawater	SW	Yes	Yes	No	>= 140 μmol ph m2/s	No	No	Not Mentioned	No	Mechanical Homogenizer	20-25°C	No	No	No	Water	Coumaric acid	Phenolic acid	Hydroxycinnamic acid	Phenylpropanoid Pathway	2	μg GAE/g DW
Cardoso et al., 2020	61	Chlorophyta	Chlorodendrophyceae	Chlorodendrales	Chlorodendraceae	Tetraselmis	Tetraselmis IMP3	Natural Seawater	SW	Yes	Yes	No	>= 140 μmol ph m2/s	No	No	Not Mentioned	No	Mechanical Homogenizer	20-25°C	No	No	No	Water	Ellagic acid	Tannin	Ellagitannin	Tannin Biosynthesis	106	μg GAE/g DW
Cardoso et al., 2020	61	Chlorophyta	Chlorodendrophyceae	Chlorodendrales	Chlorodendraceae	Tetraselmis	Tetraselmis IMP3	Natural Seawater	SW	Yes	Yes	No	>= 140 μmol ph m2/s	No	No	Not Mentioned	No	Mechanical Homogenizer	20-25°C	No	No	No	Water	Epicatechin	Flavonoid	Flavan-3-ol	Flavonoid Biosynthesis	58	μg GAE/g DW
Cardoso et al., 2020	61	Chlorophyta	Chlorodendrophyceae	Chlorodendrales	Chlorodendraceae	Tetraselmis	Tetraselmis IMP3	Natural Seawater	SW	Yes	Yes	No	>= 140 μmol ph m2/s	No	No	Not Mentioned	No	Mechanical Homogenizer	20-25°C	No	No	No	Water	Epigallocatechin gallate	Flavonoid	Flavan-3-ol	Flavonoid Biosynthesis	2	μg GAE/g DW
Cardoso et al., 2020	61	Chlorophyta	Chlorodendrophyceae	Chlorodendrales	Chlorodendraceae	Tetraselmis	Tetraselmis IMP3	Natural Seawater	SW	Yes	Yes	No	>= 140 μmol ph m2/s	No	No	Not Mentioned	No	Mechanical Homogenizer	20-25°C	No	No	No	Water	Ferulic acid	Phenolic acid	Hydroxycinnamic acid	Phenylpropanoid Pathway	6	μg GAE/g DW
Cardoso et al., 2020	61	Chlorophyta	Chlorodendrophyceae	Chlorodendrales	Chlorodendraceae	Tetraselmis	Tetraselmis IMP3	Natural Seawater	SW	Yes	Yes	No	>= 140 μmol ph m2/s	No	No	Not Mentioned	No	Mechanical Homogenizer	20-25°C	No	No	No	Water	Flavone	Flavonoid	Flavone	Flavonoid Biosynthesis	2	μg GAE/g DW
Cardoso et al., 2020	61	Chlorophyta	Chlorodendrophyceae	Chlorodendrales	Chlorodendraceae	Tetraselmis	Tetraselmis IMP3	Natural Seawater	SW	Yes	Yes	No	>= 140 μmol ph m2/s	No	No	Not Mentioned	No	Mechanical Homogenizer	20-25°C	No	No	No	Water	Gallic acid	Phenolic acid	Hydroxybenzoic acid	Shikimate Pathway	82	μg GAE/g DW
Cardoso et al., 2020	61	Chlorophyta	Chlorodendrophyceae	Chlorodendrales	Chlorodendraceae	Tetraselmis	Tetraselmis IMP3	Natural Seawater	SW	Yes	Yes	No	>= 140 μmol ph m2/s	No	No	Not Mentioned	No	Mechanical Homogenizer	20-25°C	No	No	No	Water	Gentisic acid	Phenolic acid	Dihydroxybenzoic acid	Phenylpropanoid Pathway	70	μg GAE/g DW
Cardoso et al., 2020	61	Chlorophyta	Chlorodendrophyceae	Chlorodendrales	Chlorodendraceae	Tetraselmis	Tetraselmis IMP3	Natural Seawater	SW	Yes	Yes	No	>= 140 μmol ph m2/s	No	No	Not Mentioned	No	Mechanical Homogenizer	20-25°C	No	No	No	Water	Hydroxybenzaldehyde	Phenolic acid	Hydroxybenzaldehyde	Phenylpropanoid Pathway	54	μg GAE/g DW
Cardoso et al., 2020	61	Chlorophyta	Chlorodendrophyceae	Chlorodendrales	Chlorodendraceae	Tetraselmis	Tetraselmis IMP3	Natural Seawater	SW	Yes	Yes	No	>= 140 μmol ph m2/s	No	No	Not Mentioned	No	Mechanical Homogenizer	20-25°C	No	No	No	Water	Hydroxybenzoic acid	Phenolic acid	Hydroxybenzoic acid	Phenylpropanoid Pathway	0	μg GAE/g DW
Cardoso et al., 2020	61	Chlorophyta	Chlorodendrophyceae	Chlorodendrales	Chlorodendraceae	Tetraselmis	Tetraselmis IMP3	Natural Seawater	SW	Yes	Yes	No	>= 140 μmol ph m2/s	No	No	Not Mentioned	No	Mechanical Homogenizer	20-25°C	No	No	No	Water	Luteolin glucoside	Flavonoid glucoside	Flavone glucoside	Flavonoid Biosynthesis	180	μg GAE/g DW
Cardoso et al., 2020	61	Chlorophyta	Chlorodendrophyceae	Chlorodendrales	Chlorodendraceae	Tetraselmis	Tetraselmis IMP3	Natural Seawater	SW	Yes	Yes	No	>= 140 μmol ph m2/s	No	No	Not Mentioned	No	Mechanical Homogenizer	20-25°C	No	No	No	Water	Naringenin glucoside	Flavonoid glucoside	Flavanone glucoside	Flavonoid Biosynthesis	6	μg GAE/g DW
Cardoso et al., 2020	61	Chlorophyta	Chlorodendrophyceae	Chlorodendrales	Chlorodendraceae	Tetraselmis	Tetraselmis IMP3	Natural Seawater	SW	Yes	Yes	No	>= 140 μmol ph m2/s	No	No	Not Mentioned	No	Mechanical Homogenizer	20-25°C	No	No	No	Water	Quercetin	Flavonoid	Flavonol	Flavonoid Biosynthesis	208	μg GAE/g DW
Cardoso et al., 2020	61	Chlorophyta	Chlorodendrophyceae	Chlorodendrales	Chlorodendraceae	Tetraselmis	Tetraselmis IMP3	Natural Seawater	SW	Yes	Yes	No	>= 140 μmol ph m2/s	No	No	Not Mentioned	No	Mechanical Homogenizer	20-25°C	No	No	No	Water	Rosmarinic acid	Phenolic acid	Hydroxycinnamic acid derivative	Phenylpropanoid Pathway	0	μg GAE/g DW
Cardoso et al., 2020	61	Chlorophyta	Chlorodendrophyceae	Chlorodendrales	Chlorodendraceae	Tetraselmis	Tetraselmis IMP3	Natural Seawater	SW	Yes	Yes	No	>= 140 μmol ph m2/s	No	No	Not Mentioned	No	Mechanical Homogenizer	20-25°C	No	No	No	Water	Rutin	Flavonoid	Flavonol	Flavonoid Biosynthesis	48	μg GAE/g DW
Cardoso et al., 2020	61	Chlorophyta	Chlorodendrophyceae	Chlorodendrales	Chlorodendraceae	Tetraselmis	Tetraselmis IMP3	Natural Seawater	SW	Yes	Yes	No	>= 140 μmol ph m2/s	No	No	Not Mentioned	No	Mechanical Homogenizer	20-25°C	No	No	No	Water	Salicylic acid	Phenolic acid	Hydroxybenzoic acid	Phenylpropanoid Pathway	64	μg GAE/g DW
Cardoso et al., 2020	61	Chlorophyta	Chlorodendrophyceae	Chlorodendrales	Chlorodendraceae	Tetraselmis	Tetraselmis IMP3	Natural Seawater	SW	Yes	Yes	No	>= 140 μmol ph m2/s	No	No	Not Mentioned	No	Mechanical Homogenizer	20-25°C	No	No	No	Water	Syringic acid	Phenolic acid	Hydroxybenzoic acid	Phenylpropanoid Pathway	0	μg GAE/g DW
Cardoso et al., 2020	61	Chlorophyta	Chlorodendrophyceae	Chlorodendrales	Chlorodendraceae	Tetraselmis	Tetraselmis IMP3	Natural Seawater	SW	Yes	Yes	No	>= 140 μmol ph m2/s	No	No	Not Mentioned	No	Mechanical Homogenizer	20-25°C	No	No	No	Water	Vanillic acid	Phenolic acid	Hydroxybenzoic acid	Phenylpropanoid Pathway	16	μg GAE/g DW
Corrêa da Silva et al., 2022	65	Chlorophyta	Chlorophyceae	Sphaeropleales	Hydrodictyaceae	Pediastrum	boryanum	DI	FW	Yes	Yes	No	< 100 μmol ph m2/s	No	No	No	No	Mixing	25-30°C	No	rotary evaporator	Yes	MeOH >= 80%	Chlorogenic acid	Phenolic acid	Caffeoylquinic acid	Phenylpropanoid Pathway	6.8	μg GAE/g DW
Corrêa da Silva et al., 2022	65	Chlorophyta	Chlorophyceae	Sphaeropleales	Hydrodictyaceae	Pediastrum	boryanum	DI	FW	Yes	Yes	No	< 100 μmol ph m2/s	No	No	No	No	Mixing	25-30°C	No	rotary evaporator	Yes	MeOH >= 80%	Gallic acid	Phenolic acid	Hydroxybenzoic acid	Shikimate Pathway	16.72	μg GAE/g DW
Corrêa da Silva et al., 2022	65	Chlorophyta	Chlorophyceae	Sphaeropleales	Hydrodictyaceae	Pediastrum	boryanum	DI	FW	Yes	Yes	No	< 100 μmol ph m2/s	No	No	No	No	Mixing	25-30°C	No	rotary evaporator	Yes	MeOH >= 80%	Hydroxybenzoic acid	Phenolic acid	Hydroxybenzoic acid	Phenylpropanoid Pathway	0	μg GAE/g DW
Corrêa da Silva et al., 2022	65	Chlorophyta	Chlorophyceae	Sphaeropleales	Hydrodictyaceae	Pediastrum	boryanum	DI	FW	Yes	Yes	No	< 100 μmol ph m2/s	No	No	No	No	Mixing	25-30°C	No	rotary evaporator	Yes	MeOH >= 80%	Protocatechuic acid	Phenolic acid	Hydroxybenzoic acid	Shikimate Pathway	9.48	μg GAE/g DW
Corrêa da Silva et al., 2022	65	Chlorophyta	Chlorophyceae	Sphaeropleales	Hydrodictyaceae	Pediastrum	boryanum	DI	FW	Yes	Yes	No	< 100 μmol ph m2/s	No	No	No	No	Mixing	25-30°C	No	rotary evaporator	Yes	MeOH >= 80%	Vanillic acid	Phenolic acid	Hydroxybenzoic acid	Phenylpropanoid Pathway	0.74	μg GAE/g DW
Corrêa da Silva et al., 2022	65	Chlorophyta	Chlorophyceae	Sphaeropleales	Hydrodictyaceae	Pediastrum	boryanum	DI	FW	Yes	Yes	No	< 100 μmol ph m2/s	No	No	No	No	Mixing	25-30°C	No	rotary evaporator	Yes	MeOH >= 80%	Chlorogenic acid	Phenolic acid	Caffeoylquinic acid	Phenylpropanoid Pathway	2.8	μg GAE/g DW
Corrêa da Silva et al., 2022	65	Chlorophyta	Chlorophyceae	Sphaeropleales	Hydrodictyaceae	Pediastrum	boryanum	DI	FW	Yes	Yes	No	< 100 μmol ph m2/s	No	No	No	No	Mixing	25-30°C	No	rotary evaporator	Yes	MeOH >= 80%	Gallic acid	Phenolic acid	Hydroxybenzoic acid	Shikimate Pathway	33.42	μg GAE/g DW
Corrêa da Silva et al., 2022	65	Chlorophyta	Chlorophyceae	Sphaeropleales	Hydrodictyaceae	Pediastrum	boryanum	DI	FW	Yes	Yes	No	< 100 μmol ph m2/s	No	No	No	No	Mixing	25-30°C	No	rotary evaporator	Yes	MeOH >= 80%	Hydroxybenzoic acid	Phenolic acid	Hydroxybenzoic acid	Phenylpropanoid Pathway	10.28	μg GAE/g DW
Corrêa da Silva et al., 2022	65	Chlorophyta	Chlorophyceae	Sphaeropleales	Hydrodictyaceae	Pediastrum	boryanum	DI	FW	Yes	Yes	No	< 100 μmol ph m2/s	No	No	No	No	Mixing	25-30°C	No	rotary evaporator	Yes	MeOH >= 80%	Protocatechuic acid	Phenolic acid	Hydroxybenzoic acid	Shikimate Pathway	0.6	μg GAE/g DW
Corrêa da Silva et al., 2022	65	Chlorophyta	Chlorophyceae	Sphaeropleales	Hydrodictyaceae	Pediastrum	boryanum	DI	FW	Yes	Yes	No	< 100 μmol ph m2/s	No	No	No	No	Mixing	25-30°C	No	rotary evaporator	Yes	MeOH >= 80%	Vanillic acid	Phenolic acid	Hydroxybenzoic acid	Phenylpropanoid Pathway	0.68	μg GAE/g DW
Corrêa da Silva et al., 2022	65	Chlorophyta	Chlorophyceae	Sphaeropleales	Hydrodictyaceae	Pediastrum	boryanum	DI	FW	Yes	Yes	No	< 100 μmol ph m2/s	No	No	No	No	Mixing	25-30°C	No	rotary evaporator	Yes	MeOH >= 80%	Chlorogenic acid	Phenolic acid	Caffeoylquinic acid	Phenylpropanoid Pathway	3.78	μg GAE/g DW
Corrêa da Silva et al., 2022	65	Chlorophyta	Chlorophyceae	Sphaeropleales	Hydrodictyaceae	Pediastrum	boryanum	DI	FW	Yes	Yes	No	< 100 μmol ph m2/s	No	No	No	No	Mixing	25-30°C	No	rotary evaporator	Yes	MeOH >= 80%	Gallic acid	Phenolic acid	Hydroxybenzoic acid	Shikimate Pathway	7.66	μg GAE/g DW
Corrêa da Silva et al., 2022	65	Chlorophyta	Chlorophyceae	Sphaeropleales	Hydrodictyaceae	Pediastrum	boryanum	DI	FW	Yes	Yes	No	< 100 μmol ph m2/s	No	No	No	No	Mixing	25-30°C	No	rotary evaporator	Yes	MeOH >= 80%	Hydroxybenzoic acid	Phenolic acid	Hydroxybenzoic acid	Phenylpropanoid Pathway	0	μg GAE/g DW
Corrêa da Silva et al., 2022	65	Chlorophyta	Chlorophyceae	Sphaeropleales	Hydrodictyaceae	Pediastrum	boryanum	DI	FW	Yes	Yes	No	< 100 μmol ph m2/s	No	No	No	No	Mixing	25-30°C	No	rotary evaporator	Yes	MeOH >= 80%	Protocatechuic acid	Phenolic acid	Hydroxybenzoic acid	Shikimate Pathway	1.46	μg GAE/g DW
Corrêa da Silva et al., 2022	65	Chlorophyta	Chlorophyceae	Sphaeropleales	Hydrodictyaceae	Pediastrum	boryanum	DI	FW	Yes	Yes	No	< 100 μmol ph m2/s	No	No	No	No	Mixing	25-30°C	No	rotary evaporator	Yes	MeOH >= 80%	Vanillic acid	Phenolic acid	Hydroxybenzoic acid	Phenylpropanoid Pathway	0.7	μg GAE/g DW
Corrêa da Silva et al., 2022	65	Chlorophyta	Chlorophyceae	Sphaeropleales	Hydrodictyaceae	Pediastrum	boryanum	DI	FW	Yes	Yes	No	< 100 μmol ph m2/s	No	No	No	No	Mixing	25-30°C	No	rotary evaporator	Yes	MeOH >= 80%	Chlorogenic acid	Phenolic acid	Caffeoylquinic acid	Phenylpropanoid Pathway	4.98	μg GAE/g DW
Corrêa da Silva et al., 2022	65	Chlorophyta	Chlorophyceae	Sphaeropleales	Hydrodictyaceae	Pediastrum	boryanum	DI	FW	Yes	Yes	No	< 100 μmol ph m2/s	No	No	No	No	Mixing	25-30°C	No	rotary evaporator	Yes	MeOH >= 80%	Gallic acid	Phenolic acid	Hydroxybenzoic acid	Shikimate Pathway	2.68	μg GAE/g DW
Corrêa da Silva et al., 2022	65	Chlorophyta	Chlorophyceae	Sphaeropleales	Hydrodictyaceae	Pediastrum	boryanum	DI	FW	Yes	Yes	No	< 100 μmol ph m2/s	No	No	No	No	Mixing	25-30°C	No	rotary evaporator	Yes	MeOH >= 80%	Hydroxybenzoic acid	Phenolic acid	Hydroxybenzoic acid	Phenylpropanoid Pathway	0	μg GAE/g DW
Corrêa da Silva et al., 2022	65	Chlorophyta	Chlorophyceae	Sphaeropleales	Hydrodictyaceae	Pediastrum	boryanum	DI	FW	Yes	Yes	No	< 100 μmol ph m2/s	No	No	No	No	Mixing	25-30°C	No	rotary evaporator	Yes	MeOH >= 80%	Protocatechuic acid	Phenolic acid	Hydroxybenzoic acid	Shikimate Pathway	4.74	μg GAE/g DW
Corrêa da Silva et al., 2022	65	Chlorophyta	Chlorophyceae	Sphaeropleales	Hydrodictyaceae	Pediastrum	boryanum	DI	FW	Yes	Yes	No	< 100 μmol ph m2/s	No	No	No	No	Mixing	25-30°C	No	rotary evaporator	Yes	MeOH >= 80%	Vanillic acid	Phenolic acid	Hydroxybenzoic acid	Phenylpropanoid Pathway	0.44	μg GAE/g DW
Gam et al., 2019	75	Chlorophyta	Chlorodendrophyceae	Chlorodendrales	Chlorodendraceae	Tetraselmis	sp.	DI	SW	Yes	Yes	No	100-140 μmol ph m2/s	No	No	Yes	Deffating	MW or US assisted	70-90°C	No	rotary evaporator	No	EtOH >= 90%	Epigallocatechin gallate	Flavonoid	Flavan-3-ol	Flavonoid Biosynthesis	120	μg GAE/g DW
Goiris et al., 2014	31	Chlorophyta	Trebouxiophyceae	Chlorellales	Chlorellaceae	Chlorella	vulgaris	DI	FW	Yes	Yes	No	100-140 μmol ph m2/s	No	No	No	No	MW or US assisted	20-25°C	No	stream of nitrogen	Yes	MeOH >= 80%	Apigenin	Flavonoid	Flavone	Flavonoid Biosynthesis	0.0099	μg GAE/g DW
Goiris et al., 2014	31	Chlorophyta	Trebouxiophyceae	Chlorellales	Chlorellaceae	Chlorella	vulgaris	DI	FW	Yes	Yes	No	100-140 μmol ph m2/s	No	No	No	No	MW or US assisted	20-25°C	No	stream of nitrogen	Yes	MeOH >= 80%	Caffeic acid	Phenolic acid	Hydroxycinnamic acid	Phenylpropanoid Pathway	0	μg GAE/g DW
Goiris et al., 2014	31	Chlorophyta	Trebouxiophyceae	Chlorellales	Chlorellaceae	Chlorella	vulgaris	DI	FW	Yes	Yes	No	100-140 μmol ph m2/s	No	No	No	No	MW or US assisted	20-25°C	No	stream of nitrogen	Yes	MeOH >= 80%	Catechin	Flavonoid	Flavan-3-ol	Flavonoid Biosynthesis	0	μg GAE/g DW
Goiris et al., 2014	31	Chlorophyta	Trebouxiophyceae	Chlorellales	Chlorellaceae	Chlorella	vulgaris	DI	FW	Yes	Yes	No	100-140 μmol ph m2/s	No	No	No	No	MW or US assisted	20-25°C	No	stream of nitrogen	Yes	MeOH >= 80%	Coumaric acid	Phenolic acid	Hydroxycinnamic acid	Phenylpropanoid Pathway	0.54	μg GAE/g DW
Goiris et al., 2014	31	Chlorophyta	Trebouxiophyceae	Chlorellales	Chlorellaceae	Chlorella	vulgaris	DI	FW	Yes	Yes	No	100-140 μmol ph m2/s	No	No	No	No	MW or US assisted	20-25°C	No	stream of nitrogen	Yes	MeOH >= 80%	Daidzein	Isoflavonoid	Isoflavone	Flavonoid Biosynthesis	0	μg GAE/g DW
Goiris et al., 2014	31	Chlorophyta	Trebouxiophyceae	Chlorellales	Chlorellaceae	Chlorella	vulgaris	DI	FW	Yes	Yes	No	100-140 μmol ph m2/s	No	No	No	No	MW or US assisted	20-25°C	No	stream of nitrogen	Yes	MeOH >= 80%	Dihydrokaempferol	Flavonoid	Flavanonol	Flavonoid Biosynthesis	0	μg GAE/g DW
Goiris et al., 2014	31	Chlorophyta	Trebouxiophyceae	Chlorellales	Chlorellaceae	Chlorella	vulgaris	DI	FW	Yes	Yes	No	100-140 μmol ph m2/s	No	No	No	No	MW or US assisted	20-25°C	No	stream of nitrogen	Yes	MeOH >= 80%	Dihydroquercetin	Flavonoid	Flavanonol	Flavonoid Biosynthesis	0	μg GAE/g DW
Goiris et al., 2014	31	Chlorophyta	Trebouxiophyceae	Chlorellales	Chlorellaceae	Chlorella	vulgaris	DI	FW	Yes	Yes	No	100-140 μmol ph m2/s	No	No	No	No	MW or US assisted	20-25°C	No	stream of nitrogen	Yes	MeOH >= 80%	Epicatechin	Flavonoid	Flavan-3-ol	Flavonoid Biosynthesis	0	μg GAE/g DW
Goiris et al., 2014	31	Chlorophyta	Trebouxiophyceae	Chlorellales	Chlorellaceae	Chlorella	vulgaris	DI	FW	Yes	Yes	No	100-140 μmol ph m2/s	No	No	No	No	MW or US assisted	20-25°C	No	stream of nitrogen	Yes	MeOH >= 80%	Eriodictyol	Flavonoid	Flavanone	Flavonoid Biosynthesis	0	μg GAE/g DW
Goiris et al., 2014	31	Chlorophyta	Trebouxiophyceae	Chlorellales	Chlorellaceae	Chlorella	vulgaris	DI	FW	Yes	Yes	No	100-140 μmol ph m2/s	No	No	No	No	MW or US assisted	20-25°C	No	stream of nitrogen	Yes	MeOH >= 80%	Ferulic acid	Phenolic acid	Hydroxycinnamic acid	Phenylpropanoid Pathway	0.00063	μg GAE/g DW
Goiris et al., 2014	31	Chlorophyta	Trebouxiophyceae	Chlorellales	Chlorellaceae	Chlorella	vulgaris	DI	FW	Yes	Yes	No	100-140 μmol ph m2/s	No	No	No	No	MW or US assisted	20-25°C	No	stream of nitrogen	Yes	MeOH >= 80%	Genistein	Isoflavonoid	Isoflavone	Flavonoid Biosynthesis	0	μg GAE/g DW
Goiris et al., 2014	31	Chlorophyta	Trebouxiophyceae	Chlorellales	Chlorellaceae	Chlorella	vulgaris	DI	FW	Yes	Yes	No	100-140 μmol ph m2/s	No	No	No	No	MW or US assisted	20-25°C	No	stream of nitrogen	Yes	MeOH >= 80%	Kaempferol	Flavonoid	Flavonol	Flavonoid Biosynthesis	0	μg GAE/g DW
Goiris et al., 2014	31	Chlorophyta	Trebouxiophyceae	Chlorellales	Chlorellaceae	Chlorella	vulgaris	DI	FW	Yes	Yes	No	100-140 μmol ph m2/s	No	No	No	No	MW or US assisted	20-25°C	No	stream of nitrogen	Yes	MeOH >= 80%	Luteolin	Flavonoid	Flavone	Flavonoid Biosynthesis	0	μg GAE/g DW
Goiris et al., 2014	31	Chlorophyta	Trebouxiophyceae	Chlorellales	Chlorellaceae	Chlorella	vulgaris	DI	FW	Yes	Yes	No	100-140 μmol ph m2/s	No	No	No	No	MW or US assisted	20-25°C	No	stream of nitrogen	Yes	MeOH >= 80%	Naringenin	Flavonoid	Flavanone	Flavonoid Biosynthesis	0	μg GAE/g DW
Goiris et al., 2014	31	Chlorophyta	Trebouxiophyceae	Chlorellales	Chlorellaceae	Chlorella	vulgaris	DI	FW	Yes	Yes	No	100-140 μmol ph m2/s	No	No	No	No	MW or US assisted	20-25°C	No	stream of nitrogen	Yes	MeOH >= 80%	Phloretin	Flavonoid	Chalcone	Flavonoid Biosynthesis	0	μg GAE/g DW
Goiris et al., 2014	31	Chlorophyta	Trebouxiophyceae	Chlorellales	Chlorellaceae	Chlorella	vulgaris	DI	FW	Yes	Yes	No	100-140 μmol ph m2/s	No	No	No	No	MW or US assisted	20-25°C	No	stream of nitrogen	Yes	MeOH >= 80%	Phloroglucinol	Phenolic compound	Benzene derivative	Polyketide Pathway	74	μg GAE/g DW
Goiris et al., 2014	31	Chlorophyta	Trebouxiophyceae	Chlorellales	Chlorellaceae	Chlorella	vulgaris	DI	FW	Yes	Yes	No	100-140 μmol ph m2/s	No	No	No	No	MW or US assisted	20-25°C	No	stream of nitrogen	Yes	MeOH >= 80%	Procyanidin A2	Flavonoid	Proanthocyanidin	Flavonoid Biosynthesis	0	μg GAE/g DW
Goiris et al., 2014	31	Chlorophyta	Trebouxiophyceae	Chlorellales	Chlorellaceae	Chlorella	vulgaris	DI	FW	Yes	Yes	No	100-140 μmol ph m2/s	No	No	No	No	MW or US assisted	20-25°C	No	stream of nitrogen	Yes	MeOH >= 80%	Procyanidin B2	Flavonoid	Proanthocyanidin	Flavonoid Biosynthesis	0	μg GAE/g DW
Goiris et al., 2014	31	Chlorophyta	Trebouxiophyceae	Chlorellales	Chlorellaceae	Chlorella	vulgaris	DI	FW	Yes	Yes	No	100-140 μmol ph m2/s	No	No	No	No	MW or US assisted	20-25°C	No	stream of nitrogen	Yes	MeOH >= 80%	Quercetin	Flavonoid	Flavonol	Flavonoid Biosynthesis	0	μg GAE/g DW
Goiris et al., 2014	31	Haptophyta	Pavlovophyceae	Pavlovales	Pavlovaceae	Diacronema	lutheri	DI	SW	Yes	Yes	No	100-140 μmol ph m2/s	No	No	No	No	MW or US assisted	20-25°C	No	stream of nitrogen	Yes	MeOH >= 80%	Apigenin	Flavonoid	Flavone	Flavonoid Biosynthesis	0.0136	μg GAE/g DW
Goiris et al., 2014	31	Haptophyta	Pavlovophyceae	Pavlovales	Pavlovaceae	Diacronema	lutheri	DI	SW	Yes	Yes	No	100-140 μmol ph m2/s	No	No	No	No	MW or US assisted	20-25°C	No	stream of nitrogen	Yes	MeOH >= 80%	Caffeic acid	Phenolic acid	Hydroxycinnamic acid	Phenylpropanoid Pathway	0	μg GAE/g DW
Goiris et al., 2014	31	Haptophyta	Pavlovophyceae	Pavlovales	Pavlovaceae	Diacronema	lutheri	DI	SW	Yes	Yes	No	100-140 μmol ph m2/s	No	No	No	No	MW or US assisted	20-25°C	No	stream of nitrogen	Yes	MeOH >= 80%	Catechin	Flavonoid	Flavan-3-ol	Flavonoid Biosynthesis	0	μg GAE/g DW
Goiris et al., 2014	31	Haptophyta	Pavlovophyceae	Pavlovales	Pavlovaceae	Diacronema	lutheri	DI	SW	Yes	Yes	No	100-140 μmol ph m2/s	No	No	No	No	MW or US assisted	20-25°C	No	stream of nitrogen	Yes	MeOH >= 80%	Coumaric acid	Phenolic acid	Hydroxycinnamic acid	Phenylpropanoid Pathway	0.7	μg GAE/g DW
Goiris et al., 2014	31	Haptophyta	Pavlovophyceae	Pavlovales	Pavlovaceae	Diacronema	lutheri	DI	SW	Yes	Yes	No	100-140 μmol ph m2/s	No	No	No	No	MW or US assisted	20-25°C	No	stream of nitrogen	Yes	MeOH >= 80%	Daidzein	Isoflavonoid	Isoflavone	Flavonoid Biosynthesis	0	μg GAE/g DW
Goiris et al., 2014	31	Haptophyta	Pavlovophyceae	Pavlovales	Pavlovaceae	Diacronema	lutheri	DI	SW	Yes	Yes	No	100-140 μmol ph m2/s	No	No	No	No	MW or US assisted	20-25°C	No	stream of nitrogen	Yes	MeOH >= 80%	Dihydrokaempferol	Flavonoid	Flavanonol	Flavonoid Biosynthesis	0	μg GAE/g DW
Goiris et al., 2014	31	Haptophyta	Pavlovophyceae	Pavlovales	Pavlovaceae	Diacronema	lutheri	DI	SW	Yes	Yes	No	100-140 μmol ph m2/s	No	No	No	No	MW or US assisted	20-25°C	No	stream of nitrogen	Yes	MeOH >= 80%	Dihydroquercetin	Flavonoid	Flavanonol	Flavonoid Biosynthesis	0	μg GAE/g DW
Goiris et al., 2014	31	Haptophyta	Pavlovophyceae	Pavlovales	Pavlovaceae	Diacronema	lutheri	DI	SW	Yes	Yes	No	100-140 μmol ph m2/s	No	No	No	No	MW or US assisted	20-25°C	No	stream of nitrogen	Yes	MeOH >= 80%	Epicatechin	Flavonoid	Flavan-3-ol	Flavonoid Biosynthesis	0	μg GAE/g DW
Goiris et al., 2014	31	Haptophyta	Pavlovophyceae	Pavlovales	Pavlovaceae	Diacronema	lutheri	DI	SW	Yes	Yes	No	100-140 μmol ph m2/s	No	No	No	No	MW or US assisted	20-25°C	No	stream of nitrogen	Yes	MeOH >= 80%	Eriodictyol	Flavonoid	Flavanone	Flavonoid Biosynthesis	0	μg GAE/g DW
Goiris et al., 2014	31	Haptophyta	Pavlovophyceae	Pavlovales	Pavlovaceae	Diacronema	lutheri	DI	SW	Yes	Yes	No	100-140 μmol ph m2/s	No	No	No	No	MW or US assisted	20-25°C	No	stream of nitrogen	Yes	MeOH >= 80%	Ferulic acid	Phenolic acid	Hydroxycinnamic acid	Phenylpropanoid Pathway	0.00201	μg GAE/g DW
Goiris et al., 2014	31	Haptophyta	Pavlovophyceae	Pavlovales	Pavlovaceae	Diacronema	lutheri	DI	SW	Yes	Yes	No	100-140 μmol ph m2/s	No	No	No	No	MW or US assisted	20-25°C	No	stream of nitrogen	Yes	MeOH >= 80%	Genistein	Isoflavonoid	Isoflavone	Flavonoid Biosynthesis	0	μg GAE/g DW
Goiris et al., 2014	31	Haptophyta	Pavlovophyceae	Pavlovales	Pavlovaceae	Diacronema	lutheri	DI	SW	Yes	Yes	No	100-140 μmol ph m2/s	No	No	No	No	MW or US assisted	20-25°C	No	stream of nitrogen	Yes	MeOH >= 80%	Kaempferol	Flavonoid	Flavonol	Flavonoid Biosynthesis	0	μg GAE/g DW
Goiris et al., 2014	31	Haptophyta	Pavlovophyceae	Pavlovales	Pavlovaceae	Diacronema	lutheri	DI	SW	Yes	Yes	No	100-140 μmol ph m2/s	No	No	No	No	MW or US assisted	20-25°C	No	stream of nitrogen	Yes	MeOH >= 80%	Luteolin	Flavonoid	Flavone	Flavonoid Biosynthesis	0.0008	μg GAE/g DW
Goiris et al., 2014	31	Haptophyta	Pavlovophyceae	Pavlovales	Pavlovaceae	Diacronema	lutheri	DI	SW	Yes	Yes	No	100-140 μmol ph m2/s	No	No	No	No	MW or US assisted	20-25°C	No	stream of nitrogen	Yes	MeOH >= 80%	Naringenin	Flavonoid	Flavanone	Flavonoid Biosynthesis	0.0006	μg GAE/g DW
Goiris et al., 2014	31	Haptophyta	Pavlovophyceae	Pavlovales	Pavlovaceae	Diacronema	lutheri	DI	SW	Yes	Yes	No	100-140 μmol ph m2/s	No	No	No	No	MW or US assisted	20-25°C	No	stream of nitrogen	Yes	MeOH >= 80%	Phloretin	Flavonoid	Chalcone	Flavonoid Biosynthesis	0.000201	μg GAE/g DW
Goiris et al., 2014	31	Haptophyta	Pavlovophyceae	Pavlovales	Pavlovaceae	Diacronema	lutheri	DI	SW	Yes	Yes	No	100-140 μmol ph m2/s	No	No	No	No	MW or US assisted	20-25°C	No	stream of nitrogen	Yes	MeOH >= 80%	Phloroglucinol	Phenolic compound	Benzene derivative	Polyketide Pathway	55.4	μg GAE/g DW
Goiris et al., 2014	31	Haptophyta	Pavlovophyceae	Pavlovales	Pavlovaceae	Diacronema	lutheri	DI	SW	Yes	Yes	No	100-140 μmol ph m2/s	No	No	No	No	MW or US assisted	20-25°C	No	stream of nitrogen	Yes	MeOH >= 80%	Procyanidin A2	Flavonoid	Proanthocyanidin	Flavonoid Biosynthesis	0	μg GAE/g DW
Goiris et al., 2014	31	Haptophyta	Pavlovophyceae	Pavlovales	Pavlovaceae	Diacronema	lutheri	DI	SW	Yes	Yes	No	100-140 μmol ph m2/s	No	No	No	No	MW or US assisted	20-25°C	No	stream of nitrogen	Yes	MeOH >= 80%	Procyanidin B2	Flavonoid	Proanthocyanidin	Flavonoid Biosynthesis	0	μg GAE/g DW
Goiris et al., 2014	31	Haptophyta	Pavlovophyceae	Pavlovales	Pavlovaceae	Diacronema	lutheri	DI	SW	Yes	Yes	No	100-140 μmol ph m2/s	No	No	No	No	MW or US assisted	20-25°C	No	stream of nitrogen	Yes	MeOH >= 80%	Quercetin	Flavonoid	Flavonol	Flavonoid Biosynthesis	0.0044	μg GAE/g DW
Goiris et al., 2014	31	Chlorophyta	Chlorophyceae	Chlamydomonadales	Haematococcaceae	Haematococcus	pluvialis	DI	FW	Yes	Yes	No	100-140 μmol ph m2/s	No	No	No	No	MW or US assisted	20-25°C	No	stream of nitrogen	Yes	MeOH >= 80%	Apigenin	Flavonoid	Flavone	Flavonoid Biosynthesis	0.0092	μg GAE/g DW
Goiris et al., 2014	31	Chlorophyta	Chlorophyceae	Chlamydomonadales	Haematococcaceae	Haematococcus	pluvialis	DI	FW	Yes	Yes	No	100-140 μmol ph m2/s	No	No	No	No	MW or US assisted	20-25°C	No	stream of nitrogen	Yes	MeOH >= 80%	Caffeic acid	Phenolic acid	Hydroxycinnamic acid	Phenylpropanoid Pathway	0	μg GAE/g DW
Goiris et al., 2014	31	Chlorophyta	Chlorophyceae	Chlamydomonadales	Haematococcaceae	Haematococcus	pluvialis	DI	FW	Yes	Yes	No	100-140 μmol ph m2/s	No	No	No	No	MW or US assisted	20-25°C	No	stream of nitrogen	Yes	MeOH >= 80%	Catechin	Flavonoid	Flavan-3-ol	Flavonoid Biosynthesis	0	μg GAE/g DW
Goiris et al., 2014	31	Chlorophyta	Chlorophyceae	Chlamydomonadales	Haematococcaceae	Haematococcus	pluvialis	DI	FW	Yes	Yes	No	100-140 μmol ph m2/s	No	No	No	No	MW or US assisted	20-25°C	No	stream of nitrogen	Yes	MeOH >= 80%	Coumaric acid	Phenolic acid	Hydroxycinnamic acid	Phenylpropanoid Pathway	0.64	μg GAE/g DW
Goiris et al., 2014	31	Chlorophyta	Chlorophyceae	Chlamydomonadales	Haematococcaceae	Haematococcus	pluvialis	DI	FW	Yes	Yes	No	100-140 μmol ph m2/s	No	No	No	No	MW or US assisted	20-25°C	No	stream of nitrogen	Yes	MeOH >= 80%	Daidzein	Isoflavonoid	Isoflavone	Flavonoid Biosynthesis	0.0006	μg GAE/g DW
Goiris et al., 2014	31	Chlorophyta	Chlorophyceae	Chlamydomonadales	Haematococcaceae	Haematococcus	pluvialis	DI	FW	Yes	Yes	No	100-140 μmol ph m2/s	No	No	No	No	MW or US assisted	20-25°C	No	stream of nitrogen	Yes	MeOH >= 80%	Dihydrokaempferol	Flavonoid	Flavanonol	Flavonoid Biosynthesis	0.0004	μg GAE/g DW
Goiris et al., 2014	31	Chlorophyta	Chlorophyceae	Chlamydomonadales	Haematococcaceae	Haematococcus	pluvialis	DI	FW	Yes	Yes	No	100-140 μmol ph m2/s	No	No	No	No	MW or US assisted	20-25°C	No	stream of nitrogen	Yes	MeOH >= 80%	Dihydroquercetin	Flavonoid	Flavanonol	Flavonoid Biosynthesis	0.0016	μg GAE/g DW
Goiris et al., 2014	31	Chlorophyta	Chlorophyceae	Chlamydomonadales	Haematococcaceae	Haematococcus	pluvialis	DI	FW	Yes	Yes	No	100-140 μmol ph m2/s	No	No	No	No	MW or US assisted	20-25°C	No	stream of nitrogen	Yes	MeOH >= 80%	Epicatechin	Flavonoid	Flavan-3-ol	Flavonoid Biosynthesis	0	μg GAE/g DW
Goiris et al., 2014	31	Chlorophyta	Chlorophyceae	Chlamydomonadales	Haematococcaceae	Haematococcus	pluvialis	DI	FW	Yes	Yes	No	100-140 μmol ph m2/s	No	No	No	No	MW or US assisted	20-25°C	No	stream of nitrogen	Yes	MeOH >= 80%	Eriodictyol	Flavonoid	Flavanone	Flavonoid Biosynthesis	0	μg GAE/g DW
Goiris et al., 2014	31	Chlorophyta	Chlorophyceae	Chlamydomonadales	Haematococcaceae	Haematococcus	pluvialis	DI	FW	Yes	Yes	No	100-140 μmol ph m2/s	No	No	No	No	MW or US assisted	20-25°C	No	stream of nitrogen	Yes	MeOH >= 80%	Ferulic acid	Phenolic acid	Hydroxycinnamic acid	Phenylpropanoid Pathway	0.077	μg GAE/g DW
Goiris et al., 2014	31	Chlorophyta	Chlorophyceae	Chlamydomonadales	Haematococcaceae	Haematococcus	pluvialis	DI	FW	Yes	Yes	No	100-140 μmol ph m2/s	No	No	No	No	MW or US assisted	20-25°C	No	stream of nitrogen	Yes	MeOH >= 80%	Genistein	Isoflavonoid	Isoflavone	Flavonoid Biosynthesis	0.0004	μg GAE/g DW
Goiris et al., 2014	31	Chlorophyta	Chlorophyceae	Chlamydomonadales	Haematococcaceae	Haematococcus	pluvialis	DI	FW	Yes	Yes	No	100-140 μmol ph m2/s	No	No	No	No	MW or US assisted	20-25°C	No	stream of nitrogen	Yes	MeOH >= 80%	Kaempferol	Flavonoid	Flavonol	Flavonoid Biosynthesis	0.0012	μg GAE/g DW
Goiris et al., 2014	31	Chlorophyta	Chlorophyceae	Chlamydomonadales	Haematococcaceae	Haematococcus	pluvialis	DI	FW	Yes	Yes	No	100-140 μmol ph m2/s	No	No	No	No	MW or US assisted	20-25°C	No	stream of nitrogen	Yes	MeOH >= 80%	Kaempferol glycoside	Flavonoid glucoside	Flavonol glucoside	Flavonoid Biosynthesis	0.0073	μg GAE/g DW
Goiris et al., 2014	31	Chlorophyta	Chlorophyceae	Chlamydomonadales	Haematococcaceae	Haematococcus	pluvialis	DI	FW	Yes	Yes	No	100-140 μmol ph m2/s	No	No	No	No	MW or US assisted	20-25°C	No	stream of nitrogen	Yes	MeOH >= 80%	Luteolin	Flavonoid	Flavone	Flavonoid Biosynthesis	0.0008	μg GAE/g DW
Goiris et al., 2014	31	Chlorophyta	Chlorophyceae	Chlamydomonadales	Haematococcaceae	Haematococcus	pluvialis	DI	FW	Yes	Yes	No	100-140 μmol ph m2/s	No	No	No	No	MW or US assisted	20-25°C	No	stream of nitrogen	Yes	MeOH >= 80%	Naringenin	Flavonoid	Flavanone	Flavonoid Biosynthesis	0.0006	μg GAE/g DW
Goiris et al., 2014	31	Chlorophyta	Chlorophyceae	Chlamydomonadales	Haematococcaceae	Haematococcus	pluvialis	DI	FW	Yes	Yes	No	100-140 μmol ph m2/s	No	No	No	No	MW or US assisted	20-25°C	No	stream of nitrogen	Yes	MeOH >= 80%	Phloretin	Flavonoid	Chalcone	Flavonoid Biosynthesis	0	μg GAE/g DW
Goiris et al., 2014	31	Chlorophyta	Chlorophyceae	Chlamydomonadales	Haematococcaceae	Haematococcus	pluvialis	DI	FW	Yes	Yes	No	100-140 μmol ph m2/s	No	No	No	No	MW or US assisted	20-25°C	No	stream of nitrogen	Yes	MeOH >= 80%	Phloroglucinol	Phenolic compound	Benzene derivative	Polyketide Pathway	81	μg GAE/g DW
Goiris et al., 2014	31	Chlorophyta	Chlorophyceae	Chlamydomonadales	Haematococcaceae	Haematococcus	pluvialis	DI	FW	Yes	Yes	No	100-140 μmol ph m2/s	No	No	No	No	MW or US assisted	20-25°C	No	stream of nitrogen	Yes	MeOH >= 80%	Procyanidin A2	Flavonoid	Proanthocyanidin	Flavonoid Biosynthesis	0	μg GAE/g DW
Goiris et al., 2014	31	Chlorophyta	Chlorophyceae	Chlamydomonadales	Haematococcaceae	Haematococcus	pluvialis	DI	FW	Yes	Yes	No	100-140 μmol ph m2/s	No	No	No	No	MW or US assisted	20-25°C	No	stream of nitrogen	Yes	MeOH >= 80%	Procyanidin B2	Flavonoid	Proanthocyanidin	Flavonoid Biosynthesis	0	μg GAE/g DW
Goiris et al., 2014	31	Chlorophyta	Chlorophyceae	Chlamydomonadales	Haematococcaceae	Haematococcus	pluvialis	DI	FW	Yes	Yes	No	100-140 μmol ph m2/s	No	No	No	No	MW or US assisted	20-25°C	No	stream of nitrogen	Yes	MeOH >= 80%	Quercetin	Flavonoid	Flavonol	Flavonoid Biosynthesis	0.0036	μg GAE/g DW
Goiris et al., 2014	31	Chlorophyta	Chlorophyceae	Chlamydomonadales	Haematococcaceae	Haematococcus	pluvialis	DI	FW	Yes	Yes	No	100-140 μmol ph m2/s	No	No	No	No	MW or US assisted	20-25°C	No	stream of nitrogen	Yes	MeOH >= 80%	Quercetin glucoside	Flavonoid glucodise	Flavolol glucoside	Flavonoid Biosynthesis	0.023	μg GAE/g DW
Goiris et al., 2014	31	Chlorophyta	Chlorophyceae	Chlamydomonadales	Haematococcaceae	Haematococcus	pluvialis	DI	FW	Yes	Yes	No	100-140 μmol ph m2/s	No	No	No	No	MW or US assisted	20-25°C	No	stream of nitrogen	Yes	MeOH >= 80%	Quercetin glucoside	Flavonoid glucodise	Flavolol glucoside	Flavonoid Biosynthesis	0	μg GAE/g DW
Goiris et al., 2014	31	Chlorophyta	Chlorophyceae	Chlamydomonadales	Haematococcaceae	Haematococcus	pluvialis	DI	FW	Yes	Yes	No	100-140 μmol ph m2/s	No	No	No	No	MW or US assisted	20-25°C	No	stream of nitrogen	Yes	MeOH >= 80%	Quercetin glucoside	Flavonoid glucodise	Flavolol glucoside	Flavonoid Biosynthesis	0.0089	μg GAE/g DW
Goiris et al., 2014	31	Chlorophyta	Chlorophyceae	Chlamydomonadales	Haematococcaceae	Haematococcus	pluvialis	DI	FW	Yes	Yes	No	100-140 μmol ph m2/s	No	No	No	No	MW or US assisted	20-25°C	No	stream of nitrogen	Yes	MeOH >= 80%	Quercetin glucoside	Flavonoid glucodise	Flavolol glucoside	Flavonoid Biosynthesis	0.0117	μg GAE/g DW
Goiris et al., 2014	31	Chlorophyta	Chlorophyceae	Chlamydomonadales	Haematococcaceae	Haematococcus	pluvialis	DI	FW	Yes	Yes	No	100-140 μmol ph m2/s	No	No	No	No	MW or US assisted	20-25°C	No	stream of nitrogen	Yes	MeOH >= 80%	Quercetin glucoside	Flavonoid glucodise	Flavolol glucoside	Flavonoid Biosynthesis	0	μg GAE/g DW
Goiris et al., 2014	31	Chlorophyta	Chlorophyceae	Chlamydomonadales	Haematococcaceae	Haematococcus	pluvialis	DI	FW	Yes	Yes	No	100-140 μmol ph m2/s	No	No	No	No	MW or US assisted	20-25°C	No	stream of nitrogen	Yes	MeOH >= 80%	Quercetin glucoside	Flavonoid glucodise	Flavolol glucoside	Flavonoid Biosynthesis	0.0069	μg GAE/g DW
Goiris et al., 2014	31	Heterokontophyta	Bacillariophyceae	Naviculales	Phaeodactylaceae	Phaeodactylum	tricornutum	DI	SW	Yes	Yes	No	100-140 μmol ph m2/s	No	No	No	No	MW or US assisted	20-25°C	No	stream of nitrogen	Yes	MeOH >= 80%	Apigenin	Flavonoid	Flavone	Flavonoid Biosynthesis	0.0073	μg GAE/g DW
Goiris et al., 2014	31	Heterokontophyta	Bacillariophyceae	Naviculales	Phaeodactylaceae	Phaeodactylum	tricornutum	DI	SW	Yes	Yes	No	100-140 μmol ph m2/s	No	No	No	No	MW or US assisted	20-25°C	No	stream of nitrogen	Yes	MeOH >= 80%	Caffeic acid	Phenolic acid	Hydroxycinnamic acid	Phenylpropanoid Pathway	0	μg GAE/g DW
Goiris et al., 2014	31	Heterokontophyta	Bacillariophyceae	Naviculales	Phaeodactylaceae	Phaeodactylum	tricornutum	DI	SW	Yes	Yes	No	100-140 μmol ph m2/s	No	No	No	No	MW or US assisted	20-25°C	No	stream of nitrogen	Yes	MeOH >= 80%	Catechin	Flavonoid	Flavan-3-ol	Flavonoid Biosynthesis	0	μg GAE/g DW
Goiris et al., 2014	31	Heterokontophyta	Bacillariophyceae	Naviculales	Phaeodactylaceae	Phaeodactylum	tricornutum	DI	SW	Yes	Yes	No	100-140 μmol ph m2/s	No	No	No	No	MW or US assisted	20-25°C	No	stream of nitrogen	Yes	MeOH >= 80%	Coumaric acid	Phenolic acid	Hydroxycinnamic acid	Phenylpropanoid Pathway	0.75	μg GAE/g DW
Goiris et al., 2014	31	Heterokontophyta	Bacillariophyceae	Naviculales	Phaeodactylaceae	Phaeodactylum	tricornutum	DI	SW	Yes	Yes	No	100-140 μmol ph m2/s	No	No	No	No	MW or US assisted	20-25°C	No	stream of nitrogen	Yes	MeOH >= 80%	Daidzein	Isoflavonoid	Isoflavone	Flavonoid Biosynthesis	0.0059	μg GAE/g DW
Goiris et al., 2014	31	Heterokontophyta	Bacillariophyceae	Naviculales	Phaeodactylaceae	Phaeodactylum	tricornutum	DI	SW	Yes	Yes	No	100-140 μmol ph m2/s	No	No	No	No	MW or US assisted	20-25°C	No	stream of nitrogen	Yes	MeOH >= 80%	Dihydrokaempferol	Flavonoid	Flavanonol	Flavonoid Biosynthesis	0	μg GAE/g DW
Goiris et al., 2014	31	Heterokontophyta	Bacillariophyceae	Naviculales	Phaeodactylaceae	Phaeodactylum	tricornutum	DI	SW	Yes	Yes	No	100-140 μmol ph m2/s	No	No	No	No	MW or US assisted	20-25°C	No	stream of nitrogen	Yes	MeOH >= 80%	Dihydroquercetin	Flavonoid	Flavanonol	Flavonoid Biosynthesis	0	μg GAE/g DW
Goiris et al., 2014	31	Heterokontophyta	Bacillariophyceae	Naviculales	Phaeodactylaceae	Phaeodactylum	tricornutum	DI	SW	Yes	Yes	No	100-140 μmol ph m2/s	No	No	No	No	MW or US assisted	20-25°C	No	stream of nitrogen	Yes	MeOH >= 80%	Epicatechin	Flavonoid	Flavan-3-ol	Flavonoid Biosynthesis	0	μg GAE/g DW
Goiris et al., 2014	31	Heterokontophyta	Bacillariophyceae	Naviculales	Phaeodactylaceae	Phaeodactylum	tricornutum	DI	SW	Yes	Yes	No	100-140 μmol ph m2/s	No	No	No	No	MW or US assisted	20-25°C	No	stream of nitrogen	Yes	MeOH >= 80%	Eriodictyol	Flavonoid	Flavanone	Flavonoid Biosynthesis	0	μg GAE/g DW
Goiris et al., 2014	31	Heterokontophyta	Bacillariophyceae	Naviculales	Phaeodactylaceae	Phaeodactylum	tricornutum	DI	SW	Yes	Yes	No	100-140 μmol ph m2/s	No	No	No	No	MW or US assisted	20-25°C	No	stream of nitrogen	Yes	MeOH >= 80%	Ferulic acid	Phenolic acid	Hydroxycinnamic acid	Phenylpropanoid Pathway	0.00081	μg GAE/g DW
Goiris et al., 2014	31	Heterokontophyta	Bacillariophyceae	Naviculales	Phaeodactylaceae	Phaeodactylum	tricornutum	DI	SW	Yes	Yes	No	100-140 μmol ph m2/s	No	No	No	No	MW or US assisted	20-25°C	No	stream of nitrogen	Yes	MeOH >= 80%	Genistein	Isoflavonoid	Isoflavone	Flavonoid Biosynthesis	0.00142	μg GAE/g DW
Goiris et al., 2014	31	Heterokontophyta	Bacillariophyceae	Naviculales	Phaeodactylaceae	Phaeodactylum	tricornutum	DI	SW	Yes	Yes	No	100-140 μmol ph m2/s	No	No	No	No	MW or US assisted	20-25°C	No	stream of nitrogen	Yes	MeOH >= 80%	Kaempferol	Flavonoid	Flavonol	Flavonoid Biosynthesis	0	μg GAE/g DW
Goiris et al., 2014	31	Heterokontophyta	Bacillariophyceae	Naviculales	Phaeodactylaceae	Phaeodactylum	tricornutum	DI	SW	Yes	Yes	No	100-140 μmol ph m2/s	No	No	No	No	MW or US assisted	20-25°C	No	stream of nitrogen	Yes	MeOH >= 80%	Luteolin	Flavonoid	Flavone	Flavonoid Biosynthesis	0	μg GAE/g DW
Goiris et al., 2014	31	Heterokontophyta	Bacillariophyceae	Naviculales	Phaeodactylaceae	Phaeodactylum	tricornutum	DI	SW	Yes	Yes	No	100-140 μmol ph m2/s	No	No	No	No	MW or US assisted	20-25°C	No	stream of nitrogen	Yes	MeOH >= 80%	Naringenin	Flavonoid	Flavanone	Flavonoid Biosynthesis	0	μg GAE/g DW
Goiris et al., 2014	31	Heterokontophyta	Bacillariophyceae	Naviculales	Phaeodactylaceae	Phaeodactylum	tricornutum	DI	SW	Yes	Yes	No	100-140 μmol ph m2/s	No	No	No	No	MW or US assisted	20-25°C	No	stream of nitrogen	Yes	MeOH >= 80%	Phloretin	Flavonoid	Chalcone	Flavonoid Biosynthesis	0	μg GAE/g DW
Goiris et al., 2014	31	Heterokontophyta	Bacillariophyceae	Naviculales	Phaeodactylaceae	Phaeodactylum	tricornutum	DI	SW	Yes	Yes	No	100-140 μmol ph m2/s	No	No	No	No	MW or US assisted	20-25°C	No	stream of nitrogen	Yes	MeOH >= 80%	Phloroglucinol	Phenolic compound	Benzene derivative	Polyketide Pathway	39	μg GAE/g DW
Goiris et al., 2014	31	Heterokontophyta	Bacillariophyceae	Naviculales	Phaeodactylaceae	Phaeodactylum	tricornutum	DI	SW	Yes	Yes	No	100-140 μmol ph m2/s	No	No	No	No	MW or US assisted	20-25°C	No	stream of nitrogen	Yes	MeOH >= 80%	Procyanidin A2	Flavonoid	Proanthocyanidin	Flavonoid Biosynthesis	0	μg GAE/g DW
Goiris et al., 2014	31	Heterokontophyta	Bacillariophyceae	Naviculales	Phaeodactylaceae	Phaeodactylum	tricornutum	DI	SW	Yes	Yes	No	100-140 μmol ph m2/s	No	No	No	No	MW or US assisted	20-25°C	No	stream of nitrogen	Yes	MeOH >= 80%	Procyanidin B2	Flavonoid	Proanthocyanidin	Flavonoid Biosynthesis	0	μg GAE/g DW
Goiris et al., 2014	31	Heterokontophyta	Bacillariophyceae	Naviculales	Phaeodactylaceae	Phaeodactylum	tricornutum	DI	SW	Yes	Yes	No	100-140 μmol ph m2/s	No	No	No	No	MW or US assisted	20-25°C	No	stream of nitrogen	Yes	MeOH >= 80%	Quercetin	Flavonoid	Flavonol	Flavonoid Biosynthesis	0	μg GAE/g DW
Goiris et al., 2014	31	Rhodophyta	Porphyridiophyceae	Porphyridiales	Porphyridiaceae	Porphyridium	purpureum	DI	SW	Yes	Yes	No	100-140 μmol ph m2/s	No	No	No	No	MW or US assisted	20-25°C	No	stream of nitrogen	Yes	MeOH >= 80%	Apigenin	Flavonoid	Flavone	Flavonoid Biosynthesis	0.0093	μg GAE/g DW
Goiris et al., 2014	31	Rhodophyta	Porphyridiophyceae	Porphyridiales	Porphyridiaceae	Porphyridium	purpureum	DI	SW	Yes	Yes	No	100-140 μmol ph m2/s	No	No	No	No	MW or US assisted	20-25°C	No	stream of nitrogen	Yes	MeOH >= 80%	Caffeic acid	Phenolic acid	Hydroxycinnamic acid	Phenylpropanoid Pathway	0	μg GAE/g DW
Goiris et al., 2014	31	Rhodophyta	Porphyridiophyceae	Porphyridiales	Porphyridiaceae	Porphyridium	purpureum	DI	SW	Yes	Yes	No	100-140 μmol ph m2/s	No	No	No	No	MW or US assisted	20-25°C	No	stream of nitrogen	Yes	MeOH >= 80%	Catechin	Flavonoid	Flavan-3-ol	Flavonoid Biosynthesis	0	μg GAE/g DW
Goiris et al., 2014	31	Rhodophyta	Porphyridiophyceae	Porphyridiales	Porphyridiaceae	Porphyridium	purpureum	DI	SW	Yes	Yes	No	100-140 μmol ph m2/s	No	No	No	No	MW or US assisted	20-25°C	No	stream of nitrogen	Yes	MeOH >= 80%	Coumaric acid	Phenolic acid	Hydroxycinnamic acid	Phenylpropanoid Pathway	0.77	μg GAE/g DW
Goiris et al., 2014	31	Rhodophyta	Porphyridiophyceae	Porphyridiales	Porphyridiaceae	Porphyridium	purpureum	DI	SW	Yes	Yes	No	100-140 μmol ph m2/s	No	No	No	No	MW or US assisted	20-25°C	No	stream of nitrogen	Yes	MeOH >= 80%	Daidzein	Isoflavonoid	Isoflavone	Flavonoid Biosynthesis	0.00127	μg GAE/g DW
Goiris et al., 2014	31	Rhodophyta	Porphyridiophyceae	Porphyridiales	Porphyridiaceae	Porphyridium	purpureum	DI	SW	Yes	Yes	No	100-140 μmol ph m2/s	No	No	No	No	MW or US assisted	20-25°C	No	stream of nitrogen	Yes	MeOH >= 80%	Dihydrokaempferol	Flavonoid	Flavanonol	Flavonoid Biosynthesis	0	μg GAE/g DW
Goiris et al., 2014	31	Rhodophyta	Porphyridiophyceae	Porphyridiales	Porphyridiaceae	Porphyridium	purpureum	DI	SW	Yes	Yes	No	100-140 μmol ph m2/s	No	No	No	No	MW or US assisted	20-25°C	No	stream of nitrogen	Yes	MeOH >= 80%	Dihydroquercetin	Flavonoid	Flavanonol	Flavonoid Biosynthesis	0	μg GAE/g DW
Goiris et al., 2014	31	Rhodophyta	Porphyridiophyceae	Porphyridiales	Porphyridiaceae	Porphyridium	purpureum	DI	SW	Yes	Yes	No	100-140 μmol ph m2/s	No	No	No	No	MW or US assisted	20-25°C	No	stream of nitrogen	Yes	MeOH >= 80%	Epicatechin	Flavonoid	Flavan-3-ol	Flavonoid Biosynthesis	0	μg GAE/g DW
Goiris et al., 2014	31	Rhodophyta	Porphyridiophyceae	Porphyridiales	Porphyridiaceae	Porphyridium	purpureum	DI	SW	Yes	Yes	No	100-140 μmol ph m2/s	No	No	No	No	MW or US assisted	20-25°C	No	stream of nitrogen	Yes	MeOH >= 80%	Eriodictyol	Flavonoid	Flavanone	Flavonoid Biosynthesis	0	μg GAE/g DW
Goiris et al., 2014	31	Rhodophyta	Porphyridiophyceae	Porphyridiales	Porphyridiaceae	Porphyridium	purpureum	DI	SW	Yes	Yes	No	100-140 μmol ph m2/s	No	No	No	No	MW or US assisted	20-25°C	No	stream of nitrogen	Yes	MeOH >= 80%	Ferulic acid	Phenolic acid	Hydroxycinnamic acid	Phenylpropanoid Pathway	0.00063	μg GAE/g DW
Goiris et al., 2014	31	Rhodophyta	Porphyridiophyceae	Porphyridiales	Porphyridiaceae	Porphyridium	purpureum	DI	SW	Yes	Yes	No	100-140 μmol ph m2/s	No	No	No	No	MW or US assisted	20-25°C	No	stream of nitrogen	Yes	MeOH >= 80%	Genistein	Isoflavonoid	Isoflavone	Flavonoid Biosynthesis	0.00063	μg GAE/g DW
Goiris et al., 2014	31	Rhodophyta	Porphyridiophyceae	Porphyridiales	Porphyridiaceae	Porphyridium	purpureum	DI	SW	Yes	Yes	No	100-140 μmol ph m2/s	No	No	No	No	MW or US assisted	20-25°C	No	stream of nitrogen	Yes	MeOH >= 80%	Kaempferol	Flavonoid	Flavonol	Flavonoid Biosynthesis	0	μg GAE/g DW
Goiris et al., 2014	31	Rhodophyta	Porphyridiophyceae	Porphyridiales	Porphyridiaceae	Porphyridium	purpureum	DI	SW	Yes	Yes	No	100-140 μmol ph m2/s	No	No	No	No	MW or US assisted	20-25°C	No	stream of nitrogen	Yes	MeOH >= 80%	Luteolin	Flavonoid	Flavone	Flavonoid Biosynthesis	0	μg GAE/g DW
Goiris et al., 2014	31	Rhodophyta	Porphyridiophyceae	Porphyridiales	Porphyridiaceae	Porphyridium	purpureum	DI	SW	Yes	Yes	No	100-140 μmol ph m2/s	No	No	No	No	MW or US assisted	20-25°C	No	stream of nitrogen	Yes	MeOH >= 80%	Naringenin	Flavonoid	Flavanone	Flavonoid Biosynthesis	0	μg GAE/g DW
Goiris et al., 2014	31	Rhodophyta	Porphyridiophyceae	Porphyridiales	Porphyridiaceae	Porphyridium	purpureum	DI	SW	Yes	Yes	No	100-140 μmol ph m2/s	No	No	No	No	MW or US assisted	20-25°C	No	stream of nitrogen	Yes	MeOH >= 80%	Phloretin	Flavonoid	Chalcone	Flavonoid Biosynthesis	0	μg GAE/g DW
Goiris et al., 2014	31	Rhodophyta	Porphyridiophyceae	Porphyridiales	Porphyridiaceae	Porphyridium	purpureum	DI	SW	Yes	Yes	No	100-140 μmol ph m2/s	No	No	No	No	MW or US assisted	20-25°C	No	stream of nitrogen	Yes	MeOH >= 80%	Phloroglucinol	Phenolic compound	Benzene derivative	Polyketide Pathway	53	μg GAE/g DW
Goiris et al., 2014	31	Rhodophyta	Porphyridiophyceae	Porphyridiales	Porphyridiaceae	Porphyridium	purpureum	DI	SW	Yes	Yes	No	100-140 μmol ph m2/s	No	No	No	No	MW or US assisted	20-25°C	No	stream of nitrogen	Yes	MeOH >= 80%	Procyanidin A2	Flavonoid	Proanthocyanidin	Flavonoid Biosynthesis	0	μg GAE/g DW
Goiris et al., 2014	31	Rhodophyta	Porphyridiophyceae	Porphyridiales	Porphyridiaceae	Porphyridium	purpureum	DI	SW	Yes	Yes	No	100-140 μmol ph m2/s	No	No	No	No	MW or US assisted	20-25°C	No	stream of nitrogen	Yes	MeOH >= 80%	Procyanidin B2	Flavonoid	Proanthocyanidin	Flavonoid Biosynthesis	0	μg GAE/g DW
Goiris et al., 2014	31	Rhodophyta	Porphyridiophyceae	Porphyridiales	Porphyridiaceae	Porphyridium	purpureum	DI	SW	Yes	Yes	No	100-140 μmol ph m2/s	No	No	No	No	MW or US assisted	20-25°C	No	stream of nitrogen	Yes	MeOH >= 80%	Quercetin	Flavonoid	Flavonol	Flavonoid Biosynthesis	0.0091	μg GAE/g DW
Goiris et al., 2014	31	Chlorophyta	Chlorodendrophyceae	Chlorodendrales	Chlorodendraceae	Tetraselmis	suecica	DI	SW	Yes	Yes	No	100-140 μmol ph m2/s	No	No	No	No	MW or US assisted	20-25°C	No	stream of nitrogen	Yes	MeOH >= 80%	Apigenin	Flavonoid	Flavone	Flavonoid Biosynthesis	0.0098	μg GAE/g DW
Goiris et al., 2014	31	Chlorophyta	Chlorodendrophyceae	Chlorodendrales	Chlorodendraceae	Tetraselmis	suecica	DI	SW	Yes	Yes	No	100-140 μmol ph m2/s	No	No	No	No	MW or US assisted	20-25°C	No	stream of nitrogen	Yes	MeOH >= 80%	Caffeic acid	Phenolic acid	Hydroxycinnamic acid	Phenylpropanoid Pathway	0	μg GAE/g DW
Goiris et al., 2014	31	Chlorophyta	Chlorodendrophyceae	Chlorodendrales	Chlorodendraceae	Tetraselmis	suecica	DI	SW	Yes	Yes	No	100-140 μmol ph m2/s	No	No	No	No	MW or US assisted	20-25°C	No	stream of nitrogen	Yes	MeOH >= 80%	Catechin	Flavonoid	Flavan-3-ol	Flavonoid Biosynthesis	0	μg GAE/g DW
Goiris et al., 2014	31	Chlorophyta	Chlorodendrophyceae	Chlorodendrales	Chlorodendraceae	Tetraselmis	suecica	DI	SW	Yes	Yes	No	100-140 μmol ph m2/s	No	No	No	No	MW or US assisted	20-25°C	No	stream of nitrogen	Yes	MeOH >= 80%	Coumaric acid	Phenolic acid	Hydroxycinnamic acid	Phenylpropanoid Pathway	7	μg GAE/g DW
Goiris et al., 2014	31	Chlorophyta	Chlorodendrophyceae	Chlorodendrales	Chlorodendraceae	Tetraselmis	suecica	DI	SW	Yes	Yes	No	100-140 μmol ph m2/s	No	No	No	No	MW or US assisted	20-25°C	No	stream of nitrogen	Yes	MeOH >= 80%	Daidzein	Isoflavonoid	Isoflavone	Flavonoid Biosynthesis	0	μg GAE/g DW
Goiris et al., 2014	31	Chlorophyta	Chlorodendrophyceae	Chlorodendrales	Chlorodendraceae	Tetraselmis	suecica	DI	SW	Yes	Yes	No	100-140 μmol ph m2/s	No	No	No	No	MW or US assisted	20-25°C	No	stream of nitrogen	Yes	MeOH >= 80%	Dihydrokaempferol	Flavonoid	Flavanonol	Flavonoid Biosynthesis	0	μg GAE/g DW
Goiris et al., 2014	31	Chlorophyta	Chlorodendrophyceae	Chlorodendrales	Chlorodendraceae	Tetraselmis	suecica	DI	SW	Yes	Yes	No	100-140 μmol ph m2/s	No	No	No	No	MW or US assisted	20-25°C	No	stream of nitrogen	Yes	MeOH >= 80%	Dihydroquercetin	Flavonoid	Flavanonol	Flavonoid Biosynthesis	0	μg GAE/g DW
Goiris et al., 2014	31	Chlorophyta	Chlorodendrophyceae	Chlorodendrales	Chlorodendraceae	Tetraselmis	suecica	DI	SW	Yes	Yes	No	100-140 μmol ph m2/s	No	No	No	No	MW or US assisted	20-25°C	No	stream of nitrogen	Yes	MeOH >= 80%	Epicatechin	Flavonoid	Flavan-3-ol	Flavonoid Biosynthesis	0	μg GAE/g DW
Goiris et al., 2014	31	Chlorophyta	Chlorodendrophyceae	Chlorodendrales	Chlorodendraceae	Tetraselmis	suecica	DI	SW	Yes	Yes	No	100-140 μmol ph m2/s	No	No	No	No	MW or US assisted	20-25°C	No	stream of nitrogen	Yes	MeOH >= 80%	Eriodictyol	Flavonoid	Flavanone	Flavonoid Biosynthesis	0	μg GAE/g DW
Goiris et al., 2014	31	Chlorophyta	Chlorodendrophyceae	Chlorodendrales	Chlorodendraceae	Tetraselmis	suecica	DI	SW	Yes	Yes	No	100-140 μmol ph m2/s	No	No	No	No	MW or US assisted	20-25°C	No	stream of nitrogen	Yes	MeOH >= 80%	Ferulic acid	Phenolic acid	Hydroxycinnamic acid	Phenylpropanoid Pathway	0.00094	μg GAE/g DW
Goiris et al., 2014	31	Chlorophyta	Chlorodendrophyceae	Chlorodendrales	Chlorodendraceae	Tetraselmis	suecica	DI	SW	Yes	Yes	No	100-140 μmol ph m2/s	No	No	No	No	MW or US assisted	20-25°C	No	stream of nitrogen	Yes	MeOH >= 80%	Genistein	Isoflavonoid	Isoflavone	Flavonoid Biosynthesis	0	μg GAE/g DW
Goiris et al., 2014	31	Chlorophyta	Chlorodendrophyceae	Chlorodendrales	Chlorodendraceae	Tetraselmis	suecica	DI	SW	Yes	Yes	No	100-140 μmol ph m2/s	No	No	No	No	MW or US assisted	20-25°C	No	stream of nitrogen	Yes	MeOH >= 80%	Kaempferol	Flavonoid	Flavonol	Flavonoid Biosynthesis	0	μg GAE/g DW
Goiris et al., 2014	31	Chlorophyta	Chlorodendrophyceae	Chlorodendrales	Chlorodendraceae	Tetraselmis	suecica	DI	SW	Yes	Yes	No	100-140 μmol ph m2/s	No	No	No	No	MW or US assisted	20-25°C	No	stream of nitrogen	Yes	MeOH >= 80%	Luteolin	Flavonoid	Flavone	Flavonoid Biosynthesis	0	μg GAE/g DW
Goiris et al., 2014	31	Chlorophyta	Chlorodendrophyceae	Chlorodendrales	Chlorodendraceae	Tetraselmis	suecica	DI	SW	Yes	Yes	No	100-140 μmol ph m2/s	No	No	No	No	MW or US assisted	20-25°C	No	stream of nitrogen	Yes	MeOH >= 80%	Naringenin	Flavonoid	Flavanone	Flavonoid Biosynthesis	0	μg GAE/g DW
Goiris et al., 2014	31	Chlorophyta	Chlorodendrophyceae	Chlorodendrales	Chlorodendraceae	Tetraselmis	suecica	DI	SW	Yes	Yes	No	100-140 μmol ph m2/s	No	No	No	No	MW or US assisted	20-25°C	No	stream of nitrogen	Yes	MeOH >= 80%	Phloretin	Flavonoid	Chalcone	Flavonoid Biosynthesis	0	μg GAE/g DW
Goiris et al., 2014	31	Chlorophyta	Chlorodendrophyceae	Chlorodendrales	Chlorodendraceae	Tetraselmis	suecica	DI	SW	Yes	Yes	No	100-140 μmol ph m2/s	No	No	No	No	MW or US assisted	20-25°C	No	stream of nitrogen	Yes	MeOH >= 80%	Phloroglucinol	Phenolic compound	Benzene derivative	Polyketide Pathway	55	μg GAE/g DW
Goiris et al., 2014	31	Chlorophyta	Chlorodendrophyceae	Chlorodendrales	Chlorodendraceae	Tetraselmis	suecica	DI	SW	Yes	Yes	No	100-140 μmol ph m2/s	No	No	No	No	MW or US assisted	20-25°C	No	stream of nitrogen	Yes	MeOH >= 80%	Procyanidin A2	Flavonoid	Proanthocyanidin	Flavonoid Biosynthesis	0	μg GAE/g DW
Goiris et al., 2014	31	Chlorophyta	Chlorodendrophyceae	Chlorodendrales	Chlorodendraceae	Tetraselmis	suecica	DI	SW	Yes	Yes	No	100-140 μmol ph m2/s	No	No	No	No	MW or US assisted	20-25°C	No	stream of nitrogen	Yes	MeOH >= 80%	Procyanidin B2	Flavonoid	Proanthocyanidin	Flavonoid Biosynthesis	0	μg GAE/g DW
Goiris et al., 2014	31	Chlorophyta	Chlorodendrophyceae	Chlorodendrales	Chlorodendraceae	Tetraselmis	suecica	DI	SW	Yes	Yes	No	100-140 μmol ph m2/s	No	No	No	No	MW or US assisted	20-25°C	No	stream of nitrogen	Yes	MeOH >= 80%	Quercetin	Flavonoid	Flavonol	Flavonoid Biosynthesis	0	μg GAE/g DW
Haoujar et al., 2019	92	Chlorophyta	Trebouxiophyceae	Chlorellales	Chlorellaceae	Nannochloris	sp	Not Specified	SW	Yes	Yes	No	Unknown	No	No	Not Mentioned	No	MW or US assisted	20-25°C	No	evaporated	Yes	MeOH >= 80%	Caffeoyl-coumaroyl-quinic acid	Phenolic acid	Caffeoylcoumaroylquinic acid	Phenylpropanoid Pathway	57.04	μg GAE/g DW
Haoujar et al., 2019	92	Chlorophyta	Trebouxiophyceae	Chlorellales	Chlorellaceae	Nannochloris	sp	Not Specified	SW	Yes	Yes	No	Unknown	No	No	Not Mentioned	No	MW or US assisted	20-25°C	No	evaporated	Yes	MeOH >= 80%	Catechin	Flavonoid	Flavan-3-ol	Flavonoid Biosynthesis	33.47	μg GAE/g DW
Haoujar et al., 2019	92	Chlorophyta	Trebouxiophyceae	Chlorellales	Chlorellaceae	Nannochloris	sp	Not Specified	SW	Yes	Yes	No	Unknown	No	No	Not Mentioned	No	MW or US assisted	20-25°C	No	evaporated	Yes	MeOH >= 80%	Dimethoxyflavone	Flavonoids	Flavones	Flavonoid Biosynthesis	6.53	μg GAE/g DW
Haoujar et al., 2019	92	Chlorophyta	Trebouxiophyceae	Chlorellales	Chlorellaceae	Nannochloris	sp	Not Specified	SW	Yes	Yes	No	Unknown	No	No	Not Mentioned	No	MW or US assisted	20-25°C	No	evaporated	Yes	MeOH >= 80%	Kaempferol	Flavonoid	Flavonol	Flavonoid Biosynthesis	12.1	μg GAE/g DW
Haoujar et al., 2019	92	Chlorophyta	Trebouxiophyceae	Chlorellales	Chlorellaceae	Nannochloris	sp	Not Specified	SW	Yes	Yes	No	Unknown	No	No	Not Mentioned	No	MW or US assisted	20-25°C	No	evaporated	Yes	MeOH >= 80%	Protocatechuic acid	Phenolic acid	Hydroxybenzoic acid	Shikimate Pathway	7.55	μg GAE/g DW
Haoujar et al., 2019	92	Heterokontophyta	Eustigmatophyceae	Eustigmatales	Monodopsidaceae	Nannochloropsis	gaditana	Not Specified	SW	Yes	Yes	No	Unknown	No	No	Not Mentioned	No	MW or US assisted	20-25°C	No	evaporated	Yes	MeOH >= 80%	Apigenin glucoside	Flavonoids	Flavones	Flavonoid Biosynthesis	7.43	μg GAE/g DW
Haoujar et al., 2019	92	Heterokontophyta	Eustigmatophyceae	Eustigmatales	Monodopsidaceae	Nannochloropsis	gaditana	Not Specified	SW	Yes	Yes	No	Unknown	No	No	Not Mentioned	No	MW or US assisted	20-25°C	No	evaporated	Yes	MeOH >= 80%	Caffeic acid	Phenolic acid	Hydroxycinnamic acid	Phenylpropanoid Pathway	17.64	μg GAE/g DW
Haoujar et al., 2019	92	Heterokontophyta	Eustigmatophyceae	Eustigmatales	Monodopsidaceae	Nannochloropsis	gaditana	Not Specified	SW	Yes	Yes	No	Unknown	No	No	Not Mentioned	No	MW or US assisted	20-25°C	No	evaporated	Yes	MeOH >= 80%	Caffeic acid glucoside	Phenolic acid glucoside	Hydroxycinnamic acid glucoside	Phenylpropanoid Pathway	28.49	μg GAE/g DW
Haoujar et al., 2019	92	Heterokontophyta	Eustigmatophyceae	Eustigmatales	Monodopsidaceae	Nannochloropsis	gaditana	Not Specified	SW	Yes	Yes	No	Unknown	No	No	Not Mentioned	No	MW or US assisted	20-25°C	No	evaporated	Yes	MeOH >= 80%	Coumaric acid derivative	Phenolic acid	Hydroxycinnamic acid derivative	Phenylpropanoid Pathway	2.12	μg GAE/g DW
Haoujar et al., 2019	92	Heterokontophyta	Eustigmatophyceae	Eustigmatales	Monodopsidaceae	Nannochloropsis	gaditana	Not Specified	SW	Yes	Yes	No	Unknown	No	No	Not Mentioned	No	MW or US assisted	20-25°C	No	evaporated	Yes	MeOH >= 80%	Feruloylglucaric acid	Phenolic acids	Cinnamic acids	Phenylpropanoid Pathway	7.78	μg GAE/g DW
Haoujar et al., 2019	92	Heterokontophyta	Eustigmatophyceae	Eustigmatales	Monodopsidaceae	Nannochloropsis	gaditana	Not Specified	SW	Yes	Yes	No	Unknown	No	No	Not Mentioned	No	MW or US assisted	20-25°C	No	evaporated	Yes	MeOH >= 80%	Protocatechuic acid	Phenolic acid	Hydroxybenzoic acid	Shikimate Pathway	21.26	μg GAE/g DW
Haoujar et al., 2019	92	Heterokontophyta	Eustigmatophyceae	Eustigmatales	Monodopsidaceae	Nannochloropsis	gaditana	Not Specified	SW	Yes	Yes	No	Unknown	No	No	Not Mentioned	No	MW or US assisted	20-25°C	No	evaporated	Yes	MeOH >= 80%	Quercetin	Flavonoid	Flavonol	Flavonoid Biosynthesis	33.34	μg GAE/g DW
Haoujar et al., 2019	92	Heterokontophyta	Eustigmatophyceae	Eustigmatales	Monodopsidaceae	Nannochloropsis	gaditana	Not Specified	SW	Yes	Yes	No	Unknown	No	No	Not Mentioned	No	MW or US assisted	20-25°C	No	evaporated	Yes	MeOH >= 80%	Quercetin derivative	Flavonoid derivative	Flavolol derivative	Flavonoid Biosynthesis	6.89	μg GAE/g DW
Haoujar et al., 2019	92	Heterokontophyta	Bacillariophyceae	Naviculales	Phaeodactylaceae	Phaeodactylum	tricornutum	Not Specified	SW	Yes	Yes	No	Unknown	No	No	Not Mentioned	No	MW or US assisted	20-25°C	No	evaporated	Yes	MeOH >= 80%	Caffeic acid	Phenolic acid	Hydroxycinnamic acid	Phenylpropanoid Pathway	56.25	μg GAE/g DW
Haoujar et al., 2019	92	Heterokontophyta	Bacillariophyceae	Naviculales	Phaeodactylaceae	Phaeodactylum	tricornutum	Not Specified	SW	Yes	Yes	No	Unknown	No	No	Not Mentioned	No	MW or US assisted	20-25°C	No	evaporated	Yes	MeOH >= 80%	Caffeic acid glucoside	Phenolic acid glucoside	Hydroxycinnamic acid glucoside	Phenylpropanoid Pathway	21.07	μg GAE/g DW
Haoujar et al., 2019	92	Heterokontophyta	Bacillariophyceae	Naviculales	Phaeodactylaceae	Phaeodactylum	tricornutum	Not Specified	SW	Yes	Yes	No	Unknown	No	No	Not Mentioned	No	MW or US assisted	20-25°C	No	evaporated	Yes	MeOH >= 80%	Coumaric acid derivative	Phenolic acid	Hydroxycinnamic acid derivative	Phenylpropanoid Pathway	13.68	μg GAE/g DW
Haoujar et al., 2019	92	Heterokontophyta	Bacillariophyceae	Naviculales	Phaeodactylaceae	Phaeodactylum	tricornutum	Not Specified	SW	Yes	Yes	No	Unknown	No	No	Not Mentioned	No	MW or US assisted	20-25°C	No	evaporated	Yes	MeOH >= 80%	Dimethoxyflavone	Flavonoids	Flavones	Flavonoid Biosynthesis	28.38	μg GAE/g DW
Haoujar et al., 2019	92	Heterokontophyta	Bacillariophyceae	Naviculales	Phaeodactylaceae	Phaeodactylum	tricornutum	Not Specified	SW	Yes	Yes	No	Unknown	No	No	Not Mentioned	No	MW or US assisted	20-25°C	No	evaporated	Yes	MeOH >= 80%	Protocatechuic acid	Phenolic acid	Hydroxybenzoic acid	Shikimate Pathway	22.83	μg GAE/g DW
Haoujar et al., 2019	92	Chlorophyta	Chlorodendrophyceae	Chlorodendrales	Chlorodendraceae	Tetraselmis	suecica	Not Specified	SW	Yes	Yes	No	Unknown	No	No	Not Mentioned	No	MW or US assisted	20-25°C	No	evaporated	Yes	MeOH >= 80%	Apigenin glucoside	Flavonoids	Flavones	Flavonoid Biosynthesis	35.75	μg GAE/g DW
Haoujar et al., 2019	92	Chlorophyta	Chlorodendrophyceae	Chlorodendrales	Chlorodendraceae	Tetraselmis	suecica	Not Specified	SW	Yes	Yes	No	Unknown	No	No	Not Mentioned	No	MW or US assisted	20-25°C	No	evaporated	Yes	MeOH >= 80%	Caffeic acid	Phenolic acid	Hydroxycinnamic acid	Phenylpropanoid Pathway	59.53	μg GAE/g DW
Haoujar et al., 2019	92	Chlorophyta	Chlorodendrophyceae	Chlorodendrales	Chlorodendraceae	Tetraselmis	suecica	Not Specified	SW	Yes	Yes	No	Unknown	No	No	Not Mentioned	No	MW or US assisted	20-25°C	No	evaporated	Yes	MeOH >= 80%	Caffeic acid glucoside	Phenolic acid glucoside	Hydroxycinnamic acid glucoside	Phenylpropanoid Pathway	13.46	μg GAE/g DW
Haoujar et al., 2019	92	Chlorophyta	Chlorodendrophyceae	Chlorodendrales	Chlorodendraceae	Tetraselmis	suecica	Not Specified	SW	Yes	Yes	No	Unknown	No	No	Not Mentioned	No	MW or US assisted	20-25°C	No	evaporated	Yes	MeOH >= 80%	Coumaric acid derivative	Phenolic acid	Hydroxycinnamic acid derivative	Phenylpropanoid Pathway	17.4	μg GAE/g DW
Haoujar et al., 2019	92	Chlorophyta	Chlorodendrophyceae	Chlorodendrales	Chlorodendraceae	Tetraselmis	suecica	Not Specified	SW	Yes	Yes	No	Unknown	No	No	Not Mentioned	No	MW or US assisted	20-25°C	No	evaporated	Yes	MeOH >= 80%	Dimethoxyflavone	Flavonoids	Flavones	Flavonoid Biosynthesis	19.01	μg GAE/g DW
Haoujar et al., 2019	92	Chlorophyta	Chlorodendrophyceae	Chlorodendrales	Chlorodendraceae	Tetraselmis	suecica	Not Specified	SW	Yes	Yes	No	Unknown	No	No	Not Mentioned	No	MW or US assisted	20-25°C	No	evaporated	Yes	MeOH >= 80%	Protocatechuic acid	Phenolic acid	Hydroxybenzoic acid	Shikimate Pathway	40.55	μg GAE/g DW
Haoujar et al., 2019	92	Chlorophyta	Chlorodendrophyceae	Chlorodendrales	Chlorodendraceae	Tetraselmis	suecica	Not Specified	SW	Yes	Yes	No	Unknown	No	No	Not Mentioned	No	MW or US assisted	20-25°C	No	evaporated	Yes	MeOH >= 80%	Quercetin derivative	Flavonoid derivative	Flavolol derivative	Flavonoid Biosynthesis	4.59	μg GAE/g DW
Klejdus et al., 2009	96	Chlorophyta	Chlorophyceae	Chlamydomonadales	Chlorococcaceae	Spongiochloris	spongiosa	DI	FW	Yes	Yes	No	< 100 μmol ph m2/s	No	No	Not Mentioned	No	Soxhlet	100-170°C	No	rotary vacuum evaporator	Yes	Water	Caffeic acid	Phenolic acid	Hydroxycinnamic acid	Phenylpropanoid Pathway	0.01778	μg GAE/g DW
Klejdus et al., 2009	96	Chlorophyta	Chlorophyceae	Chlamydomonadales	Chlorococcaceae	Spongiochloris	spongiosa	DI	FW	Yes	Yes	No	< 100 μmol ph m2/s	No	No	Not Mentioned	No	Soxhlet	100-170°C	No	rotary vacuum evaporator	Yes	Water	Chlorogenic acid	Phenolic acid	Caffeoylquinic acid	Phenylpropanoid Pathway	0.09587	μg GAE/g DW
Klejdus et al., 2009	96	Chlorophyta	Chlorophyceae	Chlamydomonadales	Chlorococcaceae	Spongiochloris	spongiosa	DI	FW	Yes	Yes	No	< 100 μmol ph m2/s	No	No	Not Mentioned	No	Soxhlet	100-170°C	No	rotary vacuum evaporator	Yes	Water	Coumaric acid	Phenolic acid	Hydroxycinnamic acid	Phenylpropanoid Pathway	0	μg GAE/g DW
Klejdus et al., 2009	96	Chlorophyta	Chlorophyceae	Chlamydomonadales	Chlorococcaceae	Spongiochloris	spongiosa	DI	FW	Yes	Yes	No	< 100 μmol ph m2/s	No	No	Not Mentioned	No	Soxhlet	100-170°C	No	rotary vacuum evaporator	Yes	Water	Coumaric acid	Phenolic acid	Hydroxycinnamic acid	Phenylpropanoid Pathway	0	μg GAE/g DW
Klejdus et al., 2009	96	Chlorophyta	Chlorophyceae	Chlamydomonadales	Chlorococcaceae	Spongiochloris	spongiosa	DI	FW	Yes	Yes	No	< 100 μmol ph m2/s	No	No	Not Mentioned	No	Soxhlet	100-170°C	No	rotary vacuum evaporator	Yes	Water	Dihydroxybenzaldehyde	Phenolic acid	Dihydroxybenzaldehyde	Phenylpropanoid Pathway	0.23591	μg GAE/g DW
Klejdus et al., 2009	96	Chlorophyta	Chlorophyceae	Chlamydomonadales	Chlorococcaceae	Spongiochloris	spongiosa	DI	FW	Yes	Yes	No	< 100 μmol ph m2/s	No	No	Not Mentioned	No	Soxhlet	100-170°C	No	rotary vacuum evaporator	Yes	Water	Ferulic acid	Phenolic acid	Hydroxycinnamic acid	Phenylpropanoid Pathway	0	μg GAE/g DW
Klejdus et al., 2009	96	Chlorophyta	Chlorophyceae	Chlamydomonadales	Chlorococcaceae	Spongiochloris	spongiosa	DI	FW	Yes	Yes	No	< 100 μmol ph m2/s	No	No	Not Mentioned	No	Soxhlet	100-170°C	No	rotary vacuum evaporator	Yes	Water	Gallic acid	Phenolic acid	Hydroxybenzoic acid	Shikimate Pathway	0	μg GAE/g DW
Klejdus et al., 2009	96	Chlorophyta	Chlorophyceae	Chlamydomonadales	Chlorococcaceae	Spongiochloris	spongiosa	DI	FW	Yes	Yes	No	< 100 μmol ph m2/s	No	No	Not Mentioned	No	Soxhlet	100-170°C	No	rotary vacuum evaporator	Yes	Water	Hydroxybenzaldehyde	Phenolic acid	Hydroxybenzaldehyde	Phenylpropanoid Pathway	2.70975	μg GAE/g DW
Klejdus et al., 2009	96	Chlorophyta	Chlorophyceae	Chlamydomonadales	Chlorococcaceae	Spongiochloris	spongiosa	DI	FW	Yes	Yes	No	< 100 μmol ph m2/s	No	No	Not Mentioned	No	Soxhlet	100-170°C	No	rotary vacuum evaporator	Yes	Water	Hydroxybenzoic acid	Phenolic acid	Hydroxybenzoic acid	Phenylpropanoid Pathway	2.23425	μg GAE/g DW
Klejdus et al., 2009	96	Chlorophyta	Chlorophyceae	Chlamydomonadales	Chlorococcaceae	Spongiochloris	spongiosa	DI	FW	Yes	Yes	No	< 100 μmol ph m2/s	No	No	Not Mentioned	No	Soxhlet	100-170°C	No	rotary vacuum evaporator	Yes	Water	Protocatechuic acid	Phenolic acid	Hydroxybenzoic acid	Shikimate Pathway	0.2543	μg GAE/g DW
Klejdus et al., 2009	96	Chlorophyta	Chlorophyceae	Chlamydomonadales	Chlorococcaceae	Spongiochloris	spongiosa	DI	FW	Yes	Yes	No	< 100 μmol ph m2/s	No	No	Not Mentioned	No	Soxhlet	100-170°C	No	rotary vacuum evaporator	Yes	Water	Sinapic acid	Phenolic acid	Hydroxycinnamic acid	Phenylpropanoid Pathway	0	μg GAE/g DW
Klejdus et al., 2009	96	Chlorophyta	Chlorophyceae	Chlamydomonadales	Chlorococcaceae	Spongiochloris	spongiosa	DI	FW	Yes	Yes	No	< 100 μmol ph m2/s	No	No	Not Mentioned	No	Soxhlet	100-170°C	No	rotary vacuum evaporator	Yes	Water	Syringic acid	Phenolic acid	Hydroxybenzoic acid	Phenylpropanoid Pathway	0.05482	μg GAE/g DW
Klejdus et al., 2009	96	Chlorophyta	Chlorophyceae	Chlamydomonadales	Chlorococcaceae	Spongiochloris	spongiosa	DI	FW	Yes	Yes	No	< 100 μmol ph m2/s	No	No	Not Mentioned	No	Soxhlet	100-170°C	No	rotary vacuum evaporator	Yes	Water	Vanillic acid	Phenolic acid	Hydroxybenzoic acid	Phenylpropanoid Pathway	0.05289	μg GAE/g DW
López et al., 2015	93	Chlorophyta	Chlorophyceae	Chlamydomonadales	Dunaliellaceae	Dunaliella	tertiolecta	Natural Seawater	SW	No	Yes	No	100-140 μmol ph m2/s	No	Yes	Not Mentioned	No	Mixing	20-25°C	No	evaporated	No	MeOH >= 80%	Caffeic acid	Phenolic acid	Hydroxycinnamic acid	Phenylpropanoid Pathway	20.8032	μg GAE/g DW
López et al., 2015	93	Chlorophyta	Chlorophyceae	Chlamydomonadales	Dunaliellaceae	Dunaliella	tertiolecta	Natural Seawater	SW	No	Yes	No	100-140 μmol ph m2/s	No	Yes	Not Mentioned	No	Mixing	20-25°C	No	evaporated	No	MeOH >= 80%	Catechin	Flavonoid	Flavan-3-ol	Flavonoid Biosynthesis	116.345	μg GAE/g DW
López et al., 2015	93	Chlorophyta	Chlorophyceae	Chlamydomonadales	Dunaliellaceae	Dunaliella	tertiolecta	Natural Seawater	SW	No	Yes	No	100-140 μmol ph m2/s	No	Yes	Not Mentioned	No	Mixing	20-25°C	No	evaporated	No	MeOH >= 80%	Chlorogenic acid	Phenolic acid	Caffeoylquinic acid	Phenylpropanoid Pathway	55.0744	μg GAE/g DW
López et al., 2015	93	Chlorophyta	Chlorophyceae	Chlamydomonadales	Dunaliellaceae	Dunaliella	tertiolecta	Natural Seawater	SW	No	Yes	No	100-140 μmol ph m2/s	No	Yes	Not Mentioned	No	Mixing	20-25°C	No	evaporated	No	MeOH >= 80%	Coumaric acid	Phenolic acid	Hydroxycinnamic acid	Phenylpropanoid Pathway	20.4138	μg GAE/g DW
López et al., 2015	93	Chlorophyta	Chlorophyceae	Chlamydomonadales	Dunaliellaceae	Dunaliella	tertiolecta	Natural Seawater	SW	No	Yes	No	100-140 μmol ph m2/s	No	Yes	Not Mentioned	No	Mixing	20-25°C	No	evaporated	No	MeOH >= 80%	Epicatechin	Flavonoid	Flavan-3-ol	Flavonoid Biosynthesis	67.6799	μg GAE/g DW
López et al., 2015	93	Chlorophyta	Chlorophyceae	Chlamydomonadales	Dunaliellaceae	Dunaliella	tertiolecta	Natural Seawater	SW	No	Yes	No	100-140 μmol ph m2/s	No	Yes	Not Mentioned	No	Mixing	20-25°C	No	evaporated	No	MeOH >= 80%	Ferulic acid	Phenolic acid	Hydroxycinnamic acid	Phenylpropanoid Pathway	40.1011	μg GAE/g DW
López et al., 2015	93	Chlorophyta	Chlorophyceae	Chlamydomonadales	Dunaliellaceae	Dunaliella	tertiolecta	Natural Seawater	SW	No	Yes	No	100-140 μmol ph m2/s	No	Yes	Not Mentioned	No	Mixing	20-25°C	No	evaporated	No	MeOH >= 80%	Gallic acid	Phenolic acid	Hydroxybenzoic acid	Shikimate Pathway	0	μg GAE/g DW
López et al., 2015	93	Chlorophyta	Chlorophyceae	Chlamydomonadales	Dunaliellaceae	Dunaliella	tertiolecta	Natural Seawater	SW	No	Yes	No	100-140 μmol ph m2/s	No	Yes	Not Mentioned	No	Mixing	20-25°C	No	evaporated	No	MeOH >= 80%	Gentisic acid	Phenolic acid	Dihydroxybenzoic acid	Phenylpropanoid Pathway	65.0251	μg GAE/g DW
López et al., 2015	93	Chlorophyta	Chlorophyceae	Chlamydomonadales	Dunaliellaceae	Dunaliella	tertiolecta	Natural Seawater	SW	No	Yes	No	100-140 μmol ph m2/s	No	Yes	Not Mentioned	No	Mixing	20-25°C	No	evaporated	No	MeOH >= 80%	Myricetin	Flavonoid	Flavonol	Flavonoid Biosynthesis	22.9671	μg GAE/g DW
López et al., 2015	93	Chlorophyta	Chlorophyceae	Chlamydomonadales	Dunaliellaceae	Dunaliella	tertiolecta	Natural Seawater	SW	No	Yes	No	100-140 μmol ph m2/s	No	Yes	Not Mentioned	No	Mixing	20-25°C	No	evaporated	No	MeOH >= 80%	Protocatechuic acid	Phenolic acid	Hydroxybenzoic acid	Shikimate Pathway	22.7588	μg GAE/g DW
López et al., 2015	93	Chlorophyta	Chlorophyceae	Chlamydomonadales	Dunaliellaceae	Dunaliella	tertiolecta	Natural Seawater	SW	No	Yes	No	100-140 μmol ph m2/s	No	Yes	Not Mentioned	No	Mixing	20-25°C	No	evaporated	No	MeOH >= 80%	Quercetin	Flavonoid	Flavonol	Flavonoid Biosynthesis	0	μg GAE/g DW
López et al., 2015	93	Chlorophyta	Chlorophyceae	Chlamydomonadales	Dunaliellaceae	Dunaliella	tertiolecta	Natural Seawater	SW	No	Yes	No	100-140 μmol ph m2/s	No	Yes	Not Mentioned	No	Mixing	20-25°C	No	evaporated	No	MeOH >= 80%	Rutin	Flavonoid	Flavonol	Flavonoid Biosynthesis	18.98	μg GAE/g DW
López et al., 2015	93	Chlorophyta	Chlorophyceae	Chlamydomonadales	Dunaliellaceae	Dunaliella	tertiolecta	Natural Seawater	SW	No	Yes	No	100-140 μmol ph m2/s	No	Yes	Not Mentioned	No	Mixing	20-25°C	No	evaporated	No	MeOH >= 80%	Syringic acid	Phenolic acid	Hydroxybenzoic acid	Phenylpropanoid Pathway	28.6035	μg GAE/g DW
López et al., 2015	93	Chlorophyta	Chlorophyceae	Chlamydomonadales	Dunaliellaceae	Dunaliella	tertiolecta	Natural Seawater	SW	No	Yes	No	100-140 μmol ph m2/s	No	Yes	Not Mentioned	No	Mixing	20-25°C	No	evaporated	No	MeOH >= 80%	Vanillic acid	Phenolic acid	Hydroxybenzoic acid	Phenylpropanoid Pathway	22.7769	μg GAE/g DW
López et al., 2015	93	Chlorophyta	Chlorophyceae	Chlamydomonadales	Dunaliellaceae	Dunaliella	tertiolecta	Natural Seawater	SW	No	Yes	No	100-140 μmol ph m2/s	No	Yes	Not Mentioned	No	Mixing	20-25°C	No	evaporated	No	MeOH >= 80%	Caffeic acid	Phenolic acid	Hydroxycinnamic acid	Phenylpropanoid Pathway	13.202	μg GAE/g DW
López et al., 2015	93	Chlorophyta	Chlorophyceae	Chlamydomonadales	Dunaliellaceae	Dunaliella	tertiolecta	Natural Seawater	SW	No	Yes	No	100-140 μmol ph m2/s	No	Yes	Not Mentioned	No	Mixing	20-25°C	No	evaporated	No	MeOH >= 80%	Catechin	Flavonoid	Flavan-3-ol	Flavonoid Biosynthesis	65.7462	μg GAE/g DW
López et al., 2015	93	Chlorophyta	Chlorophyceae	Chlamydomonadales	Dunaliellaceae	Dunaliella	tertiolecta	Natural Seawater	SW	No	Yes	No	100-140 μmol ph m2/s	No	Yes	Not Mentioned	No	Mixing	20-25°C	No	evaporated	No	MeOH >= 80%	Chlorogenic acid	Phenolic acid	Caffeoylquinic acid	Phenylpropanoid Pathway	78.6777	μg GAE/g DW
López et al., 2015	93	Chlorophyta	Chlorophyceae	Chlamydomonadales	Dunaliellaceae	Dunaliella	tertiolecta	Natural Seawater	SW	No	Yes	No	100-140 μmol ph m2/s	No	Yes	Not Mentioned	No	Mixing	20-25°C	No	evaporated	No	MeOH >= 80%	Coumaric acid	Phenolic acid	Hydroxycinnamic acid	Phenylpropanoid Pathway	12.3941	μg GAE/g DW
López et al., 2015	93	Chlorophyta	Chlorophyceae	Chlamydomonadales	Dunaliellaceae	Dunaliella	tertiolecta	Natural Seawater	SW	No	Yes	No	100-140 μmol ph m2/s	No	Yes	Not Mentioned	No	Mixing	20-25°C	No	evaporated	No	MeOH >= 80%	Epicatechin	Flavonoid	Flavan-3-ol	Flavonoid Biosynthesis	78.6376	μg GAE/g DW
López et al., 2015	93	Chlorophyta	Chlorophyceae	Chlamydomonadales	Dunaliellaceae	Dunaliella	tertiolecta	Natural Seawater	SW	No	Yes	No	100-140 μmol ph m2/s	No	Yes	Not Mentioned	No	Mixing	20-25°C	No	evaporated	No	MeOH >= 80%	Ferulic acid	Phenolic acid	Hydroxycinnamic acid	Phenylpropanoid Pathway	21.1285	μg GAE/g DW
López et al., 2015	93	Chlorophyta	Chlorophyceae	Chlamydomonadales	Dunaliellaceae	Dunaliella	tertiolecta	Natural Seawater	SW	No	Yes	No	100-140 μmol ph m2/s	No	Yes	Not Mentioned	No	Mixing	20-25°C	No	evaporated	No	MeOH >= 80%	Gallic acid	Phenolic acid	Hydroxybenzoic acid	Shikimate Pathway	0	μg GAE/g DW
López et al., 2015	93	Chlorophyta	Chlorophyceae	Chlamydomonadales	Dunaliellaceae	Dunaliella	tertiolecta	Natural Seawater	SW	No	Yes	No	100-140 μmol ph m2/s	No	Yes	Not Mentioned	No	Mixing	20-25°C	No	evaporated	No	MeOH >= 80%	Gentisic acid	Phenolic acid	Dihydroxybenzoic acid	Phenylpropanoid Pathway	68.4475	μg GAE/g DW
López et al., 2015	93	Chlorophyta	Chlorophyceae	Chlamydomonadales	Dunaliellaceae	Dunaliella	tertiolecta	Natural Seawater	SW	No	Yes	No	100-140 μmol ph m2/s	No	Yes	Not Mentioned	No	Mixing	20-25°C	No	evaporated	No	MeOH >= 80%	Protocatechuic acid	Phenolic acid	Hydroxybenzoic acid	Shikimate Pathway	18.8231	μg GAE/g DW
López et al., 2015	93	Chlorophyta	Chlorophyceae	Chlamydomonadales	Dunaliellaceae	Dunaliella	tertiolecta	Natural Seawater	SW	No	Yes	No	100-140 μmol ph m2/s	No	Yes	Not Mentioned	No	Mixing	20-25°C	No	evaporated	No	MeOH >= 80%	Quercetin	Flavonoid	Flavonol	Flavonoid Biosynthesis	0	μg GAE/g DW
López et al., 2015	93	Chlorophyta	Chlorophyceae	Chlamydomonadales	Dunaliellaceae	Dunaliella	tertiolecta	Natural Seawater	SW	No	Yes	No	100-140 μmol ph m2/s	No	Yes	Not Mentioned	No	Mixing	20-25°C	No	evaporated	No	MeOH >= 80%	Rutin	Flavonoid	Flavonol	Flavonoid Biosynthesis	12.8793	μg GAE/g DW
López et al., 2015	93	Chlorophyta	Chlorophyceae	Chlamydomonadales	Dunaliellaceae	Dunaliella	tertiolecta	Natural Seawater	SW	No	Yes	No	100-140 μmol ph m2/s	No	Yes	Not Mentioned	No	Mixing	20-25°C	No	evaporated	No	MeOH >= 80%	Syringic acid	Phenolic acid	Hydroxybenzoic acid	Phenylpropanoid Pathway	25.7432	μg GAE/g DW
López et al., 2015	93	Chlorophyta	Chlorophyceae	Chlamydomonadales	Dunaliellaceae	Dunaliella	tertiolecta	Natural Seawater	SW	No	Yes	No	100-140 μmol ph m2/s	No	Yes	Not Mentioned	No	Mixing	20-25°C	No	evaporated	No	MeOH >= 80%	Vanillic acid	Phenolic acid	Hydroxybenzoic acid	Phenylpropanoid Pathway	13.4421	μg GAE/g DW
López et al., 2015	93	Chlorophyta	Chlorophyceae	Chlamydomonadales	Dunaliellaceae	Dunaliella	tertiolecta	Natural Seawater	SW	No	Yes	No	100-140 μmol ph m2/s	Yes	No	Not Mentioned	No	Mixing	20-25°C	No	evaporated	No	MeOH >= 80%	Caffeic acid	Phenolic acid	Hydroxycinnamic acid	Phenylpropanoid Pathway	9.7415	μg GAE/g DW
López et al., 2015	93	Chlorophyta	Chlorophyceae	Chlamydomonadales	Dunaliellaceae	Dunaliella	tertiolecta	Natural Seawater	SW	No	Yes	No	100-140 μmol ph m2/s	Yes	No	Not Mentioned	No	Mixing	20-25°C	No	evaporated	No	MeOH >= 80%	Catechin	Flavonoid	Flavan-3-ol	Flavonoid Biosynthesis	48.3428	μg GAE/g DW
López et al., 2015	93	Chlorophyta	Chlorophyceae	Chlamydomonadales	Dunaliellaceae	Dunaliella	tertiolecta	Natural Seawater	SW	No	Yes	No	100-140 μmol ph m2/s	Yes	No	Not Mentioned	No	Mixing	20-25°C	No	evaporated	No	MeOH >= 80%	Chlorogenic acid	Phenolic acid	Caffeoylquinic acid	Phenylpropanoid Pathway	25.1769	μg GAE/g DW
López et al., 2015	93	Chlorophyta	Chlorophyceae	Chlamydomonadales	Dunaliellaceae	Dunaliella	tertiolecta	Natural Seawater	SW	No	Yes	No	100-140 μmol ph m2/s	Yes	No	Not Mentioned	No	Mixing	20-25°C	No	evaporated	No	MeOH >= 80%	Coumaric acid	Phenolic acid	Hydroxycinnamic acid	Phenylpropanoid Pathway	10.3892	μg GAE/g DW
López et al., 2015	93	Chlorophyta	Chlorophyceae	Chlamydomonadales	Dunaliellaceae	Dunaliella	tertiolecta	Natural Seawater	SW	No	Yes	No	100-140 μmol ph m2/s	Yes	No	Not Mentioned	No	Mixing	20-25°C	No	evaporated	No	MeOH >= 80%	Epicatechin	Flavonoid	Flavan-3-ol	Flavonoid Biosynthesis	34.1622	μg GAE/g DW
López et al., 2015	93	Chlorophyta	Chlorophyceae	Chlamydomonadales	Dunaliellaceae	Dunaliella	tertiolecta	Natural Seawater	SW	No	Yes	No	100-140 μmol ph m2/s	Yes	No	Not Mentioned	No	Mixing	20-25°C	No	evaporated	No	MeOH >= 80%	Ferulic acid	Phenolic acid	Hydroxycinnamic acid	Phenylpropanoid Pathway	15.523	μg GAE/g DW
López et al., 2015	93	Chlorophyta	Chlorophyceae	Chlamydomonadales	Dunaliellaceae	Dunaliella	tertiolecta	Natural Seawater	SW	No	Yes	No	100-140 μmol ph m2/s	Yes	No	Not Mentioned	No	Mixing	20-25°C	No	evaporated	No	MeOH >= 80%	Gallic acid	Phenolic acid	Hydroxybenzoic acid	Shikimate Pathway	0	μg GAE/g DW
López et al., 2015	93	Chlorophyta	Chlorophyceae	Chlamydomonadales	Dunaliellaceae	Dunaliella	tertiolecta	Natural Seawater	SW	No	Yes	No	100-140 μmol ph m2/s	Yes	No	Not Mentioned	No	Mixing	20-25°C	No	evaporated	No	MeOH >= 80%	Gentisic acid	Phenolic acid	Dihydroxybenzoic acid	Phenylpropanoid Pathway	34.2237	μg GAE/g DW
López et al., 2015	93	Chlorophyta	Chlorophyceae	Chlamydomonadales	Dunaliellaceae	Dunaliella	tertiolecta	Natural Seawater	SW	No	Yes	No	100-140 μmol ph m2/s	Yes	No	Not Mentioned	No	Mixing	20-25°C	No	evaporated	No	MeOH >= 80%	Myricetin	Flavonoid	Flavonol	Flavonoid Biosynthesis	13.0736	μg GAE/g DW
López et al., 2015	93	Chlorophyta	Chlorophyceae	Chlamydomonadales	Dunaliellaceae	Dunaliella	tertiolecta	Natural Seawater	SW	No	Yes	No	100-140 μmol ph m2/s	Yes	No	Not Mentioned	No	Mixing	20-25°C	No	evaporated	No	MeOH >= 80%	Protocatechuic acid	Phenolic acid	Hydroxybenzoic acid	Shikimate Pathway	11.8072	μg GAE/g DW
López et al., 2015	93	Chlorophyta	Chlorophyceae	Chlamydomonadales	Dunaliellaceae	Dunaliella	tertiolecta	Natural Seawater	SW	No	Yes	No	100-140 μmol ph m2/s	Yes	No	Not Mentioned	No	Mixing	20-25°C	No	evaporated	No	MeOH >= 80%	Quercetin	Flavonoid	Flavonol	Flavonoid Biosynthesis	0	μg GAE/g DW
López et al., 2015	93	Chlorophyta	Chlorophyceae	Chlamydomonadales	Dunaliellaceae	Dunaliella	tertiolecta	Natural Seawater	SW	No	Yes	No	100-140 μmol ph m2/s	Yes	No	Not Mentioned	No	Mixing	20-25°C	No	evaporated	No	MeOH >= 80%	Rutin	Flavonoid	Flavonol	Flavonoid Biosynthesis	10.8457	μg GAE/g DW
López et al., 2015	93	Chlorophyta	Chlorophyceae	Chlamydomonadales	Dunaliellaceae	Dunaliella	tertiolecta	Natural Seawater	SW	No	Yes	No	100-140 μmol ph m2/s	Yes	No	Not Mentioned	No	Mixing	20-25°C	No	evaporated	No	MeOH >= 80%	Syringic acid	Phenolic acid	Hydroxybenzoic acid	Phenylpropanoid Pathway	22.0027	μg GAE/g DW
López et al., 2015	93	Chlorophyta	Chlorophyceae	Chlamydomonadales	Dunaliellaceae	Dunaliella	tertiolecta	Natural Seawater	SW	No	Yes	No	100-140 μmol ph m2/s	Yes	No	Not Mentioned	No	Mixing	20-25°C	No	evaporated	No	MeOH >= 80%	Vanillic acid	Phenolic acid	Hydroxybenzoic acid	Phenylpropanoid Pathway	10.6417	μg GAE/g DW
López et al., 2015	93	Chlorophyta	Chlorophyceae	Chlamydomonadales	Dunaliellaceae	Dunaliella	tertiolecta	Natural Seawater	SW	No	Yes	No	100-140 μmol ph m2/s	No	No	Not Mentioned	No	Mixing	20-25°C	No	evaporated	No	MeOH >= 80%	Caffeic acid	Phenolic acid	Hydroxycinnamic acid	Phenylpropanoid Pathway	38.0058	μg GAE/g DW
López et al., 2015	93	Chlorophyta	Chlorophyceae	Chlamydomonadales	Dunaliellaceae	Dunaliella	tertiolecta	Natural Seawater	SW	No	Yes	No	100-140 μmol ph m2/s	No	No	Not Mentioned	No	Mixing	20-25°C	No	evaporated	No	MeOH >= 80%	Catechin	Flavonoid	Flavan-3-ol	Flavonoid Biosynthesis	141.806	μg GAE/g DW
López et al., 2015	93	Chlorophyta	Chlorophyceae	Chlamydomonadales	Dunaliellaceae	Dunaliella	tertiolecta	Natural Seawater	SW	No	Yes	No	100-140 μmol ph m2/s	No	No	Not Mentioned	No	Mixing	20-25°C	No	evaporated	No	MeOH >= 80%	Chlorogenic acid	Phenolic acid	Caffeoylquinic acid	Phenylpropanoid Pathway	121.95	μg GAE/g DW
López et al., 2015	93	Chlorophyta	Chlorophyceae	Chlamydomonadales	Dunaliellaceae	Dunaliella	tertiolecta	Natural Seawater	SW	No	Yes	No	100-140 μmol ph m2/s	No	No	Not Mentioned	No	Mixing	20-25°C	No	evaporated	No	MeOH >= 80%	Coumaric acid	Phenolic acid	Hydroxycinnamic acid	Phenylpropanoid Pathway	34.6305	μg GAE/g DW
López et al., 2015	93	Chlorophyta	Chlorophyceae	Chlamydomonadales	Dunaliellaceae	Dunaliella	tertiolecta	Natural Seawater	SW	No	Yes	No	100-140 μmol ph m2/s	No	No	Not Mentioned	No	Mixing	20-25°C	No	evaporated	No	MeOH >= 80%	Epicatechin	Flavonoid	Flavan-3-ol	Flavonoid Biosynthesis	119.246	μg GAE/g DW
López et al., 2015	93	Chlorophyta	Chlorophyceae	Chlamydomonadales	Dunaliellaceae	Dunaliella	tertiolecta	Natural Seawater	SW	No	Yes	No	100-140 μmol ph m2/s	No	No	Not Mentioned	No	Mixing	20-25°C	No	evaporated	No	MeOH >= 80%	Ferulic acid	Phenolic acid	Hydroxycinnamic acid	Phenylpropanoid Pathway	45.2754	μg GAE/g DW
López et al., 2015	93	Chlorophyta	Chlorophyceae	Chlamydomonadales	Dunaliellaceae	Dunaliella	tertiolecta	Natural Seawater	SW	No	Yes	No	100-140 μmol ph m2/s	No	No	Not Mentioned	No	Mixing	20-25°C	No	evaporated	No	MeOH >= 80%	Gallic acid	Phenolic acid	Hydroxybenzoic acid	Shikimate Pathway	0	μg GAE/g DW
López et al., 2015	93	Chlorophyta	Chlorophyceae	Chlamydomonadales	Dunaliellaceae	Dunaliella	tertiolecta	Natural Seawater	SW	No	Yes	No	100-140 μmol ph m2/s	No	No	Not Mentioned	No	Mixing	20-25°C	No	evaporated	No	MeOH >= 80%	Gentisic acid	Phenolic acid	Dihydroxybenzoic acid	Phenylpropanoid Pathway	100.96	μg GAE/g DW
López et al., 2015	93	Chlorophyta	Chlorophyceae	Chlamydomonadales	Dunaliellaceae	Dunaliella	tertiolecta	Natural Seawater	SW	No	Yes	No	100-140 μmol ph m2/s	No	No	Not Mentioned	No	Mixing	20-25°C	No	evaporated	No	MeOH >= 80%	Myricetin	Flavonoid	Flavonol	Flavonoid Biosynthesis	0	μg GAE/g DW
López et al., 2015	93	Chlorophyta	Chlorophyceae	Chlamydomonadales	Dunaliellaceae	Dunaliella	tertiolecta	Natural Seawater	SW	No	Yes	No	100-140 μmol ph m2/s	No	No	Not Mentioned	No	Mixing	20-25°C	No	evaporated	No	MeOH >= 80%	Myricetin	Flavonoid	Flavonol	Flavonoid Biosynthesis	0	μg GAE/g DW
López et al., 2015	93	Chlorophyta	Chlorophyceae	Chlamydomonadales	Dunaliellaceae	Dunaliella	tertiolecta	Natural Seawater	SW	No	Yes	No	100-140 μmol ph m2/s	No	No	Not Mentioned	No	Mixing	20-25°C	No	evaporated	No	MeOH >= 80%	Myricetin	Flavonoid	Flavonol	Flavonoid Biosynthesis	0	μg GAE/g DW
López et al., 2015	93	Chlorophyta	Chlorophyceae	Chlamydomonadales	Dunaliellaceae	Dunaliella	tertiolecta	Natural Seawater	SW	No	Yes	No	100-140 μmol ph m2/s	No	No	Not Mentioned	No	Mixing	20-25°C	No	evaporated	No	MeOH >= 80%	Protocatechuic acid	Phenolic acid	Hydroxybenzoic acid	Shikimate Pathway	32.5125	μg GAE/g DW
López et al., 2015	93	Chlorophyta	Chlorophyceae	Chlamydomonadales	Dunaliellaceae	Dunaliella	tertiolecta	Natural Seawater	SW	No	Yes	No	100-140 μmol ph m2/s	No	No	Not Mentioned	No	Mixing	20-25°C	No	evaporated	No	MeOH >= 80%	Quercetin	Flavonoid	Flavonol	Flavonoid Biosynthesis	0	μg GAE/g DW
López et al., 2015	93	Chlorophyta	Chlorophyceae	Chlamydomonadales	Dunaliellaceae	Dunaliella	tertiolecta	Natural Seawater	SW	No	Yes	No	100-140 μmol ph m2/s	No	No	Not Mentioned	No	Mixing	20-25°C	No	evaporated	No	MeOH >= 80%	Rutin	Flavonoid	Flavonol	Flavonoid Biosynthesis	0	μg GAE/g DW
López et al., 2015	93	Chlorophyta	Chlorophyceae	Chlamydomonadales	Dunaliellaceae	Dunaliella	tertiolecta	Natural Seawater	SW	No	Yes	No	100-140 μmol ph m2/s	No	No	Not Mentioned	No	Mixing	20-25°C	No	evaporated	No	MeOH >= 80%	Syringic acid	Phenolic acid	Hydroxybenzoic acid	Phenylpropanoid Pathway	48.406	μg GAE/g DW
López et al., 2015	93	Chlorophyta	Chlorophyceae	Chlamydomonadales	Dunaliellaceae	Dunaliella	tertiolecta	Natural Seawater	SW	No	Yes	No	100-140 μmol ph m2/s	No	No	Not Mentioned	No	Mixing	20-25°C	No	evaporated	No	MeOH >= 80%	Vanillic acid	Phenolic acid	Hydroxybenzoic acid	Phenylpropanoid Pathway	20.5366	μg GAE/g DW
Maalej et al., 2024	44	Chlorophyta	Chlorophyceae	Sphaeropleales	Scenedesmaceae	Scenedesmus	sp.	DI	FW	Yes	Yes	No	< 100 μmol ph m2/s	No	No	Yes	No	MW or US assisted	20-25°C	No	rotary evaporator/FD	No	EtOH 70-80%	Caffeic acid	Phenolic acid	Hydroxycinnamic acid	Phenylpropanoid Pathway	15	μg GAE/g DW
Maalej et al., 2024	44	Chlorophyta	Chlorophyceae	Sphaeropleales	Scenedesmaceae	Scenedesmus	sp.	DI	FW	Yes	Yes	No	< 100 μmol ph m2/s	No	No	Yes	No	MW or US assisted	20-25°C	No	rotary evaporator/FD	No	EtOH 70-80%	Coumaric acid	Phenolic acid	Hydroxycinnamic acid	Phenylpropanoid Pathway	0	μg GAE/g DW
Maalej et al., 2024	44	Chlorophyta	Chlorophyceae	Sphaeropleales	Scenedesmaceae	Scenedesmus	sp.	DI	FW	Yes	Yes	No	< 100 μmol ph m2/s	No	No	Yes	No	MW or US assisted	20-25°C	No	rotary evaporator/FD	No	EtOH 70-80%	Hydroxytyrosol	Phenolic alcohol	Phenylthanoids	Shikimate Pathway	0	μg GAE/g DW
Maalej et al., 2024	44	Chlorophyta	Chlorophyceae	Sphaeropleales	Scenedesmaceae	Scenedesmus	sp.	DI	FW	Yes	Yes	No	< 100 μmol ph m2/s	No	No	Yes	No	MW or US assisted	20-25°C	No	rotary evaporator/FD	No	EtOH 70-80%	Luteolin	Flavonoid	Flavone	Flavonoid Biosynthesis	0	μg GAE/g DW
Maalej et al., 2024	44	Chlorophyta	Chlorophyceae	Sphaeropleales	Scenedesmaceae	Scenedesmus	sp.	DI	FW	Yes	Yes	No	< 100 μmol ph m2/s	No	No	Yes	No	MW or US assisted	20-25°C	No	rotary evaporator/FD	No	EtOH 70-80%	Quercetin	Flavonoid	Flavonol	Flavonoid Biosynthesis	0	μg GAE/g DW
Maalej et al., 2024	44	Chlorophyta	Chlorophyceae	Sphaeropleales	Scenedesmaceae	Scenedesmus	sp.	DI	FW	Yes	Yes	No	< 100 μmol ph m2/s	No	No	Yes	No	MW or US assisted	20-25°C	No	rotary evaporator/FD	No	EtOH 70-80%	Rutin	Flavonoid	Flavonol	Flavonoid Biosynthesis	0	μg GAE/g DW
Maalej et al., 2024	44	Chlorophyta	Chlorophyceae	Sphaeropleales	Scenedesmaceae	Scenedesmus	sp.	DI	FW	Yes	Yes	No	< 100 μmol ph m2/s	No	No	Yes	No	MW or US assisted	20-25°C	No	rotary evaporator/FD	No	EtOH 70-80%	Tyrosol	Phenolic alcohol	Phenylthanoids	Shikimate Pathway	0	μg GAE/g DW
Maalej et al., 2024	44	Chlorophyta	Chlorophyceae	Sphaeropleales	Scenedesmaceae	Scenedesmus	sp.	DI	FW	Yes	Yes	No	< 100 μmol ph m2/s	No	No	Yes	No	MW or US assisted	20-25°C	No	rotary evaporator/FD	No	EtOH 70-80%	Vanillic acid	Phenolic acid	Hydroxybenzoic acid	Phenylpropanoid Pathway	3	μg GAE/g DW
Maalej et al., 2024	44	Chlorophyta	Chlorophyceae	Sphaeropleales	Scenedesmaceae	Scenedesmus	sp.	DI	FW	Yes	No	Yes	< 100 μmol ph m2/s	No	No	Yes	No	MW or US assisted	20-25°C	No	rotary evaporator/FD	No	EtOH 70-80%	Caffeic acid	Phenolic acid	Hydroxycinnamic acid	Phenylpropanoid Pathway	135	μg GAE/g DW
Maalej et al., 2024	44	Chlorophyta	Chlorophyceae	Sphaeropleales	Scenedesmaceae	Scenedesmus	sp.	DI	FW	Yes	No	Yes	< 100 μmol ph m2/s	No	No	Yes	No	MW or US assisted	20-25°C	No	rotary evaporator/FD	No	EtOH 70-80%	Coumaric acid	Phenolic acid	Hydroxycinnamic acid	Phenylpropanoid Pathway	1512	μg GAE/g DW
Maalej et al., 2024	44	Chlorophyta	Chlorophyceae	Sphaeropleales	Scenedesmaceae	Scenedesmus	sp.	DI	FW	Yes	No	Yes	< 100 μmol ph m2/s	No	No	Yes	No	MW or US assisted	20-25°C	No	rotary evaporator/FD	No	EtOH 70-80%	Hydroxytyrosol	Phenolic alcohol	Phenylthanoids	Shikimate Pathway	3423.6	μg GAE/g DW
Maalej et al., 2024	44	Chlorophyta	Chlorophyceae	Sphaeropleales	Scenedesmaceae	Scenedesmus	sp.	DI	FW	Yes	No	Yes	< 100 μmol ph m2/s	No	No	Yes	No	MW or US assisted	20-25°C	No	rotary evaporator/FD	No	EtOH 70-80%	Luteolin	Flavonoid	Flavone	Flavonoid Biosynthesis	515.7	μg GAE/g DW
Maalej et al., 2024	44	Chlorophyta	Chlorophyceae	Sphaeropleales	Scenedesmaceae	Scenedesmus	sp.	DI	FW	Yes	No	Yes	< 100 μmol ph m2/s	No	No	Yes	No	MW or US assisted	20-25°C	No	rotary evaporator/FD	No	EtOH 70-80%	Quercetin	Flavonoid	Flavonol	Flavonoid Biosynthesis	54	μg GAE/g DW
Maalej et al., 2024	44	Chlorophyta	Chlorophyceae	Sphaeropleales	Scenedesmaceae	Scenedesmus	sp.	DI	FW	Yes	No	Yes	< 100 μmol ph m2/s	No	No	Yes	No	MW or US assisted	20-25°C	No	rotary evaporator/FD	No	EtOH 70-80%	Rutin	Flavonoid	Flavonol	Flavonoid Biosynthesis	8.1	μg GAE/g DW
Maalej et al., 2024	44	Chlorophyta	Chlorophyceae	Sphaeropleales	Scenedesmaceae	Scenedesmus	sp.	DI	FW	Yes	No	Yes	< 100 μmol ph m2/s	No	No	Yes	No	MW or US assisted	20-25°C	No	rotary evaporator/FD	No	EtOH 70-80%	Tyrosol	Phenolic alcohol	Phenylthanoids	Shikimate Pathway	499.5	μg GAE/g DW
Maalej et al., 2024	44	Chlorophyta	Chlorophyceae	Sphaeropleales	Scenedesmaceae	Scenedesmus	sp.	DI	FW	Yes	No	Yes	< 100 μmol ph m2/s	No	No	Yes	No	MW or US assisted	20-25°C	No	rotary evaporator/FD	No	EtOH 70-80%	Vanillic acid	Phenolic acid	Hydroxybenzoic acid	Phenylpropanoid Pathway	135	μg GAE/g DW
Mahmood et al., 2019	58	Chlorophyta	Trebouxiophyceae	Chlorellales	Chlorellaceae	Chlorella	vulgaris	DI	FW	Yes	Yes	No	Unknown	No	No	Not Mentioned	No	Mixing	35-40°C	No	no	No	SUPRAs or DES	Caffeic acid	Phenolic acid	Hydroxycinnamic acid	Phenylpropanoid Pathway	0	μg GAE/g DW
Mahmood et al., 2019	58	Chlorophyta	Trebouxiophyceae	Chlorellales	Chlorellaceae	Chlorella	vulgaris	DI	FW	Yes	Yes	No	Unknown	No	No	Not Mentioned	No	Mixing	35-40°C	No	no	No	SUPRAs or DES	Coumaric acid	Phenolic acid	Hydroxycinnamic acid	Phenylpropanoid Pathway	160	μg GAE/g DW
Mahmood et al., 2019	58	Chlorophyta	Trebouxiophyceae	Chlorellales	Chlorellaceae	Chlorella	vulgaris	DI	FW	Yes	Yes	No	Unknown	No	No	Not Mentioned	No	Mixing	35-40°C	No	no	No	SUPRAs or DES	Ferulic acid	Phenolic acid	Hydroxycinnamic acid	Phenylpropanoid Pathway	30	μg GAE/g DW
Mahmood et al., 2019	58	Chlorophyta	Trebouxiophyceae	Chlorellales	Chlorellaceae	Chlorella	vulgaris	DI	FW	Yes	Yes	No	Unknown	No	No	Not Mentioned	No	Mixing	35-40°C	No	no	No	SUPRAs or DES	Gallic acid	Phenolic acid	Hydroxybenzoic acid	Shikimate Pathway	670	μg GAE/g DW
Mahmood et al., 2019	58	Chlorophyta	Trebouxiophyceae	Chlorellales	Chlorellaceae	Chlorella	vulgaris	DI	FW	Yes	Yes	No	Unknown	No	No	Not Mentioned	No	Mixing	35-40°C	No	no	No	SUPRAs or DES	Caffeic acid	Phenolic acid	Hydroxycinnamic acid	Phenylpropanoid Pathway	120	μg GAE/g DW
Mahmood et al., 2019	58	Chlorophyta	Trebouxiophyceae	Chlorellales	Chlorellaceae	Chlorella	vulgaris	DI	FW	Yes	Yes	No	Unknown	No	No	Not Mentioned	No	Mixing	35-40°C	No	no	No	SUPRAs or DES	Coumaric acid	Phenolic acid	Hydroxycinnamic acid	Phenylpropanoid Pathway	190	μg GAE/g DW
Mahmood et al., 2019	58	Chlorophyta	Trebouxiophyceae	Chlorellales	Chlorellaceae	Chlorella	vulgaris	DI	FW	Yes	Yes	No	Unknown	No	No	Not Mentioned	No	Mixing	35-40°C	No	no	No	SUPRAs or DES	Ferulic acid	Phenolic acid	Hydroxycinnamic acid	Phenylpropanoid Pathway	110	μg GAE/g DW
Mahmood et al., 2019	58	Chlorophyta	Trebouxiophyceae	Chlorellales	Chlorellaceae	Chlorella	vulgaris	DI	FW	Yes	Yes	No	Unknown	No	No	Not Mentioned	No	Mixing	35-40°C	No	no	No	SUPRAs or DES	Gallic acid	Phenolic acid	Hydroxybenzoic acid	Shikimate Pathway	350	μg GAE/g DW
Mahmood et al., 2019	58	Chlorophyta	Trebouxiophyceae	Chlorellales	Chlorellaceae	Chlorella	vulgaris	DI	FW	Yes	Yes	No	Unknown	No	No	Not Mentioned	No	Mixing	35-40°C	No	no	No	SUPRAs or DES	Caffeic acid	Phenolic acid	Hydroxycinnamic acid	Phenylpropanoid Pathway	0	μg GAE/g DW
Mahmood et al., 2019	58	Chlorophyta	Trebouxiophyceae	Chlorellales	Chlorellaceae	Chlorella	vulgaris	DI	FW	Yes	Yes	No	Unknown	No	No	Not Mentioned	No	Mixing	35-40°C	No	no	No	SUPRAs or DES	Coumaric acid	Phenolic acid	Hydroxycinnamic acid	Phenylpropanoid Pathway	140	μg GAE/g DW
Mahmood et al., 2019	58	Chlorophyta	Trebouxiophyceae	Chlorellales	Chlorellaceae	Chlorella	vulgaris	DI	FW	Yes	Yes	No	Unknown	No	No	Not Mentioned	No	Mixing	35-40°C	No	no	No	SUPRAs or DES	Ferulic acid	Phenolic acid	Hydroxycinnamic acid	Phenylpropanoid Pathway	120	μg GAE/g DW
Mahmood et al., 2019	58	Chlorophyta	Trebouxiophyceae	Chlorellales	Chlorellaceae	Chlorella	vulgaris	DI	FW	Yes	Yes	No	Unknown	No	No	Not Mentioned	No	Mixing	35-40°C	No	no	No	SUPRAs or DES	Gallic acid	Phenolic acid	Hydroxybenzoic acid	Shikimate Pathway	380	μg GAE/g DW
Mahmood et al., 2019	58	Chlorophyta	Trebouxiophyceae	Chlorellales	Chlorellaceae	Chlorella	vulgaris	DI	FW	Yes	Yes	No	Unknown	No	No	Not Mentioned	No	Mixing	35-40°C	No	no	No	SUPRAs or DES	Caffeic acid	Phenolic acid	Hydroxycinnamic acid	Phenylpropanoid Pathway	200	μg GAE/g DW
Mahmood et al., 2019	58	Chlorophyta	Trebouxiophyceae	Chlorellales	Chlorellaceae	Chlorella	vulgaris	DI	FW	Yes	Yes	No	Unknown	No	No	Not Mentioned	No	Mixing	35-40°C	No	no	No	SUPRAs or DES	Coumaric acid	Phenolic acid	Hydroxycinnamic acid	Phenylpropanoid Pathway	160	μg GAE/g DW
Mahmood et al., 2019	58	Chlorophyta	Trebouxiophyceae	Chlorellales	Chlorellaceae	Chlorella	vulgaris	DI	FW	Yes	Yes	No	Unknown	No	No	Not Mentioned	No	Mixing	35-40°C	No	no	No	SUPRAs or DES	Ferulic acid	Phenolic acid	Hydroxycinnamic acid	Phenylpropanoid Pathway	160	μg GAE/g DW
Mahmood et al., 2019	58	Chlorophyta	Trebouxiophyceae	Chlorellales	Chlorellaceae	Chlorella	vulgaris	DI	FW	Yes	Yes	No	Unknown	No	No	Not Mentioned	No	Mixing	35-40°C	No	no	No	SUPRAs or DES	Gallic acid	Phenolic acid	Hydroxybenzoic acid	Shikimate Pathway	32	μg GAE/g DW
Mahmood et al., 2019	58	Chlorophyta	Trebouxiophyceae	Chlorellales	Chlorellaceae	Chlorella	vulgaris	DI	FW	Yes	Yes	No	Unknown	No	No	Not Mentioned	No	Mixing	35-40°C	No	no	No	Acetone, EtoAC or DCM	Caffeic acid	Phenolic acid	Hydroxycinnamic acid	Phenylpropanoid Pathway	170	μg GAE/g DW
Mahmood et al., 2019	58	Chlorophyta	Trebouxiophyceae	Chlorellales	Chlorellaceae	Chlorella	vulgaris	DI	FW	Yes	Yes	No	Unknown	No	No	Not Mentioned	No	Mixing	35-40°C	No	no	No	Acetone, EtoAC or DCM	Coumaric acid	Phenolic acid	Hydroxycinnamic acid	Phenylpropanoid Pathway	170	μg GAE/g DW
Mahmood et al., 2019	58	Chlorophyta	Trebouxiophyceae	Chlorellales	Chlorellaceae	Chlorella	vulgaris	DI	FW	Yes	Yes	No	Unknown	No	No	Not Mentioned	No	Mixing	35-40°C	No	no	No	Acetone, EtoAC or DCM	Ferulic acid	Phenolic acid	Hydroxycinnamic acid	Phenylpropanoid Pathway	140	μg GAE/g DW
Mahmood et al., 2019	58	Chlorophyta	Trebouxiophyceae	Chlorellales	Chlorellaceae	Chlorella	vulgaris	DI	FW	Yes	Yes	No	Unknown	No	No	Not Mentioned	No	Mixing	35-40°C	No	no	No	Acetone, EtoAC or DCM	Gallic acid	Phenolic acid	Hydroxybenzoic acid	Shikimate Pathway	130	μg GAE/g DW
Mahmood et al., 2019	58	Chlorophyta	Trebouxiophyceae	Chlorellales	Chlorellaceae	Chlorella	vulgaris	DI	FW	Yes	Yes	No	Unknown	No	No	Not Mentioned	No	Mixing	35-40°C	No	no	No	Water	Caffeic acid	Phenolic acid	Hydroxycinnamic acid	Phenylpropanoid Pathway	110	μg GAE/g DW
Mahmood et al., 2019	58	Chlorophyta	Trebouxiophyceae	Chlorellales	Chlorellaceae	Chlorella	vulgaris	DI	FW	Yes	Yes	No	Unknown	No	No	Not Mentioned	No	Mixing	35-40°C	No	no	No	Water	Coumaric acid	Phenolic acid	Hydroxycinnamic acid	Phenylpropanoid Pathway	0	μg GAE/g DW
Mahmood et al., 2019	58	Chlorophyta	Trebouxiophyceae	Chlorellales	Chlorellaceae	Chlorella	vulgaris	DI	FW	Yes	Yes	No	Unknown	No	No	Not Mentioned	No	Mixing	35-40°C	No	no	No	Water	Ferulic acid	Phenolic acid	Hydroxycinnamic acid	Phenylpropanoid Pathway	190	μg GAE/g DW
Mahmood et al., 2019	58	Chlorophyta	Trebouxiophyceae	Chlorellales	Chlorellaceae	Chlorella	vulgaris	DI	FW	Yes	Yes	No	Unknown	No	No	Not Mentioned	No	Mixing	35-40°C	No	no	No	Water	Gallic acid	Phenolic acid	Hydroxybenzoic acid	Shikimate Pathway	30	μg GAE/g DW
Parkes et al., 2022	102	Heterokontophyta	Bacillariophyceae	Naviculales	Stauroneidaceae	Stauroneis	sp.	Not Specified	SW	Yes	Yes	No	< 100 μmol ph m2/s	No	No	Yes	No	Mechanical Homogenizer	20-25°C		No	Yes	MeOH >= 80%	Caffeic acid	Phenolic acid	Hydroxycinnamic acid	Phenylpropanoid Pathway	0	μg GAE/g DW
Parkes et al., 2022	102	Heterokontophyta	Bacillariophyceae	Naviculales	Stauroneidaceae	Stauroneis	sp.	Not Specified	SW	Yes	Yes	No	< 100 μmol ph m2/s	No	No	Yes	No	Mechanical Homogenizer	20-25°C		No	Yes	MeOH >= 80%	Catechin	Flavonoid	Flavan-3-ol	Flavonoid Biosynthesis	0	μg GAE/g DW
Parkes et al., 2022	102	Heterokontophyta	Bacillariophyceae	Naviculales	Stauroneidaceae	Stauroneis	sp.	Not Specified	SW	Yes	Yes	No	< 100 μmol ph m2/s	No	No	Yes	No	Mechanical Homogenizer	20-25°C		No	Yes	MeOH >= 80%	Chlorogenic acid	Phenolic acid	Caffeoylquinic acid	Phenylpropanoid Pathway	0	μg GAE/g DW
Parkes et al., 2022	102	Heterokontophyta	Bacillariophyceae	Naviculales	Stauroneidaceae	Stauroneis	sp.	Not Specified	SW	Yes	Yes	No	< 100 μmol ph m2/s	No	No	Yes	No	Mechanical Homogenizer	20-25°C		No	Yes	MeOH >= 80%	Cinnamic acid	Phenolic acid	Cinnamic acid	Phenylpropanoid Pathway	0	μg GAE/g DW
Parkes et al., 2022	102	Heterokontophyta	Bacillariophyceae	Naviculales	Stauroneidaceae	Stauroneis	sp.	Not Specified	SW	Yes	Yes	No	< 100 μmol ph m2/s	No	No	Yes	No	Mechanical Homogenizer	20-25°C		No	Yes	MeOH >= 80%	Coumaric acid	Phenolic acid	Hydroxycinnamic acid	Phenylpropanoid Pathway	0	μg GAE/g DW
Parkes et al., 2022	102	Heterokontophyta	Bacillariophyceae	Naviculales	Stauroneidaceae	Stauroneis	sp.	Not Specified	SW	Yes	Yes	No	< 100 μmol ph m2/s	No	No	Yes	No	Mechanical Homogenizer	20-25°C		No	Yes	MeOH >= 80%	Epicatechin	Flavonoid	Flavan-3-ol	Flavonoid Biosynthesis	0	μg GAE/g DW
Parkes et al., 2022	102	Heterokontophyta	Bacillariophyceae	Naviculales	Stauroneidaceae	Stauroneis	sp.	Not Specified	SW	Yes	Yes	No	< 100 μmol ph m2/s	No	No	Yes	No	Mechanical Homogenizer	20-25°C		No	Yes	MeOH >= 80%	Ferulic acid	Phenolic acid	Hydroxycinnamic acid	Phenylpropanoid Pathway	0	μg GAE/g DW
Parkes et al., 2022	102	Heterokontophyta	Bacillariophyceae	Naviculales	Stauroneidaceae	Stauroneis	sp.	Not Specified	SW	Yes	Yes	No	< 100 μmol ph m2/s	No	No	Yes	No	Mechanical Homogenizer	20-25°C		No	Yes	MeOH >= 80%	Gallic acid	Phenolic acid	Hydroxybenzoic acid	Shikimate Pathway	0	μg GAE/g DW
Parkes et al., 2022	102	Heterokontophyta	Bacillariophyceae	Naviculales	Stauroneidaceae	Stauroneis	sp.	Not Specified	SW	Yes	Yes	No	< 100 μmol ph m2/s	No	No	Yes	No	Mechanical Homogenizer	20-25°C		No	Yes	MeOH >= 80%	Gentisic acid	Phenolic acid	Dihydroxybenzoic acid	Phenylpropanoid Pathway	0	μg GAE/g DW
Parkes et al., 2022	102	Heterokontophyta	Bacillariophyceae	Naviculales	Stauroneidaceae	Stauroneis	sp.	Not Specified	SW	Yes	Yes	No	< 100 μmol ph m2/s	No	No	Yes	No	Mechanical Homogenizer	20-25°C		No	Yes	MeOH >= 80%	Kaempferol	Flavonoid	Flavonol	Flavonoid Biosynthesis	0	μg GAE/g DW
Parkes et al., 2022	102	Heterokontophyta	Bacillariophyceae	Naviculales	Stauroneidaceae	Stauroneis	sp.	Not Specified	SW	Yes	Yes	No	< 100 μmol ph m2/s	No	No	Yes	No	Mechanical Homogenizer	20-25°C		No	Yes	MeOH >= 80%	Myricetin	Flavonoid	Flavonol	Flavonoid Biosynthesis	0	μg GAE/g DW
Parkes et al., 2022	102	Heterokontophyta	Bacillariophyceae	Naviculales	Stauroneidaceae	Stauroneis	sp.	Not Specified	SW	Yes	Yes	No	< 100 μmol ph m2/s	No	No	Yes	No	Mechanical Homogenizer	20-25°C		No	Yes	MeOH >= 80%	Narigin	Flavonoid	Flavanone	Flavonoid Biosynthesis	0	μg GAE/g DW
Parkes et al., 2022	102	Heterokontophyta	Bacillariophyceae	Naviculales	Stauroneidaceae	Stauroneis	sp.	Not Specified	SW	Yes	Yes	No	< 100 μmol ph m2/s	No	No	Yes	No	Mechanical Homogenizer	20-25°C		No	Yes	MeOH >= 80%	Phloretin	Flavonoid	Chalcone	Flavonoid Biosynthesis	0	μg GAE/g DW
Parkes et al., 2022	102	Heterokontophyta	Bacillariophyceae	Naviculales	Stauroneidaceae	Stauroneis	sp.	Not Specified	SW	Yes	Yes	No	< 100 μmol ph m2/s	No	No	Yes	No	Mechanical Homogenizer	20-25°C		No	Yes	MeOH >= 80%	Phloroglucinol	Phenolic compound	Benzene derivative	Polyketide Pathway	0	μg GAE/g DW
Parkes et al., 2022	102	Heterokontophyta	Bacillariophyceae	Naviculales	Stauroneidaceae	Stauroneis	sp.	Not Specified	SW	Yes	Yes	No	< 100 μmol ph m2/s	No	No	Yes	No	Mechanical Homogenizer	20-25°C		No	Yes	MeOH >= 80%	Protocatechuic acid	Phenolic acid	Hydroxybenzoic acid	Shikimate Pathway	0	μg GAE/g DW
Parkes et al., 2022	102	Heterokontophyta	Bacillariophyceae	Naviculales	Stauroneidaceae	Stauroneis	sp.	Not Specified	SW	Yes	Yes	No	< 100 μmol ph m2/s	No	No	Yes	No	Mechanical Homogenizer	20-25°C		No	Yes	MeOH >= 80%	Quercetin	Flavonoid	Flavonol	Flavonoid Biosynthesis	0	μg GAE/g DW
Parkes et al., 2022	102	Heterokontophyta	Bacillariophyceae	Naviculales	Stauroneidaceae	Stauroneis	sp.	Not Specified	SW	Yes	Yes	No	< 100 μmol ph m2/s	No	No	Yes	No	Mechanical Homogenizer	20-25°C		No	Yes	MeOH >= 80%	Rutin	Flavonoid	Flavonol	Flavonoid Biosynthesis	0	μg GAE/g DW
Parkes et al., 2022	102	Heterokontophyta	Bacillariophyceae	Naviculales	Stauroneidaceae	Stauroneis	sp.	Not Specified	SW	Yes	Yes	No	< 100 μmol ph m2/s	No	No	Yes	No	Mechanical Homogenizer	20-25°C		No	Yes	MeOH >= 80%	Salicylic acid	Phenolic acid	Hydroxybenzoic acid	Phenylpropanoid Pathway	0	μg GAE/g DW
Parkes et al., 2022	102	Heterokontophyta	Bacillariophyceae	Naviculales	Stauroneidaceae	Stauroneis	sp.	Not Specified	SW	Yes	Yes	No	< 100 μmol ph m2/s	No	No	Yes	No	Mechanical Homogenizer	20-25°C		No	Yes	MeOH >= 80%	Sinapic acid	Phenolic acid	Hydroxycinnamic acid	Phenylpropanoid Pathway	0	μg GAE/g DW
Parkes et al., 2022	102	Heterokontophyta	Bacillariophyceae	Naviculales	Stauroneidaceae	Stauroneis	sp.	Not Specified	SW	Yes	Yes	No	< 100 μmol ph m2/s	No	No	Yes	No	Mechanical Homogenizer	20-25°C		No	Yes	MeOH >= 80%	Syringic acid	Phenolic acid	Hydroxybenzoic acid	Phenylpropanoid Pathway	0	μg GAE/g DW
Parkes et al., 2022	102	Heterokontophyta	Bacillariophyceae	Naviculales	Stauroneidaceae	Stauroneis	sp.	Not Specified	SW	Yes	Yes	No	< 100 μmol ph m2/s	No	No	Yes	No	Mechanical Homogenizer	20-25°C		No	Yes	MeOH >= 80%	Vanillic acid	Phenolic acid	Hydroxybenzoic acid	Phenylpropanoid Pathway	0	μg GAE/g DW
Parkes et al., 2022	102	Chlorophyta	Chlorodendrophyceae	Chlorodendrales	Chlorodendraceae	Tetraselmis	chuii	Not Specified	SW	Yes	Yes	No	< 100 μmol ph m2/s	No	No	Yes	No	Mechanical Homogenizer	20-25°C		No	Yes	MeOH >= 80%	Caffeic acid	Phenolic acid	Hydroxycinnamic acid	Phenylpropanoid Pathway	0	μg GAE/g DW
Parkes et al., 2022	102	Chlorophyta	Chlorodendrophyceae	Chlorodendrales	Chlorodendraceae	Tetraselmis	chuii	Not Specified	SW	Yes	Yes	No	< 100 μmol ph m2/s	No	No	Yes	No	Mechanical Homogenizer	20-25°C		No	Yes	MeOH >= 80%	Catechin	Flavonoid	Flavan-3-ol	Flavonoid Biosynthesis	0	μg GAE/g DW
Parkes et al., 2022	102	Chlorophyta	Chlorodendrophyceae	Chlorodendrales	Chlorodendraceae	Tetraselmis	chuii	Not Specified	SW	Yes	Yes	No	< 100 μmol ph m2/s	No	No	Yes	No	Mechanical Homogenizer	20-25°C		No	Yes	MeOH >= 80%	Chlorogenic acid	Phenolic acid	Caffeoylquinic acid	Phenylpropanoid Pathway	0	μg GAE/g DW
Parkes et al., 2022	102	Chlorophyta	Chlorodendrophyceae	Chlorodendrales	Chlorodendraceae	Tetraselmis	chuii	Not Specified	SW	Yes	Yes	No	< 100 μmol ph m2/s	No	No	Yes	No	Mechanical Homogenizer	20-25°C		No	Yes	MeOH >= 80%	Cinnamic acid	Phenolic acid	Cinnamic acid	Phenylpropanoid Pathway	0	μg GAE/g DW
Parkes et al., 2022	102	Chlorophyta	Chlorodendrophyceae	Chlorodendrales	Chlorodendraceae	Tetraselmis	chuii	Not Specified	SW	Yes	Yes	No	< 100 μmol ph m2/s	No	No	Yes	No	Mechanical Homogenizer	20-25°C		No	Yes	MeOH >= 80%	Coumaric acid	Phenolic acid	Hydroxycinnamic acid	Phenylpropanoid Pathway	0	μg GAE/g DW
Parkes et al., 2022	102	Chlorophyta	Chlorodendrophyceae	Chlorodendrales	Chlorodendraceae	Tetraselmis	chuii	Not Specified	SW	Yes	Yes	No	< 100 μmol ph m2/s	No	No	Yes	No	Mechanical Homogenizer	20-25°C		No	Yes	MeOH >= 80%	Epicatechin	Flavonoid	Flavan-3-ol	Flavonoid Biosynthesis	0	μg GAE/g DW
Parkes et al., 2022	102	Chlorophyta	Chlorodendrophyceae	Chlorodendrales	Chlorodendraceae	Tetraselmis	chuii	Not Specified	SW	Yes	Yes	No	< 100 μmol ph m2/s	No	No	Yes	No	Mechanical Homogenizer	20-25°C		No	Yes	MeOH >= 80%	Ferulic acid	Phenolic acid	Hydroxycinnamic acid	Phenylpropanoid Pathway	0	μg GAE/g DW
Parkes et al., 2022	102	Chlorophyta	Chlorodendrophyceae	Chlorodendrales	Chlorodendraceae	Tetraselmis	chuii	Not Specified	SW	Yes	Yes	No	< 100 μmol ph m2/s	No	No	Yes	No	Mechanical Homogenizer	20-25°C		No	Yes	MeOH >= 80%	Gallic acid	Phenolic acid	Hydroxybenzoic acid	Shikimate Pathway	0	μg GAE/g DW
Parkes et al., 2022	102	Chlorophyta	Chlorodendrophyceae	Chlorodendrales	Chlorodendraceae	Tetraselmis	chuii	Not Specified	SW	Yes	Yes	No	< 100 μmol ph m2/s	No	No	Yes	No	Mechanical Homogenizer	20-25°C		No	Yes	MeOH >= 80%	Gentisic acid	Phenolic acid	Dihydroxybenzoic acid	Phenylpropanoid Pathway	0	μg GAE/g DW
Parkes et al., 2022	102	Chlorophyta	Chlorodendrophyceae	Chlorodendrales	Chlorodendraceae	Tetraselmis	chuii	Not Specified	SW	Yes	Yes	No	< 100 μmol ph m2/s	No	No	Yes	No	Mechanical Homogenizer	20-25°C		No	Yes	MeOH >= 80%	Kaempferol	Flavonoid	Flavonol	Flavonoid Biosynthesis	0	μg GAE/g DW
Parkes et al., 2022	102	Chlorophyta	Chlorodendrophyceae	Chlorodendrales	Chlorodendraceae	Tetraselmis	chuii	Not Specified	SW	Yes	Yes	No	< 100 μmol ph m2/s	No	No	Yes	No	Mechanical Homogenizer	20-25°C		No	Yes	MeOH >= 80%	Myricetin	Flavonoid	Flavonol	Flavonoid Biosynthesis	0	μg GAE/g DW
Parkes et al., 2022	102	Chlorophyta	Chlorodendrophyceae	Chlorodendrales	Chlorodendraceae	Tetraselmis	chuii	Not Specified	SW	Yes	Yes	No	< 100 μmol ph m2/s	No	No	Yes	No	Mechanical Homogenizer	20-25°C		No	Yes	MeOH >= 80%	Narigin	Flavonoid	Flavanone	Flavonoid Biosynthesis	0	μg GAE/g DW
Parkes et al., 2022	102	Chlorophyta	Chlorodendrophyceae	Chlorodendrales	Chlorodendraceae	Tetraselmis	chuii	Not Specified	SW	Yes	Yes	No	< 100 μmol ph m2/s	No	No	Yes	No	Mechanical Homogenizer	20-25°C		No	Yes	MeOH >= 80%	Phloretin	Flavonoid	Chalcone	Flavonoid Biosynthesis	0	μg GAE/g DW
Parkes et al., 2022	102	Chlorophyta	Chlorodendrophyceae	Chlorodendrales	Chlorodendraceae	Tetraselmis	chuii	Not Specified	SW	Yes	Yes	No	< 100 μmol ph m2/s	No	No	Yes	No	Mechanical Homogenizer	20-25°C		No	Yes	MeOH >= 80%	Phloroglucinol	Phenolic compound	Benzene derivative	Polyketide Pathway	0	μg GAE/g DW
Parkes et al., 2022	102	Chlorophyta	Chlorodendrophyceae	Chlorodendrales	Chlorodendraceae	Tetraselmis	chuii	Not Specified	SW	Yes	Yes	No	< 100 μmol ph m2/s	No	No	Yes	No	Mechanical Homogenizer	20-25°C		No	Yes	MeOH >= 80%	Protocatechuic acid	Phenolic acid	Hydroxybenzoic acid	Shikimate Pathway	0	μg GAE/g DW
Parkes et al., 2022	102	Chlorophyta	Chlorodendrophyceae	Chlorodendrales	Chlorodendraceae	Tetraselmis	chuii	Not Specified	SW	Yes	Yes	No	< 100 μmol ph m2/s	No	No	Yes	No	Mechanical Homogenizer	20-25°C		No	Yes	MeOH >= 80%	Quercetin	Flavonoid	Flavonol	Flavonoid Biosynthesis	0	μg GAE/g DW
Parkes et al., 2022	102	Chlorophyta	Chlorodendrophyceae	Chlorodendrales	Chlorodendraceae	Tetraselmis	chuii	Not Specified	SW	Yes	Yes	No	< 100 μmol ph m2/s	No	No	Yes	No	Mechanical Homogenizer	20-25°C		No	Yes	MeOH >= 80%	Rutin	Flavonoid	Flavonol	Flavonoid Biosynthesis	0	μg GAE/g DW
Parkes et al., 2022	102	Chlorophyta	Chlorodendrophyceae	Chlorodendrales	Chlorodendraceae	Tetraselmis	chuii	Not Specified	SW	Yes	Yes	No	< 100 μmol ph m2/s	No	No	Yes	No	Mechanical Homogenizer	20-25°C		No	Yes	MeOH >= 80%	Salicylic acid	Phenolic acid	Hydroxybenzoic acid	Phenylpropanoid Pathway	0	μg GAE/g DW
Parkes et al., 2022	102	Chlorophyta	Chlorodendrophyceae	Chlorodendrales	Chlorodendraceae	Tetraselmis	chuii	Not Specified	SW	Yes	Yes	No	< 100 μmol ph m2/s	No	No	Yes	No	Mechanical Homogenizer	20-25°C		No	Yes	MeOH >= 80%	Sinapic acid	Phenolic acid	Hydroxycinnamic acid	Phenylpropanoid Pathway	0	μg GAE/g DW
Parkes et al., 2022	102	Chlorophyta	Chlorodendrophyceae	Chlorodendrales	Chlorodendraceae	Tetraselmis	chuii	Not Specified	SW	Yes	Yes	No	< 100 μmol ph m2/s	No	No	Yes	No	Mechanical Homogenizer	20-25°C		No	Yes	MeOH >= 80%	Syringic acid	Phenolic acid	Hydroxybenzoic acid	Phenylpropanoid Pathway	0	μg GAE/g DW
Parkes et al., 2022	102	Chlorophyta	Chlorodendrophyceae	Chlorodendrales	Chlorodendraceae	Tetraselmis	chuii	Not Specified	SW	Yes	Yes	No	< 100 μmol ph m2/s	No	No	Yes	No	Mechanical Homogenizer	20-25°C		No	Yes	MeOH >= 80%	Vanillic acid	Phenolic acid	Hydroxybenzoic acid	Phenylpropanoid Pathway	0	μg GAE/g DW
Rico et al., 2013	99	Heterokontophyta	Bacillariophyceae	Naviculales	Phaeodactylaceae	Phaeodactylum	tricornutum	Natural Seawater	SW	Yes	Yes	No	100-140 μmol ph m2/s	No	Yes	Not Mentioned	Deffating	Mixing	20-25°C	No	evaporated	Yes	MeOH >= 80%	Caffeic acid	Phenolic acid	Hydroxycinnamic acid	Phenylpropanoid Pathway	46.222	μg GAE/g DW
Rico et al., 2013	99	Heterokontophyta	Bacillariophyceae	Naviculales	Phaeodactylaceae	Phaeodactylum	tricornutum	Natural Seawater	SW	Yes	Yes	No	100-140 μmol ph m2/s	No	Yes	Not Mentioned	Deffating	Mixing	20-25°C	No	evaporated	Yes	MeOH >= 80%	Catechin	Flavonoid	Flavan-3-ol	Flavonoid Biosynthesis	309.803	μg GAE/g DW
Rico et al., 2013	99	Heterokontophyta	Bacillariophyceae	Naviculales	Phaeodactylaceae	Phaeodactylum	tricornutum	Natural Seawater	SW	Yes	Yes	No	100-140 μmol ph m2/s	No	Yes	Not Mentioned	Deffating	Mixing	20-25°C	No	evaporated	Yes	MeOH >= 80%	Gallic acid	Phenolic acid	Hydroxybenzoic acid	Shikimate Pathway	0	μg GAE/g DW
Rico et al., 2013	99	Heterokontophyta	Bacillariophyceae	Naviculales	Phaeodactylaceae	Phaeodactylum	tricornutum	Natural Seawater	SW	Yes	Yes	No	100-140 μmol ph m2/s	No	Yes	Not Mentioned	Deffating	Mixing	20-25°C	No	evaporated	Yes	MeOH >= 80%	Chlorogenic acid	Phenolic acid	Caffeoylquinic acid	Phenylpropanoid Pathway	112.718	μg GAE/g DW
Rico et al., 2013	99	Heterokontophyta	Bacillariophyceae	Naviculales	Phaeodactylaceae	Phaeodactylum	tricornutum	Natural Seawater	SW	Yes	Yes	No	100-140 μmol ph m2/s	No	Yes	Not Mentioned	Deffating	Mixing	20-25°C	No	evaporated	Yes	MeOH >= 80%	Coumaric acid	Phenolic acid	Hydroxycinnamic acid	Phenylpropanoid Pathway	50.5404	μg GAE/g DW
Rico et al., 2013	99	Heterokontophyta	Bacillariophyceae	Naviculales	Phaeodactylaceae	Phaeodactylum	tricornutum	Natural Seawater	SW	Yes	Yes	No	100-140 μmol ph m2/s	No	Yes	Not Mentioned	Deffating	Mixing	20-25°C	No	evaporated	Yes	MeOH >= 80%	Epicatechin	Flavonoid	Flavan-3-ol	Flavonoid Biosynthesis	259.162	μg GAE/g DW
Rico et al., 2013	99	Heterokontophyta	Bacillariophyceae	Naviculales	Phaeodactylaceae	Phaeodactylum	tricornutum	Natural Seawater	SW	Yes	Yes	No	100-140 μmol ph m2/s	No	Yes	Not Mentioned	Deffating	Mixing	20-25°C	No	evaporated	Yes	MeOH >= 80%	Ferulic acid	Phenolic acid	Hydroxycinnamic acid	Phenylpropanoid Pathway	78.7139	μg GAE/g DW
Rico et al., 2013	99	Heterokontophyta	Bacillariophyceae	Naviculales	Phaeodactylaceae	Phaeodactylum	tricornutum	Natural Seawater	SW	Yes	Yes	No	100-140 μmol ph m2/s	No	Yes	Not Mentioned	Deffating	Mixing	20-25°C	No	evaporated	Yes	MeOH >= 80%	Gentisic acid	Phenolic acid	Dihydroxybenzoic acid	Phenylpropanoid Pathway	137.603	μg GAE/g DW
Rico et al., 2013	99	Heterokontophyta	Bacillariophyceae	Naviculales	Phaeodactylaceae	Phaeodactylum	tricornutum	Natural Seawater	SW	Yes	Yes	No	100-140 μmol ph m2/s	No	Yes	Not Mentioned	Deffating	Mixing	20-25°C	No	evaporated	Yes	MeOH >= 80%	Myricetin	Flavonoid	Flavonol	Flavonoid Biosynthesis	194.322	μg GAE/g DW
Rico et al., 2013	99	Heterokontophyta	Bacillariophyceae	Naviculales	Phaeodactylaceae	Phaeodactylum	tricornutum	Natural Seawater	SW	Yes	Yes	No	100-140 μmol ph m2/s	No	Yes	Not Mentioned	Deffating	Mixing	20-25°C	No	evaporated	Yes	MeOH >= 80%	Protocatechuic acid	Phenolic acid	Hydroxybenzoic acid	Shikimate Pathway	46.6585	μg GAE/g DW
Rico et al., 2013	99	Heterokontophyta	Bacillariophyceae	Naviculales	Phaeodactylaceae	Phaeodactylum	tricornutum	Natural Seawater	SW	Yes	Yes	No	100-140 μmol ph m2/s	No	Yes	Not Mentioned	Deffating	Mixing	20-25°C	No	evaporated	Yes	MeOH >= 80%	Quercetin	Flavonoid	Flavonol	Flavonoid Biosynthesis	4.80766	μg GAE/g DW
Rico et al., 2013	99	Heterokontophyta	Bacillariophyceae	Naviculales	Phaeodactylaceae	Phaeodactylum	tricornutum	Natural Seawater	SW	Yes	Yes	No	100-140 μmol ph m2/s	No	Yes	Not Mentioned	Deffating	Mixing	20-25°C	No	evaporated	Yes	MeOH >= 80%	Rutin	Flavonoid	Flavonol	Flavonoid Biosynthesis	62.6541	μg GAE/g DW
Rico et al., 2013	99	Heterokontophyta	Bacillariophyceae	Naviculales	Phaeodactylaceae	Phaeodactylum	tricornutum	Natural Seawater	SW	Yes	Yes	No	100-140 μmol ph m2/s	No	Yes	Not Mentioned	Deffating	Mixing	20-25°C	No	evaporated	Yes	MeOH >= 80%	Syringic acid	Phenolic acid	Hydroxybenzoic acid	Phenylpropanoid Pathway	68.1291	μg GAE/g DW
Rico et al., 2013	99	Heterokontophyta	Bacillariophyceae	Naviculales	Phaeodactylaceae	Phaeodactylum	tricornutum	Natural Seawater	SW	Yes	Yes	No	100-140 μmol ph m2/s	No	Yes	Not Mentioned	Deffating	Mixing	20-25°C	No	evaporated	Yes	MeOH >= 80%	Vanillic acid	Phenolic acid	Hydroxybenzoic acid	Phenylpropanoid Pathway	71.6135	μg GAE/g DW
Rico et al., 2013	99	Heterokontophyta	Bacillariophyceae	Naviculales	Phaeodactylaceae	Phaeodactylum	tricornutum	Natural Seawater	SW	Yes	Yes	No	100-140 μmol ph m2/s	No	Yes	Not Mentioned	Deffating	Mixing	20-25°C	No	evaporated	Yes	MeOH >= 80%	Caffeic acid	Phenolic acid	Hydroxycinnamic acid	Phenylpropanoid Pathway	69.3329	μg GAE/g DW
Rico et al., 2013	99	Heterokontophyta	Bacillariophyceae	Naviculales	Phaeodactylaceae	Phaeodactylum	tricornutum	Natural Seawater	SW	Yes	Yes	No	100-140 μmol ph m2/s	No	Yes	Not Mentioned	Deffating	Mixing	20-25°C	No	evaporated	Yes	MeOH >= 80%	Catechin	Flavonoid	Flavan-3-ol	Flavonoid Biosynthesis	997.923	μg GAE/g DW
Rico et al., 2013	99	Heterokontophyta	Bacillariophyceae	Naviculales	Phaeodactylaceae	Phaeodactylum	tricornutum	Natural Seawater	SW	Yes	Yes	No	100-140 μmol ph m2/s	No	Yes	Not Mentioned	Deffating	Mixing	20-25°C	No	evaporated	Yes	MeOH >= 80%	Gallic acid	Phenolic acid	Hydroxybenzoic acid	Shikimate Pathway	0	μg GAE/g DW
Rico et al., 2013	99	Heterokontophyta	Bacillariophyceae	Naviculales	Phaeodactylaceae	Phaeodactylum	tricornutum	Natural Seawater	SW	Yes	Yes	No	100-140 μmol ph m2/s	No	Yes	Not Mentioned	Deffating	Mixing	20-25°C	No	evaporated	Yes	MeOH >= 80%	Chlorogenic acid	Phenolic acid	Caffeoylquinic acid	Phenylpropanoid Pathway	192.712	μg GAE/g DW
Rico et al., 2013	99	Heterokontophyta	Bacillariophyceae	Naviculales	Phaeodactylaceae	Phaeodactylum	tricornutum	Natural Seawater	SW	Yes	Yes	No	100-140 μmol ph m2/s	No	Yes	Not Mentioned	Deffating	Mixing	20-25°C	No	evaporated	Yes	MeOH >= 80%	Coumaric acid	Phenolic acid	Hydroxycinnamic acid	Phenylpropanoid Pathway	68.2295	μg GAE/g DW
Rico et al., 2013	99	Heterokontophyta	Bacillariophyceae	Naviculales	Phaeodactylaceae	Phaeodactylum	tricornutum	Natural Seawater	SW	Yes	Yes	No	100-140 μmol ph m2/s	No	Yes	Not Mentioned	Deffating	Mixing	20-25°C	No	evaporated	Yes	MeOH >= 80%	Epicatechin	Flavonoid	Flavan-3-ol	Flavonoid Biosynthesis	348.528	μg GAE/g DW
Rico et al., 2013	99	Heterokontophyta	Bacillariophyceae	Naviculales	Phaeodactylaceae	Phaeodactylum	tricornutum	Natural Seawater	SW	Yes	Yes	No	100-140 μmol ph m2/s	No	Yes	Not Mentioned	Deffating	Mixing	20-25°C	No	evaporated	Yes	MeOH >= 80%	Ferulic acid	Phenolic acid	Hydroxycinnamic acid	Phenylpropanoid Pathway	121.558	μg GAE/g DW
Rico et al., 2013	99	Heterokontophyta	Bacillariophyceae	Naviculales	Phaeodactylaceae	Phaeodactylum	tricornutum	Natural Seawater	SW	Yes	Yes	No	100-140 μmol ph m2/s	No	Yes	Not Mentioned	Deffating	Mixing	20-25°C	No	evaporated	Yes	MeOH >= 80%	Gentisic acid	Phenolic acid	Dihydroxybenzoic acid	Phenylpropanoid Pathway	219.849	μg GAE/g DW
Rico et al., 2013	99	Heterokontophyta	Bacillariophyceae	Naviculales	Phaeodactylaceae	Phaeodactylum	tricornutum	Natural Seawater	SW	Yes	Yes	No	100-140 μmol ph m2/s	No	Yes	Not Mentioned	Deffating	Mixing	20-25°C	No	evaporated	Yes	MeOH >= 80%	Myricetin	Flavonoid	Flavonol	Flavonoid Biosynthesis	222.082	μg GAE/g DW
Rico et al., 2013	99	Heterokontophyta	Bacillariophyceae	Naviculales	Phaeodactylaceae	Phaeodactylum	tricornutum	Natural Seawater	SW	Yes	Yes	No	100-140 μmol ph m2/s	No	Yes	Not Mentioned	Deffating	Mixing	20-25°C	No	evaporated	Yes	MeOH >= 80%	Protocatechuic acid	Phenolic acid	Hydroxybenzoic acid	Shikimate Pathway	113.878	μg GAE/g DW
Rico et al., 2013	99	Heterokontophyta	Bacillariophyceae	Naviculales	Phaeodactylaceae	Phaeodactylum	tricornutum	Natural Seawater	SW	Yes	Yes	No	100-140 μmol ph m2/s	No	Yes	Not Mentioned	Deffating	Mixing	20-25°C	No	evaporated	Yes	MeOH >= 80%	Quercetin	Flavonoid	Flavonol	Flavonoid Biosynthesis	14.7331	μg GAE/g DW
Rico et al., 2013	99	Heterokontophyta	Bacillariophyceae	Naviculales	Phaeodactylaceae	Phaeodactylum	tricornutum	Natural Seawater	SW	Yes	Yes	No	100-140 μmol ph m2/s	No	Yes	Not Mentioned	Deffating	Mixing	20-25°C	No	evaporated	Yes	MeOH >= 80%	Rutin	Flavonoid	Flavonol	Flavonoid Biosynthesis	140.972	μg GAE/g DW
Rico et al., 2013	99	Heterokontophyta	Bacillariophyceae	Naviculales	Phaeodactylaceae	Phaeodactylum	tricornutum	Natural Seawater	SW	Yes	Yes	No	100-140 μmol ph m2/s	No	Yes	Not Mentioned	Deffating	Mixing	20-25°C	No	evaporated	Yes	MeOH >= 80%	Syringic acid	Phenolic acid	Hydroxybenzoic acid	Phenylpropanoid Pathway	119.989	μg GAE/g DW
Rico et al., 2013	99	Heterokontophyta	Bacillariophyceae	Naviculales	Phaeodactylaceae	Phaeodactylum	tricornutum	Natural Seawater	SW	Yes	Yes	No	100-140 μmol ph m2/s	No	Yes	Not Mentioned	Deffating	Mixing	20-25°C	No	evaporated	Yes	MeOH >= 80%	Vanillic acid	Phenolic acid	Hydroxybenzoic acid	Phenylpropanoid Pathway	81.9673	μg GAE/g DW
Rico et al., 2013	99	Heterokontophyta	Bacillariophyceae	Naviculales	Phaeodactylaceae	Phaeodactylum	tricornutum	Natural Seawater	SW	Yes	Yes	No	100-140 μmol ph m2/s	Yes	No	Not Mentioned	Deffating	Mixing	20-25°C	No	evaporated	Yes	MeOH >= 80%	Caffeic acid	Phenolic acid	Hydroxycinnamic acid	Phenylpropanoid Pathway	32.4478	μg GAE/g DW
Rico et al., 2013	99	Heterokontophyta	Bacillariophyceae	Naviculales	Phaeodactylaceae	Phaeodactylum	tricornutum	Natural Seawater	SW	Yes	Yes	No	100-140 μmol ph m2/s	Yes	No	Not Mentioned	Deffating	Mixing	20-25°C	No	evaporated	Yes	MeOH >= 80%	Catechin	Flavonoid	Flavan-3-ol	Flavonoid Biosynthesis	412.574	μg GAE/g DW
Rico et al., 2013	99	Heterokontophyta	Bacillariophyceae	Naviculales	Phaeodactylaceae	Phaeodactylum	tricornutum	Natural Seawater	SW	Yes	Yes	No	100-140 μmol ph m2/s	Yes	No	Not Mentioned	Deffating	Mixing	20-25°C	No	evaporated	Yes	MeOH >= 80%	Chlorogenic acid	Phenolic acid	Caffeoylquinic acid	Phenylpropanoid Pathway	85.4479	μg GAE/g DW
Rico et al., 2013	99	Heterokontophyta	Bacillariophyceae	Naviculales	Phaeodactylaceae	Phaeodactylum	tricornutum	Natural Seawater	SW	Yes	Yes	No	100-140 μmol ph m2/s	Yes	No	Not Mentioned	Deffating	Mixing	20-25°C	No	evaporated	Yes	MeOH >= 80%	Coumaric acid	Phenolic acid	Hydroxycinnamic acid	Phenylpropanoid Pathway	32.0931	μg GAE/g DW
Rico et al., 2013	99	Heterokontophyta	Bacillariophyceae	Naviculales	Phaeodactylaceae	Phaeodactylum	tricornutum	Natural Seawater	SW	Yes	Yes	No	100-140 μmol ph m2/s	Yes	No	Not Mentioned	Deffating	Mixing	20-25°C	No	evaporated	Yes	MeOH >= 80%	Epicatechin	Flavonoid	Flavan-3-ol	Flavonoid Biosynthesis	192.137	μg GAE/g DW
Rico et al., 2013	99	Heterokontophyta	Bacillariophyceae	Naviculales	Phaeodactylaceae	Phaeodactylum	tricornutum	Natural Seawater	SW	Yes	Yes	No	100-140 μmol ph m2/s	Yes	No	Not Mentioned	Deffating	Mixing	20-25°C	No	evaporated	Yes	MeOH >= 80%	Ferulic acid	Phenolic acid	Hydroxycinnamic acid	Phenylpropanoid Pathway	59.7827	μg GAE/g DW
Rico et al., 2013	99	Heterokontophyta	Bacillariophyceae	Naviculales	Phaeodactylaceae	Phaeodactylum	tricornutum	Natural Seawater	SW	Yes	Yes	No	100-140 μmol ph m2/s	Yes	No	Not Mentioned	Deffating	Mixing	20-25°C	No	evaporated	Yes	MeOH >= 80%	Gallic acid	Phenolic acid	Hydroxybenzoic acid	Shikimate Pathway	37.5356	μg GAE/g DW
Rico et al., 2013	99	Heterokontophyta	Bacillariophyceae	Naviculales	Phaeodactylaceae	Phaeodactylum	tricornutum	Natural Seawater	SW	Yes	Yes	No	100-140 μmol ph m2/s	Yes	No	Not Mentioned	Deffating	Mixing	20-25°C	No	evaporated	Yes	MeOH >= 80%	Gentisic acid	Phenolic acid	Dihydroxybenzoic acid	Phenylpropanoid Pathway	58.5209	μg GAE/g DW
Rico et al., 2013	99	Heterokontophyta	Bacillariophyceae	Naviculales	Phaeodactylaceae	Phaeodactylum	tricornutum	Natural Seawater	SW	Yes	Yes	No	100-140 μmol ph m2/s	Yes	No	Not Mentioned	Deffating	Mixing	20-25°C	No	evaporated	Yes	MeOH >= 80%	Myricetin	Flavonoid	Flavonol	Flavonoid Biosynthesis	341.288	μg GAE/g DW
Rico et al., 2013	99	Heterokontophyta	Bacillariophyceae	Naviculales	Phaeodactylaceae	Phaeodactylum	tricornutum	Natural Seawater	SW	Yes	Yes	No	100-140 μmol ph m2/s	Yes	No	Not Mentioned	Deffating	Mixing	20-25°C	No	evaporated	Yes	MeOH >= 80%	Protocatechuic acid	Phenolic acid	Hydroxybenzoic acid	Shikimate Pathway	51.4035	μg GAE/g DW
Rico et al., 2013	99	Heterokontophyta	Bacillariophyceae	Naviculales	Phaeodactylaceae	Phaeodactylum	tricornutum	Natural Seawater	SW	Yes	Yes	No	100-140 μmol ph m2/s	Yes	No	Not Mentioned	Deffating	Mixing	20-25°C	No	evaporated	Yes	MeOH >= 80%	Quercetin	Flavonoid	Flavonol	Flavonoid Biosynthesis	55.8309	μg GAE/g DW
Rico et al., 2013	99	Heterokontophyta	Bacillariophyceae	Naviculales	Phaeodactylaceae	Phaeodactylum	tricornutum	Natural Seawater	SW	Yes	Yes	No	100-140 μmol ph m2/s	Yes	No	Not Mentioned	Deffating	Mixing	20-25°C	No	evaporated	Yes	MeOH >= 80%	Rutin	Flavonoid	Flavonol	Flavonoid Biosynthesis	187.962	μg GAE/g DW
Rico et al., 2013	99	Heterokontophyta	Bacillariophyceae	Naviculales	Phaeodactylaceae	Phaeodactylum	tricornutum	Natural Seawater	SW	Yes	Yes	No	100-140 μmol ph m2/s	Yes	No	Not Mentioned	Deffating	Mixing	20-25°C	No	evaporated	Yes	MeOH >= 80%	Syringic acid	Phenolic acid	Hydroxybenzoic acid	Phenylpropanoid Pathway	77.2808	μg GAE/g DW
Rico et al., 2013	99	Heterokontophyta	Bacillariophyceae	Naviculales	Phaeodactylaceae	Phaeodactylum	tricornutum	Natural Seawater	SW	Yes	Yes	No	100-140 μmol ph m2/s	Yes	No	Not Mentioned	Deffating	Mixing	20-25°C	No	evaporated	Yes	MeOH >= 80%	Vanillic acid	Phenolic acid	Hydroxybenzoic acid	Phenylpropanoid Pathway	50.906	μg GAE/g DW
Rico et al., 2013	99	Heterokontophyta	Bacillariophyceae	Naviculales	Phaeodactylaceae	Phaeodactylum	tricornutum	Natural Seawater	SW	Yes	Yes	No	100-140 μmol ph m2/s	No	No	Not Mentioned	Deffating	Mixing	20-25°C	No	evaporated	Yes	MeOH >= 80%	Caffeic acid	Phenolic acid	Hydroxycinnamic acid	Phenylpropanoid Pathway	32.3554	μg GAE/g DW
Rico et al., 2013	99	Heterokontophyta	Bacillariophyceae	Naviculales	Phaeodactylaceae	Phaeodactylum	tricornutum	Natural Seawater	SW	Yes	Yes	No	100-140 μmol ph m2/s	No	No	Not Mentioned	Deffating	Mixing	20-25°C	No	evaporated	Yes	MeOH >= 80%	Catechin	Flavonoid	Flavan-3-ol	Flavonoid Biosynthesis	351.507	μg GAE/g DW
Rico et al., 2013	99	Heterokontophyta	Bacillariophyceae	Naviculales	Phaeodactylaceae	Phaeodactylum	tricornutum	Natural Seawater	SW	Yes	Yes	No	100-140 μmol ph m2/s	No	No	Not Mentioned	Deffating	Mixing	20-25°C	No	evaporated	Yes	MeOH >= 80%	Chlorogenic acid	Phenolic acid	Caffeoylquinic acid	Phenylpropanoid Pathway	90.902	μg GAE/g DW
Rico et al., 2013	99	Heterokontophyta	Bacillariophyceae	Naviculales	Phaeodactylaceae	Phaeodactylum	tricornutum	Natural Seawater	SW	Yes	Yes	No	100-140 μmol ph m2/s	No	No	Not Mentioned	Deffating	Mixing	20-25°C	No	evaporated	Yes	MeOH >= 80%	Coumaric acid	Phenolic acid	Hydroxycinnamic acid	Phenylpropanoid Pathway	32.1774	μg GAE/g DW
Rico et al., 2013	99	Heterokontophyta	Bacillariophyceae	Naviculales	Phaeodactylaceae	Phaeodactylum	tricornutum	Natural Seawater	SW	Yes	Yes	No	100-140 μmol ph m2/s	No	No	Not Mentioned	Deffating	Mixing	20-25°C	No	evaporated	Yes	MeOH >= 80%	Epicatechin	Flavonoid	Flavan-3-ol	Flavonoid Biosynthesis	183.201	μg GAE/g DW
Rico et al., 2013	99	Heterokontophyta	Bacillariophyceae	Naviculales	Phaeodactylaceae	Phaeodactylum	tricornutum	Natural Seawater	SW	Yes	Yes	No	100-140 μmol ph m2/s	No	No	Not Mentioned	Deffating	Mixing	20-25°C	No	evaporated	Yes	MeOH >= 80%	Ferulic acid	Phenolic acid	Hydroxycinnamic acid	Phenylpropanoid Pathway	36.866	μg GAE/g DW
Rico et al., 2013	99	Heterokontophyta	Bacillariophyceae	Naviculales	Phaeodactylaceae	Phaeodactylum	tricornutum	Natural Seawater	SW	Yes	Yes	No	100-140 μmol ph m2/s	No	No	Not Mentioned	Deffating	Mixing	20-25°C	No	evaporated	Yes	MeOH >= 80%	Gallic acid	Phenolic acid	Hydroxybenzoic acid	Shikimate Pathway	0	μg GAE/g DW
Rico et al., 2013	99	Heterokontophyta	Bacillariophyceae	Naviculales	Phaeodactylaceae	Phaeodactylum	tricornutum	Natural Seawater	SW	Yes	Yes	No	100-140 μmol ph m2/s	No	No	Not Mentioned	Deffating	Mixing	20-25°C	No	evaporated	Yes	MeOH >= 80%	Gentisic acid	Phenolic acid	Dihydroxybenzoic acid	Phenylpropanoid Pathway	109.133	μg GAE/g DW
Rico et al., 2013	99	Heterokontophyta	Bacillariophyceae	Naviculales	Phaeodactylaceae	Phaeodactylum	tricornutum	Natural Seawater	SW	Yes	Yes	No	100-140 μmol ph m2/s	No	No	Not Mentioned	Deffating	Mixing	20-25°C	No	evaporated	Yes	MeOH >= 80%	Myricetin	Flavonoid	Flavonol	Flavonoid Biosynthesis	91.6089	μg GAE/g DW
Rico et al., 2013	99	Heterokontophyta	Bacillariophyceae	Naviculales	Phaeodactylaceae	Phaeodactylum	tricornutum	Natural Seawater	SW	Yes	Yes	No	100-140 μmol ph m2/s	No	No	Not Mentioned	Deffating	Mixing	20-25°C	No	evaporated	Yes	MeOH >= 80%	Protocatechuic acid	Phenolic acid	Hydroxybenzoic acid	Shikimate Pathway	37.0896	μg GAE/g DW
Rico et al., 2013	99	Heterokontophyta	Bacillariophyceae	Naviculales	Phaeodactylaceae	Phaeodactylum	tricornutum	Natural Seawater	SW	Yes	Yes	No	100-140 μmol ph m2/s	No	No	Not Mentioned	Deffating	Mixing	20-25°C	No	evaporated	Yes	MeOH >= 80%	Quercetin	Flavonoid	Flavonol	Flavonoid Biosynthesis	8.21954	μg GAE/g DW
Rico et al., 2013	99	Heterokontophyta	Bacillariophyceae	Naviculales	Phaeodactylaceae	Phaeodactylum	tricornutum	Natural Seawater	SW	Yes	Yes	No	100-140 μmol ph m2/s	No	No	Not Mentioned	Deffating	Mixing	20-25°C	No	evaporated	Yes	MeOH >= 80%	Rutin	Flavonoid	Flavonol	Flavonoid Biosynthesis	40.4119	μg GAE/g DW
Rico et al., 2013	99	Heterokontophyta	Bacillariophyceae	Naviculales	Phaeodactylaceae	Phaeodactylum	tricornutum	Natural Seawater	SW	Yes	Yes	No	100-140 μmol ph m2/s	No	No	Not Mentioned	Deffating	Mixing	20-25°C	No	evaporated	Yes	MeOH >= 80%	Syringic acid	Phenolic acid	Hydroxybenzoic acid	Phenylpropanoid Pathway	66.0954	μg GAE/g DW
Rico et al., 2013	99	Heterokontophyta	Bacillariophyceae	Naviculales	Phaeodactylaceae	Phaeodactylum	tricornutum	Natural Seawater	SW	Yes	Yes	No	100-140 μmol ph m2/s	No	No	Not Mentioned	Deffating	Mixing	20-25°C	No	evaporated	Yes	MeOH >= 80%	Vanillic acid	Phenolic acid	Hydroxybenzoic acid	Phenylpropanoid Pathway	46.4194	μg GAE/g DW
Santiago‑Díaz et al., 2023	103	Heterokontophyta	Bacillariophyceae	Naviculales	Phaeodactylaceae	Phaeodactylum	tricornutum	Natural Seawater	SW	Yes	Yes	No	100-140 μmol ph m2/s	No	Yes	Not Mentioned	No	MW or US assisted	20-25°C	No	evaporated	No	MeOH >= 80%	Catechin	Flavonoid	Flavan-3-ol	Flavonoid Biosynthesis	0	μg GAE/g DW
Santiago‑Díaz et al., 2023	103	Heterokontophyta	Bacillariophyceae	Naviculales	Phaeodactylaceae	Phaeodactylum	tricornutum	Natural Seawater	SW	Yes	Yes	No	100-140 μmol ph m2/s	No	Yes	Not Mentioned	No	MW or US assisted	20-25°C	No	evaporated	No	MeOH >= 80%	Epicatechin	Flavonoid	Flavan-3-ol	Flavonoid Biosynthesis	46.6194	μg GAE/g DW
Santiago‑Díaz et al., 2023	103	Heterokontophyta	Bacillariophyceae	Naviculales	Phaeodactylaceae	Phaeodactylum	tricornutum	Natural Seawater	SW	Yes	Yes	No	100-140 μmol ph m2/s	No	Yes	Not Mentioned	No	MW or US assisted	20-25°C	No	evaporated	No	MeOH >= 80%	Gallic acid	Phenolic acid	Hydroxybenzoic acid	Shikimate Pathway	1071.95	μg GAE/g DW
Santiago‑Díaz et al., 2023	103	Heterokontophyta	Bacillariophyceae	Naviculales	Phaeodactylaceae	Phaeodactylum	tricornutum	Natural Seawater	SW	Yes	Yes	No	100-140 μmol ph m2/s	No	Yes	Not Mentioned	No	MW or US assisted	20-25°C	No	evaporated	No	MeOH >= 80%	Syringic acid	Phenolic acid	Hydroxybenzoic acid	Phenylpropanoid Pathway	84.0937	μg GAE/g DW
Santiago‑Díaz et al., 2023	103	Heterokontophyta	Bacillariophyceae	Naviculales	Phaeodactylaceae	Phaeodactylum	tricornutum	Natural Seawater	SW	Yes	Yes	No	100-140 μmol ph m2/s	No	Yes	Not Mentioned	No	MW or US assisted	20-25°C	No	evaporated	No	MeOH >= 80%	Vanillic acid	Phenolic acid	Hydroxybenzoic acid	Phenylpropanoid Pathway	122.519	μg GAE/g DW
Santiago‑Díaz et al., 2023	103	Heterokontophyta	Bacillariophyceae	Naviculales	Phaeodactylaceae	Phaeodactylum	tricornutum	Natural Seawater	SW	Yes	Yes	No	100-140 μmol ph m2/s	No	Yes	Not Mentioned	No	MW or US assisted	20-25°C	No	evaporated	No	MeOH >= 80%	Catechin	Flavonoid	Flavan-3-ol	Flavonoid Biosynthesis	0	μg GAE/g DW
Santiago‑Díaz et al., 2023	103	Heterokontophyta	Bacillariophyceae	Naviculales	Phaeodactylaceae	Phaeodactylum	tricornutum	Natural Seawater	SW	Yes	Yes	No	100-140 μmol ph m2/s	No	Yes	Not Mentioned	No	MW or US assisted	20-25°C	No	evaporated	No	MeOH >= 80%	Epicatechin	Flavonoid	Flavan-3-ol	Flavonoid Biosynthesis	0	μg GAE/g DW
Santiago‑Díaz et al., 2023	103	Heterokontophyta	Bacillariophyceae	Naviculales	Phaeodactylaceae	Phaeodactylum	tricornutum	Natural Seawater	SW	Yes	Yes	No	100-140 μmol ph m2/s	No	Yes	Not Mentioned	No	MW or US assisted	20-25°C	No	evaporated	No	MeOH >= 80%	Gallic acid	Phenolic acid	Hydroxybenzoic acid	Shikimate Pathway	2472.99	μg GAE/g DW
Santiago‑Díaz et al., 2023	103	Heterokontophyta	Bacillariophyceae	Naviculales	Phaeodactylaceae	Phaeodactylum	tricornutum	Natural Seawater	SW	Yes	Yes	No	100-140 μmol ph m2/s	No	Yes	Not Mentioned	No	MW or US assisted	20-25°C	No	evaporated	No	MeOH >= 80%	Syringic acid	Phenolic acid	Hydroxybenzoic acid	Phenylpropanoid Pathway	209.472	μg GAE/g DW
Santiago‑Díaz et al., 2023	103	Heterokontophyta	Bacillariophyceae	Naviculales	Phaeodactylaceae	Phaeodactylum	tricornutum	Natural Seawater	SW	Yes	Yes	No	100-140 μmol ph m2/s	No	Yes	Not Mentioned	No	MW or US assisted	20-25°C	No	evaporated	No	MeOH >= 80%	Vanillic acid	Phenolic acid	Hydroxybenzoic acid	Phenylpropanoid Pathway	459.879	μg GAE/g DW
Santiago‑Díaz et al., 2023	103	Heterokontophyta	Bacillariophyceae	Naviculales	Phaeodactylaceae	Phaeodactylum	tricornutum	Natural Seawater	SW	Yes	Yes	No	100-140 μmol ph m2/s	No	Yes	Not Mentioned	No	MW or US assisted	20-25°C	No	evaporated	No	MeOH >= 80%	Catechin	Flavonoid	Flavan-3-ol	Flavonoid Biosynthesis	0	μg GAE/g DW
Santiago‑Díaz et al., 2023	103	Heterokontophyta	Bacillariophyceae	Naviculales	Phaeodactylaceae	Phaeodactylum	tricornutum	Natural Seawater	SW	Yes	Yes	No	100-140 μmol ph m2/s	No	Yes	Not Mentioned	No	MW or US assisted	20-25°C	No	evaporated	No	MeOH >= 80%	Epicatechin	Flavonoid	Flavan-3-ol	Flavonoid Biosynthesis	1498.37	μg GAE/g DW
Santiago‑Díaz et al., 2023	103	Heterokontophyta	Bacillariophyceae	Naviculales	Phaeodactylaceae	Phaeodactylum	tricornutum	Natural Seawater	SW	Yes	Yes	No	100-140 μmol ph m2/s	No	Yes	Not Mentioned	No	MW or US assisted	20-25°C	No	evaporated	No	MeOH >= 80%	Gallic acid	Phenolic acid	Hydroxybenzoic acid	Shikimate Pathway	4076.54	μg GAE/g DW
Santiago‑Díaz et al., 2023	103	Heterokontophyta	Bacillariophyceae	Naviculales	Phaeodactylaceae	Phaeodactylum	tricornutum	Natural Seawater	SW	Yes	Yes	No	100-140 μmol ph m2/s	No	Yes	Not Mentioned	No	MW or US assisted	20-25°C	No	evaporated	No	MeOH >= 80%	Syringic acid	Phenolic acid	Hydroxybenzoic acid	Phenylpropanoid Pathway	240.994	μg GAE/g DW
Santiago‑Díaz et al., 2023	103	Heterokontophyta	Bacillariophyceae	Naviculales	Phaeodactylaceae	Phaeodactylum	tricornutum	Natural Seawater	SW	Yes	Yes	No	100-140 μmol ph m2/s	No	Yes	Not Mentioned	No	MW or US assisted	20-25°C	No	evaporated	No	MeOH >= 80%	Vanillic acid	Phenolic acid	Hydroxybenzoic acid	Phenylpropanoid Pathway	1138.91	μg GAE/g DW
Santiago‑Díaz et al., 2023	103	Heterokontophyta	Bacillariophyceae	Naviculales	Phaeodactylaceae	Phaeodactylum	tricornutum	Natural Seawater	SW	Yes	Yes	No	100-140 μmol ph m2/s	No	No	Not Mentioned	No	MW or US assisted	20-25°C	No	evaporated	No	MeOH >= 80%	Catechin	Flavonoid	Flavan-3-ol	Flavonoid Biosynthesis	175.754	μg GAE/g DW
Santiago‑Díaz et al., 2023	103	Heterokontophyta	Bacillariophyceae	Naviculales	Phaeodactylaceae	Phaeodactylum	tricornutum	Natural Seawater	SW	Yes	Yes	No	100-140 μmol ph m2/s	No	No	Not Mentioned	No	MW or US assisted	20-25°C	No	evaporated	No	MeOH >= 80%	Epicatechin	Flavonoid	Flavan-3-ol	Flavonoid Biosynthesis	113.048	μg GAE/g DW
Santiago‑Díaz et al., 2023	103	Heterokontophyta	Bacillariophyceae	Naviculales	Phaeodactylaceae	Phaeodactylum	tricornutum	Natural Seawater	SW	Yes	Yes	No	100-140 μmol ph m2/s	No	No	Not Mentioned	No	MW or US assisted	20-25°C	No	evaporated	No	MeOH >= 80%	Gallic acid	Phenolic acid	Hydroxybenzoic acid	Shikimate Pathway	89.038	μg GAE/g DW
Santiago‑Díaz et al., 2023	103	Heterokontophyta	Bacillariophyceae	Naviculales	Phaeodactylaceae	Phaeodactylum	tricornutum	Natural Seawater	SW	Yes	Yes	No	100-140 μmol ph m2/s	No	No	Not Mentioned	No	MW or US assisted	20-25°C	No	evaporated	No	MeOH >= 80%	Syringic acid	Phenolic acid	Hydroxybenzoic acid	Phenylpropanoid Pathway	101.685	μg GAE/g DW
Santiago‑Díaz et al., 2023	103	Heterokontophyta	Bacillariophyceae	Naviculales	Phaeodactylaceae	Phaeodactylum	tricornutum	Natural Seawater	SW	Yes	Yes	No	100-140 μmol ph m2/s	No	No	Not Mentioned	No	MW or US assisted	20-25°C	No	evaporated	No	MeOH >= 80%	Vanillic acid	Phenolic acid	Hydroxybenzoic acid	Phenylpropanoid Pathway	207.075	μg GAE/g DW
Scaglioni et al., 2019	100	Heterokontophyta	Eustigmatophyceae	Eustigmatales	Monodopsidaceae	Nannochloropsis	sp.	Not Specified	SW	Yes	Yes	No	< 100 μmol ph m2/s	No	No	Not Mentioned	No	Mixing	20-25°C	No	evaporated	Yes	Acetone, EtoAC or DCM	Caffeic acid	Phenolic acid	Hydroxycinnamic acid	Phenylpropanoid Pathway	0.992	μg GAE/g DW
Scaglioni et al., 2019	100	Heterokontophyta	Eustigmatophyceae	Eustigmatales	Monodopsidaceae	Nannochloropsis	sp.	Not Specified	SW	Yes	Yes	No	< 100 μmol ph m2/s	No	No	Not Mentioned	No	Mixing	20-25°C	No	evaporated	Yes	Acetone, EtoAC or DCM	Chlorogenic acid	Phenolic acid	Caffeoylquinic acid	Phenylpropanoid Pathway	0.864	μg GAE/g DW
Scaglioni et al., 2019	100	Heterokontophyta	Eustigmatophyceae	Eustigmatales	Monodopsidaceae	Nannochloropsis	sp.	Not Specified	SW	Yes	Yes	No	< 100 μmol ph m2/s	No	No	Not Mentioned	No	Mixing	20-25°C	No	evaporated	Yes	Acetone, EtoAC or DCM	Coumaric acid	Phenolic acid	Hydroxycinnamic acid	Phenylpropanoid Pathway	0.24	μg GAE/g DW
Scaglioni et al., 2019	100	Heterokontophyta	Eustigmatophyceae	Eustigmatales	Monodopsidaceae	Nannochloropsis	sp.	Not Specified	SW	Yes	Yes	No	< 100 μmol ph m2/s	No	No	Not Mentioned	No	Mixing	20-25°C	No	evaporated	Yes	Acetone, EtoAC or DCM	Hydroxybenzoic acid	Phenolic acid	Hydroxybenzoic acid	Phenylpropanoid Pathway	2.64	μg GAE/g DW
Scaglioni et al., 2019	100	Heterokontophyta	Eustigmatophyceae	Eustigmatales	Monodopsidaceae	Nannochloropsis	sp.	Not Specified	SW	Yes	Yes	No	< 100 μmol ph m2/s	No	No	Not Mentioned	No	Mixing	20-25°C	No	evaporated	Yes	Acetone, EtoAC or DCM	Syringic Acid	Phenolic acid	Hydroxybenzoic acid	Phenylpropanoid Pathway	2.304	μg GAE/g DW
Scaglioni et al., 2019	100	Heterokontophyta	Eustigmatophyceae	Eustigmatales	Monodopsidaceae	Nannochloropsis	sp.	Not Specified	SW	Yes	Yes	No	< 100 μmol ph m2/s	No	No	Not Mentioned	No	Mixing	20-25°C	No	evaporated	Yes	Acetone, EtoAC or DCM	Vanillic acid	Phenolic acid	Hydroxybenzoic acid	Phenylpropanoid Pathway	0.984	μg GAE/g DW
Scaglioni et al., 2019	100	Heterokontophyta	Eustigmatophyceae	Eustigmatales	Monodopsidaceae	Nannochloropsis	sp.	Not Specified	SW	Yes	Yes	No	< 100 μmol ph m2/s	No	No	Not Mentioned	No	Mixing	20-25°C	No	evaporated	No	EtOH >= 90%	Caffeic acid	Phenolic acid	Hydroxycinnamic acid	Phenylpropanoid Pathway	2.3214	μg GAE/g DW
Scaglioni et al., 2019	100	Heterokontophyta	Eustigmatophyceae	Eustigmatales	Monodopsidaceae	Nannochloropsis	sp.	Not Specified	SW	Yes	Yes	No	< 100 μmol ph m2/s	No	No	Not Mentioned	No	Mixing	20-25°C	No	evaporated	No	EtOH >= 90%	Chlorogenic acid	Phenolic acid	Caffeoylquinic acid	Phenylpropanoid Pathway	27.666	μg GAE/g DW
Scaglioni et al., 2019	100	Heterokontophyta	Eustigmatophyceae	Eustigmatales	Monodopsidaceae	Nannochloropsis	sp.	Not Specified	SW	Yes	Yes	No	< 100 μmol ph m2/s	No	No	Not Mentioned	No	Mixing	20-25°C	No	evaporated	No	EtOH >= 90%	Hydroxybenzoic acid	Phenolic acid	Hydroxybenzoic acid	Phenylpropanoid Pathway	0.7632	μg GAE/g DW
Scaglioni et al., 2019	100	Heterokontophyta	Eustigmatophyceae	Eustigmatales	Monodopsidaceae	Nannochloropsis	sp.	Not Specified	SW	Yes	Yes	No	< 100 μmol ph m2/s	No	No	Not Mentioned	No	Mixing	20-25°C	No	evaporated	No	EtOH >= 90%	Protocatechuic acid	Phenolic acid	Hydroxybenzoic acid	Shikimate Pathway	0.4134	μg GAE/g DW
Scaglioni et al., 2019	100	Heterokontophyta	Eustigmatophyceae	Eustigmatales	Monodopsidaceae	Nannochloropsis	sp.	Not Specified	SW	Yes	Yes	No	< 100 μmol ph m2/s	No	No	Not Mentioned	No	Mixing	20-25°C	No	evaporated	No	EtOH >= 90%	Syringic Acid	Phenolic acid	Hydroxybenzoic acid	Phenylpropanoid Pathway	0.3498	μg GAE/g DW
Scaglioni et al., 2019	100	Heterokontophyta	Eustigmatophyceae	Eustigmatales	Monodopsidaceae	Nannochloropsis	sp.	Not Specified	SW	Yes	Yes	No	< 100 μmol ph m2/s	No	No	Not Mentioned	No	Mixing	20-25°C	No	evaporated	No	EtOH >= 90%	Vanillic acid	Phenolic acid	Hydroxybenzoic acid	Phenylpropanoid Pathway	0.1908	μg GAE/g DW
Scaglioni et al., 2019	100	Heterokontophyta	Eustigmatophyceae	Eustigmatales	Monodopsidaceae	Nannochloropsis	sp.	Not Specified	SW	Yes	Yes	No	< 100 μmol ph m2/s	No	No	Not Mentioned	No	Mixing	20-25°C	No	evaporated	No	MeOH >= 80%	Chlorogenic acid	Phenolic acid	Caffeoylquinic acid	Phenylpropanoid Pathway	25.84	μg GAE/g DW
Scaglioni et al., 2019	100	Heterokontophyta	Eustigmatophyceae	Eustigmatales	Monodopsidaceae	Nannochloropsis	sp.	Not Specified	SW	Yes	Yes	No	< 100 μmol ph m2/s	No	No	Not Mentioned	No	Mixing	20-25°C	No	evaporated	No	MeOH >= 80%	Ferulic acid	Phenolic acid	Hydroxycinnamic acid	Phenylpropanoid Pathway	0.034	μg GAE/g DW
Scaglioni et al., 2019	100	Heterokontophyta	Eustigmatophyceae	Eustigmatales	Monodopsidaceae	Nannochloropsis	sp.	Not Specified	SW	Yes	Yes	No	< 100 μmol ph m2/s	No	No	Not Mentioned	No	Mixing	20-25°C	No	evaporated	No	MeOH >= 80%	Gallic acid	Phenolic acid	Hydroxybenzoic acid	Shikimate Pathway	4.59	μg GAE/g DW
Scaglioni et al., 2019	100	Heterokontophyta	Eustigmatophyceae	Eustigmatales	Monodopsidaceae	Nannochloropsis	sp.	Not Specified	SW	Yes	Yes	No	< 100 μmol ph m2/s	No	No	Not Mentioned	No	Mixing	20-25°C	No	evaporated	No	MeOH >= 80%	Hydroxybenzoic acid	Phenolic acid	Hydroxybenzoic acid	Phenylpropanoid Pathway	1.428	μg GAE/g DW
Scaglioni et al., 2019	100	Heterokontophyta	Eustigmatophyceae	Eustigmatales	Monodopsidaceae	Nannochloropsis	sp.	Not Specified	SW	Yes	Yes	No	< 100 μmol ph m2/s	No	No	Not Mentioned	No	Mixing	20-25°C	No	evaporated	No	MeOH >= 80%	Protocatechuic acid	Phenolic acid	Hydroxybenzoic acid	Shikimate Pathway	1.428	μg GAE/g DW
Scaglioni et al., 2019	100	Heterokontophyta	Eustigmatophyceae	Eustigmatales	Monodopsidaceae	Nannochloropsis	sp.	Not Specified	SW	Yes	Yes	No	< 100 μmol ph m2/s	No	No	Not Mentioned	No	Mixing	20-25°C	No	evaporated	No	MeOH >= 80%	Syringic acid	Phenolic acid	Hydroxybenzoic acid	Phenylpropanoid Pathway	0.408	μg GAE/g DW
Scaglioni et al., 2019	100	Heterokontophyta	Eustigmatophyceae	Eustigmatales	Monodopsidaceae	Nannochloropsis	sp.	Not Specified	SW	Yes	Yes	No	< 100 μmol ph m2/s	No	No	Not Mentioned	No	Mixing	20-25°C	No	evaporated	No	MeOH >= 80%	Vanillic acid	Phenolic acid	Hydroxybenzoic acid	Phenylpropanoid Pathway	0.17	μg GAE/g DW
Sozmen et al., 2018	90	Chlorophyta	Trebouxiophyceae	Chlorellales	Chlorellaceae	Chlorella	miniata	DI	FW	Yes	No	Yes	100-140 μmol ph m2/s	No	No	Yes	No	Soxhlet	70-90°C	No	rotary evaporator	No	EtOH >= 90%	Caffeic acid	Phenolic acid	Hydroxycinnamic acid	Phenylpropanoid Pathway	1126.62	μg GAE/g DW
Sozmen et al., 2018	90	Chlorophyta	Trebouxiophyceae	Chlorellales	Chlorellaceae	Chlorella	miniata	DI	FW	Yes	No	Yes	100-140 μmol ph m2/s	No	No	Yes	No	Soxhlet	70-90°C	No	rotary evaporator	No	EtOH >= 90%	Catechin	Flavonoid	Flavan-3-ol	Flavonoid Biosynthesis	1.17105	μg GAE/g DW
Sozmen et al., 2018	90	Chlorophyta	Trebouxiophyceae	Chlorellales	Chlorellaceae	Chlorella	miniata	DI	FW	Yes	No	Yes	100-140 μmol ph m2/s	No	No	Yes	No	Soxhlet	70-90°C	No	rotary evaporator	No	EtOH >= 90%	Chlorogenic acid	Phenolic acid	Caffeoylquinic acid	Phenylpropanoid Pathway	0.434426	μg GAE/g DW
Sozmen et al., 2018	90	Chlorophyta	Trebouxiophyceae	Chlorellales	Chlorellaceae	Chlorella	miniata	DI	FW	Yes	No	Yes	100-140 μmol ph m2/s	No	No	Yes	No	Soxhlet	70-90°C	No	rotary evaporator	No	EtOH >= 90%	Cinnamic acid	Phenolic acid	Cinnamic acid	Phenylpropanoid Pathway	41.3091	μg GAE/g DW
Sozmen et al., 2018	90	Chlorophyta	Trebouxiophyceae	Chlorellales	Chlorellaceae	Chlorella	miniata	DI	FW	Yes	No	Yes	100-140 μmol ph m2/s	No	No	Yes	No	Soxhlet	70-90°C	No	rotary evaporator	No	EtOH >= 90%	Cyanidin	Flavonoid	Anthocyanidin	Flavonoid Biosynthesis	7.01923	μg GAE/g DW
Sozmen et al., 2018	90	Chlorophyta	Trebouxiophyceae	Chlorellales	Chlorellaceae	Chlorella	miniata	DI	FW	Yes	No	Yes	100-140 μmol ph m2/s	No	No	Yes	No	Soxhlet	70-90°C	No	rotary evaporator	No	EtOH >= 90%	Delphinidin	Flavonoid	Anthocyanidin	Flavonoid Biosynthesis	5.19231	μg GAE/g DW
Sozmen et al., 2018	90	Chlorophyta	Trebouxiophyceae	Chlorellales	Chlorellaceae	Chlorella	miniata	DI	FW	Yes	No	Yes	100-140 μmol ph m2/s	No	No	Yes	No	Soxhlet	70-90°C	No	rotary evaporator	No	EtOH >= 90%	Ellagic acid	Tannin	Ellagitannin	Tannin Biosynthesis	0.352459	μg GAE/g DW
Sozmen et al., 2018	90	Chlorophyta	Trebouxiophyceae	Chlorellales	Chlorellaceae	Chlorella	miniata	DI	FW	Yes	No	Yes	100-140 μmol ph m2/s	No	No	Yes	No	Soxhlet	70-90°C	No	rotary evaporator	No	EtOH >= 90%	Epicatechin	Flavonoid	Flavan-3-ol	Flavonoid Biosynthesis	0.447368	μg GAE/g DW
Sozmen et al., 2018	90	Chlorophyta	Trebouxiophyceae	Chlorellales	Chlorellaceae	Chlorella	miniata	DI	FW	Yes	No	Yes	100-140 μmol ph m2/s	No	No	Yes	No	Soxhlet	70-90°C	No	rotary evaporator	No	EtOH >= 90%	Ferulic acid	Phenolic acid	Hydroxycinnamic acid	Phenylpropanoid Pathway	3.49091	μg GAE/g DW
Sozmen et al., 2018	90	Chlorophyta	Trebouxiophyceae	Chlorellales	Chlorellaceae	Chlorella	miniata	DI	FW	Yes	No	Yes	100-140 μmol ph m2/s	No	No	Yes	No	Soxhlet	70-90°C	No	rotary evaporator	No	EtOH >= 90%	Kaempferol	Flavonoid	Flavonol	Flavonoid Biosynthesis	8.29646	μg GAE/g DW
Sozmen et al., 2018	90	Chlorophyta	Trebouxiophyceae	Chlorellales	Chlorellaceae	Chlorella	miniata	DI	FW	Yes	No	Yes	100-140 μmol ph m2/s	No	No	Yes	No	Soxhlet	70-90°C	No	rotary evaporator	No	EtOH >= 90%	Myricetin	Flavonoid	Flavonol	Flavonoid Biosynthesis	22.5664	μg GAE/g DW
Sozmen et al., 2018	90	Chlorophyta	Trebouxiophyceae	Chlorellales	Chlorellaceae	Chlorella	miniata	DI	FW	Yes	No	Yes	100-140 μmol ph m2/s	No	No	Yes	No	Soxhlet	70-90°C	No	rotary evaporator	No	EtOH >= 90%	Protocatechuic acid	Phenolic acid	Hydroxybenzoic acid	Shikimate Pathway	0.833333	μg GAE/g DW
Sozmen et al., 2018	90	Chlorophyta	Trebouxiophyceae	Chlorellales	Chlorellaceae	Chlorella	miniata	DI	FW	Yes	No	Yes	100-140 μmol ph m2/s	No	No	Yes	No	Soxhlet	70-90°C	No	rotary evaporator	No	EtOH >= 90%	Rutin	Flavonoid	Flavonol	Flavonoid Biosynthesis	0.270492	μg GAE/g DW
Sozmen et al., 2018	90	Chlorophyta	Trebouxiophyceae	Chlorellales	Chlorellaceae	Chlorella	miniata	DI	FW	Yes	No	Yes	100-140 μmol ph m2/s	No	No	Yes	No	Soxhlet	70-90°C	No	rotary evaporator	No	EtOH >= 90%	Salicylic acid	Phenolic acid	Hydroxybenzoic acid	Phenylpropanoid Pathway	522.785	μg GAE/g DW
Sozmen et al., 2018	90	Chlorophyta	Trebouxiophyceae	Chlorellales	Chlorellaceae	Chlorella	miniata	DI	FW	Yes	No	Yes	100-140 μmol ph m2/s	No	No	Yes	No	Soxhlet	70-90°C	No	rotary evaporator	No	EtOH >= 90%	Syringic acid	Phenolic acid	Hydroxybenzoic acid	Phenylpropanoid Pathway	2.1875	μg GAE/g DW
Sozmen et al., 2018	90	Chlorophyta	Trebouxiophyceae	Chlorellales	Chlorellaceae	Chlorella	miniata	DI	FW	Yes	No	Yes	100-140 μmol ph m2/s	No	No	Yes	No	Soxhlet	70-90°C	No	rotary evaporator	No	EtOH >= 90%	Vanillic acid	Phenolic acid	Hydroxybenzoic acid	Phenylpropanoid Pathway	16.875	μg GAE/g DW
Sozmen et al., 2018	90	Chlorophyta	Trebouxiophyceae	Chlorellales	Chlorellaceae	Chlorella	miniata	DI	FW	Yes	No	Yes	100-140 μmol ph m2/s	No	No	Yes	No	Soxhlet	70-90°C	No	rotary evaporator	No	EtOH >= 90%	Naringenin	Flavonoid	Flavanone	Flavonoid Biosynthesis	0.00819672	μg GAE/g DW
Sozmen et al., 2018	90	Chlorophyta	Trebouxiophyceae	Chlorellales	Chlorellaceae	Chlorella	miniata	DI	FW	Yes	No	Yes	100-140 μmol ph m2/s	No	No	Yes	No	Soxhlet	70-90°C	No	rotary evaporator	No	EtOH >= 90%	Quercetin	Flavonoid	Flavonol	Flavonoid Biosynthesis	0.553097	μg GAE/g DW
Sozmen et al., 2018	90	Chlorophyta	Trebouxiophyceae	Chlorellales	Chlorellaceae	Chlorella	miniata	DI	FW	Yes	No	Yes	>= 140 μmol ph m2/s	No	No	Yes	No	Soxhlet	70-90°C	No	rotary evaporator	No	EtOH >= 90%	Caffeic acid	Phenolic acid	Hydroxycinnamic acid	Phenylpropanoid Pathway	23.1818	μg GAE/g DW
Sozmen et al., 2018	90	Chlorophyta	Trebouxiophyceae	Chlorellales	Chlorellaceae	Chlorella	miniata	DI	FW	Yes	No	Yes	>= 140 μmol ph m2/s	No	No	Yes	No	Soxhlet	70-90°C	No	rotary evaporator	No	EtOH >= 90%	Catechin	Flavonoid	Flavan-3-ol	Flavonoid Biosynthesis	1.70513	μg GAE/g DW
Sozmen et al., 2018	90	Chlorophyta	Trebouxiophyceae	Chlorellales	Chlorellaceae	Chlorella	miniata	DI	FW	Yes	No	Yes	>= 140 μmol ph m2/s	No	No	Yes	No	Soxhlet	70-90°C	No	rotary evaporator	No	EtOH >= 90%	Chlorogenic acid	Phenolic acid	Caffeoylquinic acid	Phenylpropanoid Pathway	0.50717	μg GAE/g DW
Sozmen et al., 2018	90	Chlorophyta	Trebouxiophyceae	Chlorellales	Chlorellaceae	Chlorella	miniata	DI	FW	Yes	No	Yes	>= 140 μmol ph m2/s	No	No	Yes	No	Soxhlet	70-90°C	No	rotary evaporator	No	EtOH >= 90%	Cinnamic acid	Phenolic acid	Cinnamic acid	Phenylpropanoid Pathway	59.3478	μg GAE/g DW
Sozmen et al., 2018	90	Chlorophyta	Trebouxiophyceae	Chlorellales	Chlorellaceae	Chlorella	miniata	DI	FW	Yes	No	Yes	>= 140 μmol ph m2/s	No	No	Yes	No	Soxhlet	70-90°C	No	rotary evaporator	No	EtOH >= 90%	Cyanidin	Flavonoid	Anthocyanidin	Flavonoid Biosynthesis	18.3086	μg GAE/g DW
Sozmen et al., 2018	90	Chlorophyta	Trebouxiophyceae	Chlorellales	Chlorellaceae	Chlorella	miniata	DI	FW	Yes	No	Yes	>= 140 μmol ph m2/s	No	No	Yes	No	Soxhlet	70-90°C	No	rotary evaporator	No	EtOH >= 90%	Delphinidin	Flavonoid	Anthocyanidin	Flavonoid Biosynthesis	9.66543	μg GAE/g DW
Sozmen et al., 2018	90	Chlorophyta	Trebouxiophyceae	Chlorellales	Chlorellaceae	Chlorella	miniata	DI	FW	Yes	No	Yes	>= 140 μmol ph m2/s	No	No	Yes	No	Soxhlet	70-90°C	No	rotary evaporator	No	EtOH >= 90%	Ellagic acid	Tannin	Ellagitannin	Tannin Biosynthesis	0.42566	μg GAE/g DW
Sozmen et al., 2018	90	Chlorophyta	Trebouxiophyceae	Chlorellales	Chlorellaceae	Chlorella	miniata	DI	FW	Yes	No	Yes	>= 140 μmol ph m2/s	No	No	Yes	No	Soxhlet	70-90°C	No	rotary evaporator	No	EtOH >= 90%	Epicatechin	Flavonoid	Flavan-3-ol	Flavonoid Biosynthesis	0.192308	μg GAE/g DW
Sozmen et al., 2018	90	Chlorophyta	Trebouxiophyceae	Chlorellales	Chlorellaceae	Chlorella	miniata	DI	FW	Yes	No	Yes	>= 140 μmol ph m2/s	No	No	Yes	No	Soxhlet	70-90°C	No	rotary evaporator	No	EtOH >= 90%	Ferulic acid	Phenolic acid	Hydroxycinnamic acid	Phenylpropanoid Pathway	6.5942	μg GAE/g DW
Sozmen et al., 2018	90	Chlorophyta	Trebouxiophyceae	Chlorellales	Chlorellaceae	Chlorella	miniata	DI	FW	Yes	No	Yes	>= 140 μmol ph m2/s	No	No	Yes	No	Soxhlet	70-90°C	No	rotary evaporator	No	EtOH >= 90%	Kaempferol	Flavonoid	Flavonol	Flavonoid Biosynthesis	13.0909	μg GAE/g DW
Sozmen et al., 2018	90	Chlorophyta	Trebouxiophyceae	Chlorellales	Chlorellaceae	Chlorella	miniata	DI	FW	Yes	No	Yes	>= 140 μmol ph m2/s	No	No	Yes	No	Soxhlet	70-90°C	No	rotary evaporator	No	EtOH >= 90%	Myricetin	Flavonoid	Flavonol	Flavonoid Biosynthesis	14.3636	μg GAE/g DW
Sozmen et al., 2018	90	Chlorophyta	Trebouxiophyceae	Chlorellales	Chlorellaceae	Chlorella	miniata	DI	FW	Yes	No	Yes	>= 140 μmol ph m2/s	No	No	Yes	No	Soxhlet	70-90°C	No	rotary evaporator	No	EtOH >= 90%	Naringenin	Flavonoid	Flavanone	Flavonoid Biosynthesis	0.0769811	μg GAE/g DW
[truncated: 437 more rows]

## Sheet: Qualitative_Data
Reference	Reference index	Phylum	Class	Order	Family	Genus	Species	Molecule Name	Molecular Class	Molecular Subclass
[truncated: 113 more rows]

## Sheet: Figures3&6_Data
Reference	Reference index	Phylum	Genus	Molecule Name	Molecular Class	Molecular Subclass	Pathway
[truncated: 930 more rows]

## Sheet: Epsilon SQ calculation
Molecule	Pathway	Var	H	p-value	Epsilon SQ		Molecule	N
[truncated: 1,386 more rows]
