# Supplementary material for: Microalgal Phenolics: Systematic Review with a Focus on Methodological Assessment and Meta-Analysis
Source: Mar Drugs. 2024 Oct 7;22(10):460. doi: 10.3390/md22100460 (PMC11509163; doi:10.3390/md22100460)
Supplement: Supplementary file 1 [file marinedrugs-22-00460-s001.zip › Table S1.xlsx]

## Sheet: Tables S1
Table S1. Phenolic compounds that have been studied in microalgal samples of different phyla, from left to right Chlorophyta, Dinoflagellata, Cryptophyta, Euglenophyta, Haptophyta, Heterokontophyta, and Rhodophyta. Plus, minus and plus-minus signs indicate positive, negative, and positve and negative detection respectively. The number of positive or negative detections are given for each molecule…
Metabolic Pathway	Molecular Class	Compound	Spongiochloris	Dunaliella	Haematococcus	Pediastrum	Scenedesmus	Chlorella	Hindakia	Nannochloris	Amphidinium	Proteomonas	Euglena	Isochrysis	Tisochrysis	Coccolithophorid	Diacronema	Navicula	Phaeodactylum	Stauroneis	Chlorochromonas	Microchloropsis	Nannochloropsis	Skeletonema	Galdieria	Porphyridium	Detected	Not Detected
Isoprenoid Biosynthesis	Abietane	Abietin																					+				1	0
	Carnosate	Carnosic acid					+																				1	0
	Diterpene glycoside	Forskoditerpenoside C																					+				1	0
	Saponin	Heteronemin																					+				1	0
	Saponin	Klymollin E																					+				1	0
	Saponin	Oleandrin																					+				1	0
	Saponin	Physapubenolide																					+				1	0
	Saponin	Rehmanionoside C																					+				1	0
	Saponin	Sitoindoside IX																					+				1	0
	Saponin	Withalongolide J.																					+				1	0
	Saponins	Petrosynone																					+				1	0
	Secoiridoid	Asperulosidic acid																					+				1	0
Polyketide Pathway	Benzene derivative	Phloroglucinol			+		+	-									+		+	-						+	2	1
	Hydroxyanthraquinones	2,3,8, Trihydrosyanthraquinone																					+				1	0
	Macrolide	Oleandolide																					+				1	0
	Macrolide	3-o-(-L-oleandrosyl)																					+				1	0
	Macrolide	Lasonolide G																					+				1	0
	Polyether	Monensin B																					+				1	0
Shikimate Pathway	Aminobenzoic acid	4-Aminobenzoic acid																							+		1	0
	Dihydroxybenzoic acid	Dihydroxybenzoic acid	+																								1	0
	Hydroxybenzoic acid	Gallic acid	-	-		+	+	±	+			+	-	-	-				+	-			±	+		+	12	5
	Hydroxybenzoic acid	Protocatechuic acid	+	±		+	+	±		+				-	-				+	-			±			+	12	2
	Hydroxybenzoic acid glucoside	Protocatechuic acid hexoside																					+				1	0
	Phenylthanoids	Hydroxytyrosol					+																				1	0
	Phenylthanoids	Tyrosol					+																				1	0
	Quinic acid derivative	Quinic acid derivative																					+				1	0
Tannin Biosynthesis	Ellagitannin	Ellagic acid					+	+																+	+	+	4	0
	Tannin	Schisandrin									-	+				-						+					1	0
Phenylpropanoid Pathway	Benzoic acid	Benzoic acid					+		+																		2	0
	Benzoic acid derivative	Methoxybenzoic acid					+																			+	1	0
	Caffeoylcoumaroylquinic acid	Caffeoyl-coumaroyl-quinic acid								+																	1	0
	Caffeoylquinic acid	Chlorogenic acid	+	+		+	+	+	+				-						+	-			±	+		+	15	2
	Cinnamic acid	Cinnamic acid	+				+	+	+											-						+	6	1
	Cinnamic acid derivative	Hydroxycinnamic acid derivative						+																			1	0
	Cinnamic acids	Feruloylglucaric acid																					+				1	0
	Dihydroxybenzaldehyde	Dihydroxybenzaldehyde	+																								2	0
	Dihydroxybenzoic acid	Gentisic acid		+			+												+	-				+		+	5	1
	Hydroxybenzaldehyde	Hydroxybenzaldehyde	+	-				-						-	-								-	+			3	1
	Hydroxybenzoic acid	Chimic acid						+																			1	0
	Hydroxybenzoic acid	Hydroxybenzoic acid	+	-		+	+	±	+					-	-								±	+		+	11	1
	Hydroxybenzoic acid	Salicylic acid	+	-			+	±						-	-					-			-	+	+		7	2
	Hydroxybenzoic acid	Syringic acid	+	+			+	+	+										+	-			+	+		+	12	1
	Hydroxybenzoic acid	Vanillic acid	+	±		+	+	±	+					-	-				+	-			±	+		+	14	2
	Hydroxybenzoic acid derivative	Methylgallate																					+				1	0
	Hydroxycinnamic acid	Caffeic acid	+	±	-		+	±	-				-	-	-		-		±	-			±	+		-	17	4
	Hydroxycinnamic acid	Coumaric acid	±	±	+		+	±	+				-	-	-		+		+	-			±	+		+	13	4
	Hydroxycinnamic acid	Ferulic acid	-	+	+		+	+					-				+		+	-			+	+		+	10	3
	Hydroxycinnamic acid	Sinapic acid	-				+												+	-							2	2
	Hydroxycinnamic acid derivative	Caffeic acid derivative						+																			1	0
	Hydroxycinnamic acid derivative	Chicoric acid						+																			1	0
	Hydroxycinnamic acid derivative	Chicoric acid derivative																					+				1	0
	Hydroxycinnamic acid derivative	Coumaric acid derivative																	-				+				1	0
	Hydroxycinnamic acid derivative	Rosmarinic acid					+		+															+			4	0
	Hydroxycinnamic acid glucoside	Caffeic acid glucoside																	+				±				3	0
	Phenolic aldehyde	Vanillin	+				+																+				3	0
Coumarin Biosynthesis	Coumarin	Scopoletin														+											1	0
	Hydroxycoumarin	4-Hydroxycoumarin																			+						1	0
Flavonoid Biosynthesis	Anthocyanidin	Cyanidin						+																			1	0
	Anthocyanidin	Delphinidin						+																			1	0
	Anthocyanidin glucoside	Cyanidin glucoside									+							-									1	0
	Chalcone	Phloretin			-			-									+		-	-						-	1	1
	Flavan-3-ol	Catechin		±	-		+	±		-			-	-	-		-		±	-			-		+	±	8	4
	Flavan-3-ol	Epicatechin		±	-		+	±						-	-		-		±	-			±	+		±	8	3
	Flavan-3-ol	Epicatechin gallate		-				-						-	-								-				0	1
	Flavan-3-ol	Epigallocatechin gallate		-				-						-	-								-	+			2	1
	Flavan-3-ol derivative	Catechin derivative																						+			1	0
	Flavan-3-ol derivative	Epigallocatechin derivative		+							+	+						+				+					1	0
	Flavanone	Eriodictyol			-			-									-		-							-	0	1
	Flavanone	Naringenin			+		+	±					-				+		-							±	3	1
	Flavanone glucoside	Narigin																		-							0	1
	Flavanone glucoside	Naringenin glucoside																						+			1	0
	Flavanone glycoside	Flavanone glucoside																					+				1	0
	Flavanone glycoside	Hesperidin					+																			+	1	0
	Flavanonol	Dihydrokaempferol			+			-									+		-							-	1	0
	Flavanonol	Dihydroquercetin			+			-									+		-							-	1	0
	Flavone	Apigenin			+		+	+									+		±							+	3	0
	Flavone	Apigenin glucoside									+	+						+					+				2	0
	Flavone	Dimethoxyflavone								+									+								1	0
	Flavone	Flavone																						+			1	0
	Flavone	Luteolin			+		±	-									+		+							+	3	0
	Flavone	Myricetin		+			+	+											+	-						+	5	1
	Flavone derivative	Flavone derivative																					+				1	0
	Flavone glucoside	Chrysoeriol glucoside														+						+					1	0
	Flavone glucoside	Luteolin glucoside						+															+	+			2	0
	Flavonol	Fisetin					+																			+	1	0
	Flavonol	Kaempferol			+		+	±		+			-				+		±	-						±	5	2
	Flavonol	Quercetin		-	+		+	±	+				-				+		±	-			+	+	+	+	10	4
	Flavonol	Rutin		+			+	+	+										+	-				+		+	9	1
	Flavonol derivative	Quercetin derivative										+											+				2	0
	Flavonol derivative	Quercetin glucoside			+			+			+							+					+				4	0
	Flavonol derivative	Quercitrin																	+								1	0
	Flavonol glucoside	Kaempferol glycoside			+		+																			+	1	0
	Flavonol glucoside	Myricitrin					+																			+	1	0
	Isoflavone	Daidzein			+			+									+		+							+	1	0
	Isoflavone	Formononetin					+																				1	0
	Isoflavone	Genistein			+			-									-		+							+	1	0
	Proanthocyanidin	Procyanidin A2			-			-									-		-							-	0	1
	Proanthocyanidin	Procyanidin B2			-			-									-		-							-	0	1
Lignan Biosynthesis	Lignan	Secoisolariciresinol-sesquilignan										+															1	0
Stilbenoid Biosynthesis	Stilbenoid	Resveratrol		-			+	-						-	-								-			+	1	1
		N references	2	3	1	1	5	7	1	1	1	1	1	1	1	1	1	1	5	1	1	1	6	1	1	2
